# Supplementary material for: 2.7 Å cryo-EM structure of human telomerase H/ACA ribonucleoprotein
Source: Nat Commun. 2024 Jan 25;15:746. doi: 10.1038/s41467-024-45002-x (PMC10811338; doi:10.1038/s41467-024-45002-x)
Supplement: Supplementary file 4 — Supplementary Dataset 2 [file 41467_2024_45002_MOESM4_ESM.zip]

Archive with 2 entries (2 files):
- Supplementary Data 2. Open HACA 8OUF.pse
- __MACOSX/._Supplementary Data 2. Open HACA 8OUF.pse
