# Supplementary material for: 2.7 Å cryo-EM structure of human telomerase H/ACA ribonucleoprotein
Source: Nat Commun. 2024 Jan 25;15:746. doi: 10.1038/s41467-024-45002-x (PMC10811338; doi:10.1038/s41467-024-45002-x)
Supplement: Supplementary file 5 — Supplementary Dataset 3 [file 41467_2024_45002_MOESM5_ESM.xlsx]

## Sheet: Supplementary Data 3. Closed HA
Map: postprocess.mrc
Resolution entered (RES): 2.71
Model: closed_haca_refined.pdb
Sigma: 0.6
expectedQ = -0.0019064058*POWER(RES,3) + 0.0499875375*POWER(RES,2) - 0.4513945578*RES + 1.5361860733
Chain	Type	# residues	Avg. Q	ExpectedQ@2.71
B	Nucleic	92	0.65	0.642078
C	Protein	394	0.7	0.642078
D	Protein	94	0.52	0.642078
E	Protein	130	0.61	0.642078
F	Protein	64	0.67	0.642078
G	Protein	353	0.73	0.642078
H	Protein	97	0.66	0.642078
I	Protein	130	0.68	0.642078
J	Protein	64	0.73	0.642078
K	Protein	348	0.68	0.642078
Protein - Chain C								Average over 3 residues					Average over 5 residues					Average over 7 residues					Average over 11 residues
Chain	Res	Res #	Q_backBone	Q_sideChain	Q_residue	ExpectedQ@2.71		Q_backBone	Q_sideChain	Q_residue	ExpectedQ@2.71		Q_backBone	Q_sideChain	Q_residue	ExpectedQ@2.71		Q_backBone	Q_sideChain	Q_residue	ExpectedQ@2.71		Q_backBone	Q_sideChain	Q_residue	ExpectedQ@2.71
C	PRO	23	0.455934	0.05567	0.284392	0.642078		0.556445	0.220046	0.39497	0.642078		0.551579	0.337321	0.449489	0.642078		0.572736	0.384782	0.482538	0.642078		0.6123	0.469719	0.542885	0.642078
C	GLU	24	0.656955	0.384422	0.505548	0.642078		0.551579	0.337321	0.449489	0.642078		0.572736	0.384782	0.482538	0.642078		0.606663	0.425707	0.521394	0.642078		0.622685	0.478218	0.550823	0.642078
C	GLU	25	0.541848	0.571872	0.558528	0.642078		0.611669	0.494486	0.548587	0.642078		0.606663	0.425707	0.521394	0.642078		0.6123	0.469719	0.542885	0.642078		0.621706	0.509137	0.565747	0.642078
C	ASP	26	0.636206	0.527165	0.581685	0.642078		0.640142	0.562815	0.605676	0.642078		0.643573	0.552529	0.594584	0.642078		0.622685	0.478218	0.550823	0.642078		0.638099	0.535117	0.586734	0.642078
C	VAL	27	0.742371	0.589408	0.676816	0.642078		0.67302	0.602117	0.636281	0.642078		0.649182	0.581486	0.613164	0.642078		0.645388	0.573918	0.60594	0.642078		0.649688	0.557319	0.603649	0.642078
C	ALA	28	0.640483	0.689777	0.650342	0.642078		0.689285	0.602798	0.641869	0.642078		0.663783	0.612227	0.635501	0.642078		0.661428	0.625137	0.641524	0.642078		0.665327	0.549152	0.617032	0.642078
C	GLU	29	0.685	0.52921	0.59845	0.642078		0.646779	0.648187	0.639668	0.642078		0.690389	0.655384	0.670091	0.642078		0.691734	0.651603	0.669717	0.642078		0.685946	0.599886	0.649762	0.642078
C	ILE	30	0.614853	0.725573	0.670213	0.642078		0.689697	0.665912	0.674433	0.642078		0.692713	0.68893	0.685904	0.642078		0.718236	0.643077	0.693886	0.642078		0.683152	0.612111	0.655311	0.642078
C	GLN	31	0.769238	0.742954	0.754636	0.642078		0.712693	0.741888	0.726909	0.642078		0.728959	0.644471	0.706009	0.642078		0.709718	0.646555	0.689258	0.642078		0.705287	0.63147	0.6759	0.642078
C	HIS	32	0.753989	0.757137	0.755878	0.642078		0.781648	0.655858	0.753794	0.642078		0.728509	0.661379	0.715202	0.642078		0.707681	0.622142	0.677293	0.642078		0.71633	0.644184	0.687779	0.642078
C	ALA	33	0.821716	0.467483	0.75087	0.642078		0.752818	0.612789	0.717054	0.642078		0.730783	0.620043	0.694478	0.642078		0.722014	0.658659	0.703945	0.642078		0.716559	0.665123	0.69737	0.642078
C	GLU	34	0.682749	0.613748	0.644415	0.642078		0.710229	0.533374	0.653959	0.642078		0.734001	0.628417	0.700553	0.642078		0.742418	0.650294	0.709964	0.642078		0.726977	0.655767	0.698396	0.642078
C	GLU	35	0.62622	0.518892	0.566593	0.642078		0.6981	0.639154	0.665339	0.642078		0.734739	0.610393	0.691847	0.642078		0.738939	0.661263	0.713918	0.642078		0.730848	0.674313	0.710354	0.642078
C	PHE	36	0.78533	0.784823	0.785007	0.642078		0.723077	0.656911	0.687983	0.642078		0.719373	0.680844	0.698135	0.642078		0.739096	0.636937	0.700453	0.642078		0.741635	0.660061	0.70779	0.642078
C	LEU	37	0.757681	0.667018	0.712349	0.642078		0.762632	0.757193	0.75989	0.642078		0.733841	0.675466	0.701578	0.642078		0.725648	0.674899	0.697472	0.642078		0.726832	0.650713	0.695336	0.642078
C	ILE	38	0.744885	0.81974	0.782312	0.642078		0.752552	0.691204	0.718763	0.642078		0.754113	0.718331	0.734258	0.642078		0.732899	0.668479	0.697127	0.642078		0.716979	0.626981	0.67776	0.642078
C	LYS	39	0.755091	0.586856	0.661627	0.642078		0.742518	0.713271	0.724645	0.642078		0.743748	0.675127	0.705658	0.642078		0.730069	0.685797	0.70442	0.642078		0.694761	0.638645	0.662702	0.642078
C	PRO	40	0.727579	0.733219	0.729996	0.642078		0.738725	0.629626	0.677876	0.642078		0.713494	0.669748	0.686717	0.642078		0.710107	0.644549	0.672639	0.642078		0.701636	0.651348	0.672974	0.642078
C	GLU	41	0.733504	0.568803	0.642004	0.642078		0.689165	0.647381	0.663216	0.642078		0.693637	0.605017	0.642762	0.642078		0.684341	0.634373	0.654479	0.642078		0.703078	0.656107	0.676258	0.642078
C	SER	42	0.606411	0.640122	0.617648	0.642078		0.661838	0.568337	0.607396	0.642078		0.658082	0.606803	0.627483	0.642078		0.686269	0.624909	0.650921	0.642078		0.697233	0.6504	0.670488	0.642078
C	LYS	43	0.6456	0.496085	0.562536	0.642078		0.609776	0.577332	0.588472	0.642078		0.664243	0.610857	0.632965	0.642078		0.670125	0.622678	0.642506	0.642078		0.702631	0.658405	0.67719	0.642078
C	VAL	44	0.577317	0.595789	0.585233	0.642078		0.660433	0.61512	0.635058	0.642078		0.645958	0.611344	0.625109	0.642078		0.669189	0.621081	0.641298	0.642078		0.704009	0.645332	0.671888	0.642078
C	ALA	45	0.758383	0.753487	0.757404	0.642078		0.65926	0.640172	0.648454	0.642078		0.668882	0.627728	0.645887	0.642078		0.681126	0.647691	0.661878	0.642078		0.703694	0.656121	0.678674	0.642078
C	LYS	46	0.64208	0.57124	0.602724	0.642078		0.707165	0.682256	0.693888	0.642078		0.703174	0.679526	0.690593	0.642078		0.703074	0.652807	0.677071	0.642078		0.708558	0.655644	0.680635	0.642078
C	LEU	47	0.721031	0.72204	0.721536	0.642078		0.726724	0.682785	0.703443	0.642078		0.73972	0.695555	0.718346	0.642078		0.718221	0.682728	0.701889	0.642078		0.714293	0.677455	0.695477	0.642078
C	ASP	48	0.81706	0.755076	0.786068	0.642078		0.766045	0.717682	0.743866	0.642078		0.738369	0.685965	0.714118	0.642078		0.747329	0.701612	0.725652	0.642078		0.727516	0.689335	0.708416	0.642078
C	THR	49	0.760045	0.67593	0.723996	0.642078		0.776244	0.712181	0.748776	0.642078		0.766168	0.717311	0.743887	0.642078		0.752787	0.709504	0.732489	0.642078		0.739553	0.71541	0.728227	0.642078
C	SER	50	0.751629	0.705537	0.736264	0.642078		0.76425	0.703146	0.737278	0.642078		0.78128	0.734649	0.760633	0.642078		0.768471	0.738012	0.754954	0.642078		0.760222	0.731089	0.746521	0.642078
C	GLN	51	0.781075	0.727971	0.751573	0.642078		0.776432	0.747414	0.764367	0.642078		0.768241	0.737793	0.755415	0.642078		0.776611	0.746708	0.763372	0.642078		0.759349	0.733067	0.74694	0.642078
C	TRP	52	0.796592	0.808734	0.805265	0.642078		0.77651	0.769167	0.772271	0.642078		0.771834	0.75919	0.766708	0.642078		0.774842	0.748591	0.763429	0.642078		0.769987	0.750867	0.761557	0.642078
C	PRO	53	0.751862	0.770795	0.759976	0.642078		0.775489	0.787481	0.781901	0.642078		0.782444	0.771734	0.776749	0.642078		0.773232	0.762779	0.76886	0.642078		0.769673	0.744798	0.758365	0.642078
C	LEU	54	0.778012	0.782915	0.780463	0.642078		0.778184	0.773989	0.775636	0.642078		0.775984	0.781189	0.778836	0.642078		0.774299	0.771565	0.772752	0.642078		0.757172	0.749361	0.755955	0.642078
C	LEU	55	0.804677	0.768258	0.786467	0.642078		0.777155	0.775472	0.776313	0.642078		0.768485	0.772851	0.770486	0.642078		0.765228	0.76118	0.763446	0.642078		0.742414	0.735445	0.741072	0.642078
C	LEU	56	0.748776	0.775243	0.762009	0.642078		0.77085	0.770181	0.770663	0.642078		0.761628	0.749747	0.755776	0.642078		0.748507	0.760685	0.756915	0.642078		0.744347	0.738676	0.742795	0.642078
C	LYS	57	0.759097	0.767044	0.763512	0.642078		0.741817	0.732521	0.737316	0.642078		0.741935	0.754218	0.751593	0.642078		0.726485	0.725265	0.728387	0.642078		0.727409	0.740458	0.735485	0.642078
C	ASN	58	0.717578	0.655276	0.686427	0.642078		0.718741	0.74253	0.736497	0.642078		0.700541	0.705137	0.706356	0.642078		0.725753	0.71929	0.724781	0.642078		0.725454	0.736537	0.732311	0.642078
C	PHE	59	0.679546	0.805269	0.759552	0.642078		0.664945	0.661132	0.668753	0.642078		0.705364	0.698305	0.704998	0.642078		0.695765	0.716335	0.70831	0.642078		0.719372	0.737008	0.729037	0.642078
C	ASP	60	0.59771	0.522851	0.56028	0.642078		0.683381	0.689736	0.691684	0.642078		0.672497	0.694411	0.686529	0.642078		0.699524	0.714957	0.7095	0.642078		0.715191	0.733495	0.725342	0.642078
C	LYS	61	0.772889	0.741087	0.755221	0.642078		0.65512	0.670504	0.662223	0.642078		0.683998	0.716476	0.703313	0.642078		0.688934	0.716233	0.703851	0.642078		0.714714	0.718629	0.718935	0.642078
C	LEU	62	0.594761	0.747574	0.671167	0.642078		0.714245	0.75142	0.732244	0.642078		0.685082	0.710617	0.696196	0.642078		0.690997	0.728946	0.711478	0.642078		0.714532	0.711945	0.715794	0.642078
C	ASN	63	0.775086	0.765601	0.770343	0.642078		0.684938	0.763049	0.721827	0.642078		0.711944	0.754901	0.732103	0.642078		0.708123	0.700298	0.705255	0.642078		0.718482	0.717319	0.720631	0.642078
C	VAL	64	0.684966	0.775974	0.723969	0.642078		0.730691	0.761948	0.744709	0.642078		0.717253	0.72763	0.724257	0.642078		0.729417	0.72585	0.729138	0.642078		0.724422	0.730936	0.730745	0.642078
C	ARG	65	0.732021	0.744269	0.739815	0.642078		0.738805	0.708326	0.726591	0.642078		0.747654	0.718459	0.735515	0.642078		0.733654	0.738004	0.737922	0.642078		0.728666	0.723267	0.727508	0.642078
C	THR	66	0.799429	0.604734	0.715989	0.642078		0.759407	0.683573	0.727755	0.642078		0.753146	0.73057	0.744789	0.642078		0.760534	0.746216	0.755996	0.642078		0.745182	0.747629	0.747873	0.642078
C	THR	67	0.74677	0.701715	0.727461	0.642078		0.782914	0.710869	0.753387	0.642078		0.772738	0.736388	0.759532	0.642078		0.753554	0.739832	0.749368	0.642078		0.739676	0.749955	0.746443	0.642078
C	HIS	68	0.802542	0.826159	0.816712	0.642078		0.777413	0.777645	0.780619	0.642078		0.771578	0.731716	0.756358	0.642078		0.767042	0.741955	0.757986	0.642078		0.755815	0.745341	0.754264	0.642078
C	TYR	69	0.782926	0.805061	0.797683	0.642078		0.770564	0.784044	0.779447	0.642078		0.767569	0.768937	0.770019	0.642078		0.76423	0.745155	0.75794	0.642078		0.726777	0.742123	0.733976	0.642078
C	THR	70	0.726223	0.720911	0.723946	0.642078		0.762845	0.77227	0.768641	0.642078		0.760682	0.781927	0.772427	0.642078		0.760352	0.75831	0.763827	0.642078		0.736833	0.67158	0.740486	0.642078
C	PRO	71	0.779385	0.790837	0.784293	0.642078		0.739313	0.759472	0.749246	0.642078		0.754631	0.75606	0.760523	0.642078		0.718766	0.762379	0.738072	0.642078		0.740134	0.653555	0.736341	0.642078
C	LEU	72	0.712333	0.766667	0.7395	0.642078		0.754668	0.751442	0.760329	0.642078		0.689178	0.741087	0.710422	0.642078		0.717771	0.644357	0.735053	0.642078		0.726606	0.661122	0.732097	0.642078
C	ALA	73	0.772287	0.696822	0.757194	0.642078		0.646761	0.731229	0.68129	0.642078		0.70305	0.596905	0.724749	0.642078		0.715686	0.607348	0.720273	0.642078		0.727467	0.661846	0.732899	0.642078
C	CYS	74	0.455665	0.730199	0.547176	0.642078		0.674511	0.475674	0.699984	0.642078		0.700839	0.547937	0.706734	0.642078		0.704886	0.602642	0.712466	0.642078		0.723984	0.656885	0.728462	0.642078
C	GLY	75	0.795581		0.795581	0.642078		0.673192		0.678993	0.642078		0.688497		0.692694	0.642078		0.70158		0.705608	0.642078		0.722007		0.728532	0.642078
C	SER	76	0.768331	0.545998	0.69422	0.642078		0.738178	0.411323	0.719699	0.642078		0.685288	0.534769	0.688512	0.642078		0.708994	0.591751	0.709666	0.642078		0.726649	0.664574	0.73367	0.642078
C	ASN	77	0.650622	0.687971	0.669296	0.642078		0.725065	0.647882	0.699934	0.642078		0.747001	0.543047	0.732658	0.642078		0.707407	0.61053	0.71556	0.642078		0.715732	0.631251	0.710438	0.642078
C	PRO	78	0.756242	0.709677	0.736286	0.642078		0.723697	0.723079	0.724497	0.642078		0.740121	0.708702	0.733233	0.642078		0.753352	0.617971	0.748887	0.642078		0.714674	0.637451	0.713009	0.642078
C	LEU	79	0.764227	0.771589	0.767908	0.642078		0.76055	0.769847	0.76755	0.642078		0.741911	0.755959	0.750482	0.642078		0.733883	0.678582	0.710766	0.642078		0.718016	0.574104	0.717723	0.642078
C	LYS	80	0.761181	0.828275	0.798456	0.642078		0.767563	0.794049	0.782276	0.642078		0.743646	0.703221	0.722369	0.642078		0.724221	0.71985	0.721275	0.642078		0.747509	0.56279	0.730972	0.642078
C	ARG	81	0.777281	0.782283	0.780464	0.642078		0.732587	0.67828	0.702551	0.642078		0.732537	0.72826	0.728669	0.642078		0.746854	0.621568	0.74124	0.642078		0.741832	0.636901	0.73027	0.642078
C	GLU	82	0.659299	0.424282	0.528734	0.642078		0.712425	0.680478	0.692327	0.642078		0.741501	0.573942	0.736897	0.642078		0.75026	0.60672	0.735044	0.642078		0.74582	0.656073	0.738482	0.642078
C	ILE	83	0.700696	0.834869	0.767782	0.642078		0.723015	0.419717	0.701855	0.642078		0.745283	0.529436	0.715789	0.642078		0.745819	0.612954	0.737895	0.642078		0.75827	0.659209	0.745468	0.642078
C	GLY	84	0.80905		0.80905	0.642078		0.763278		0.756583	0.642078		0.736455		0.717269	0.642078		0.753108		0.735908	0.642078		0.763688		0.744334	0.642078
C	ASP	85	0.780087	0.605744	0.692916	0.642078		0.774093	0.473656	0.763276	0.642078		0.767035	0.602546	0.768431	0.642078		0.754577	0.594211	0.731004	0.642078		0.767066	0.579196	0.747378	0.642078
C	TYR	86	0.733142	0.815224	0.787863	0.642078		0.775143	0.725953	0.755108	0.642078		0.784409	0.580065	0.764103	0.642078		0.77694	0.619474	0.758873	0.642078		0.765201	0.579054	0.747102	0.642078
C	ILE	87	0.812199	0.756891	0.784545	0.642078		0.777637	0.764861	0.77285	0.642078		0.785767	0.70029	0.747056	0.642078		0.791325	0.500207	0.763674	0.642078		0.766267	0.580034	0.748063	0.642078
C	ARG	88	0.787569	0.722467	0.746141	0.642078		0.805201	0.693494	0.751501	0.642078		0.790027	0.579141	0.768751	0.642078		0.781555	0.618309	0.761727	0.642078		0.774501	0.613605	0.770153	0.642078
C	THR	89	0.815836	0.601123	0.723816	0.642078		0.801599	0.441197	0.757116	0.642078		0.79153	0.581439	0.770263	0.642078		0.78283	0.645068	0.775745	0.642078		0.779485	0.608941	0.770313	0.642078
C	GLY	90	0.80139		0.80139	0.642078		0.785961		0.773543	0.642078		0.786894		0.771561	0.642078		0.78522		0.773439	0.642078		0.776264		0.759778	0.642078
C	PHE	91	0.740658	0.826715	0.795421	0.642078		0.777021	0.539924	0.795949	0.642078		0.779354	0.602893	0.776677	0.642078		0.777122	0.645785	0.771295	0.642078		0.773428	0.679246	0.76575	0.642078
C	ILE	92	0.789015	0.793058	0.791036	0.642078		0.759848	0.804447	0.786059	0.642078		0.76729	0.639381	0.785822	0.642078		0.77513	0.630107	0.763728	0.642078		0.780321	0.677886	0.767329	0.642078
C	ASN	93	0.749872	0.793567	0.77172	0.642078		0.764801	0.790064	0.777432	0.642078		0.761736	0.761925	0.764178	0.642078		0.765566	0.653714	0.768698	0.642078		0.761101	0.671848	0.753341	0.642078
C	LEU	94	0.755517	0.783566	0.769541	0.642078		0.75967	0.729951	0.74481	0.642078		0.763383	0.749857	0.756814	0.642078		0.766647	0.768038	0.769247	0.642078		0.757352	0.664534	0.748617	0.642078
C	ASP	95	0.773621	0.61272	0.69317	0.642078		0.759343	0.720887	0.740439	0.642078		0.767372	0.751299	0.759654	0.642078		0.746666	0.748575	0.745712	0.642078		0.749235	0.680972	0.751023	0.642078
C	LYS	96	0.748891	0.766374	0.758604	0.642078		0.777157	0.726454	0.752336	0.642078		0.737555	0.730679	0.731446	0.642078		0.740567	0.726997	0.731874	0.642078		0.742863	0.753639	0.746713	0.642078
C	PRO	97	0.808958	0.800269	0.805234	0.642078		0.719545	0.75237	0.731506	0.642078		0.735716	0.702369	0.716372	0.642078		0.737235	0.725336	0.728813	0.642078		0.742251	0.751998	0.743388	0.642078
C	SER	98	0.600787	0.690468	0.63068	0.642078		0.71869	0.710917	0.710028	0.642078		0.726302	0.736213	0.727795	0.642078		0.733776	0.727588	0.726589	0.642078		0.741557	0.753019	0.743759	0.642078
C	ASN	99	0.746324	0.642014	0.694169	0.642078		0.69122	0.704807	0.691713	0.642078		0.722783	0.742805	0.72687	0.642078		0.728106	0.75558	0.735971	0.642078		0.742436	0.749786	0.742575	0.642078
C	PRO	100	0.726549	0.781941	0.750289	0.642078		0.734724	0.741096	0.732811	0.642078		0.707778	0.744484	0.717591	0.642078		0.732747	0.760997	0.741188	0.642078		0.737611	0.741736	0.736185	0.642078
C	SER	101	0.731298	0.799332	0.753976	0.642078		0.730593	0.796646	0.754369	0.642078		0.743897	0.767249	0.750481	0.642078		0.725688	0.75496	0.734539	0.642078		0.734424	0.755546	0.741328	0.642078
C	SER	102	0.733932	0.808664	0.758843	0.642078		0.74887	0.804096	0.769315	0.642078		0.74654	0.790448	0.763385	0.642078		0.740209	0.755609	0.744335	0.642078		0.736535	0.732505	0.737843	0.642078
C	HIS	103	0.781378	0.804293	0.795127	0.642078		0.758285	0.790323	0.770887	0.642078		0.741717	0.773062	0.753178	0.642078		0.739101	0.773126	0.752274	0.642078		0.729501	0.732731	0.735769	0.642078
C	GLU	104	0.759544	0.758011	0.758692	0.642078		0.747785	0.752438	0.751024	0.642078		0.743171	0.766122	0.752331	0.642078		0.74561	0.734695	0.747986	0.642078		0.743832	0.737901	0.746878	0.642078
C	VAL	105	0.702434	0.695009	0.699252	0.642078		0.733516	0.739218	0.735895	0.642078		0.750807	0.706974	0.744617	0.642078		0.745651	0.735184	0.752049	0.642078		0.742786	0.748056	0.751667	0.642078
C	VAL	106	0.738569	0.764635	0.74974	0.642078		0.737705	0.657523	0.723088	0.642078		0.740849	0.706666	0.742075	0.642078		0.749149	0.726422	0.751197	0.642078		0.745977	0.730874	0.74294	0.642078
C	ALA	107	0.772111	0.512924	0.720274	0.642078		0.747423	0.693437	0.750811	0.642078		0.740624	0.70453	0.740912	0.642078		0.742499	0.719198	0.744301	0.642078		0.746911	0.72871	0.743356	0.642078
C	TRP	108	0.731588	0.802751	0.782419	0.642078		0.754039	0.687669	0.751856	0.642078		0.747103	0.716273	0.750432	0.642078		0.7428	0.695616	0.729386	0.642078		0.749099	0.730535	0.746495	0.642078
C	ILE	109	0.75842	0.747333	0.752876	0.642078		0.741611	0.767935	0.760715	0.642078		0.751719	0.681934	0.731342	0.642078		0.748391	0.707119	0.737857	0.642078		0.743809	0.720645	0.738353	0.642078
C	ARG	110	0.734827	0.753722	0.746851	0.642078		0.751632	0.697998	0.718005	0.642078		0.745611	0.734454	0.738997	0.642078		0.751167	0.716277	0.74409	0.642078		0.736449	0.716027	0.732186	0.642078
C	ARG	111	0.761649	0.592938	0.654288	0.642078		0.746016	0.707396	0.719896	0.642078		0.750894	0.739653	0.741187	0.642078		0.744177	0.742359	0.741989	0.642078		0.729517	0.718674	0.73049	0.642078
C	ILE	112	0.741572	0.775528	0.75855	0.642078		0.753741	0.732403	0.735403	0.642078		0.743846	0.729286	0.731725	0.642078		0.736605	0.728712	0.728908	0.642078		0.731357	0.699022	0.720691	0.642078
C	LEU	113	0.758002	0.828742	0.793372	0.642078		0.740918	0.76659	0.752496	0.642078		0.732598	0.719985	0.720526	0.642078		0.717715	0.725396	0.718583	0.642078		0.731026	0.710336	0.719964	0.642078
C	ARG	114	0.72318	0.695501	0.705567	0.642078		0.719922	0.74382	0.729931	0.642078		0.705506	0.746222	0.725788	0.642078		0.721141	0.696073	0.703597	0.642078		0.738246	0.637359	0.722564	0.642078
C	VAL	115	0.678584	0.707217	0.690855	0.642078		0.675984	0.708946	0.692339	0.642078		0.708953	0.700809	0.702468	0.642078		0.722114	0.702422	0.711882	0.642078		0.739769	0.639025	0.724072	0.642078
C	GLU	116	0.626189	0.724121	0.680596	0.642078		0.687861	0.659933	0.671134	0.642078		0.711045	0.662537	0.686251	0.642078		0.732034	0.591632	0.719377	0.642078		0.740768	0.628818	0.720815	0.642078
C	LYS	117	0.758809	0.548463	0.64195	0.642078		0.717821	0.636655	0.678277	0.642078		0.728612	0.523437	0.70734	0.642078		0.734487	0.582621	0.715962	0.642078		0.729293	0.574914	0.7191	0.642078
C	THR	118	0.768463	0.637382	0.712286	0.642078		0.779429	0.395282	0.72175	0.642078		0.747929	0.535126	0.723062	0.642078		0.737721	0.574898	0.716742	0.642078		0.726713	0.561313	0.711576	0.642078
C	GLY	119	0.811013		0.811013	0.642078		0.784882		0.764255	0.642078		0.771855		0.729148	0.642078		0.731554		0.708822	0.642078		0.72556		0.709637	0.642078
C	HIS	120	0.775169	0.765663	0.769466	0.642078		0.777334	0.469034	0.763835	0.642078		0.747176	0.408897	0.727841	0.642078		0.743985	0.459837	0.708136	0.642078		0.724456	0.538117	0.699192	0.642078
C	SER	121	0.74582	0.641439	0.711026	0.642078		0.718802	0.469034	0.705303	0.642078		0.736124	0.406603	0.720543	0.642078		0.742057	0.495594	0.72672	0.642078		0.727103	0.535343	0.699517	0.642078
C	GLY	122	0.635416		0.635416	0.642078		0.698146		0.674078	0.642078		0.722985		0.712748	0.642078		0.733853		0.709347	0.642078		0.739493		0.697452	0.642078
C	THR	123	0.713202	0.625914	0.675793	0.642078		0.697978	0.47489	0.694415	0.642078		0.710157	0.507287	0.67699	0.642078		0.719094	0.568401	0.692691	0.642078		0.738697	0.546213	0.709925	0.642078
C	LEU	124	0.745318	0.798757	0.772037	0.642078		0.723184	0.631666	0.679503	0.642078		0.702535	0.514341	0.673669	0.642078		0.717281	0.541051	0.676751	0.642078		0.737536	0.557373	0.714044	0.642078
C	ASP	125	0.711032	0.470328	0.59068	0.642078		0.721352	0.648597	0.685712	0.642078		0.727946	0.629184	0.678163	0.642078		0.717886	0.566265	0.686483	0.642078		0.736468	0.557373	0.712975	0.642078
C	PRO	126	0.707705	0.676707	0.69442	0.642078		0.72707	0.573749	0.647661	0.642078		0.735317	0.667589	0.698834	0.642078		0.735068	0.674857	0.703937	0.642078		0.732662	0.551657	0.708764	0.642078
C	LYS	127	0.762474	0.574212	0.657884	0.642078		0.740079	0.68962	0.710485	0.642078		0.737391	0.659865	0.695946	0.642078		0.747362	0.585441	0.721576	0.642078		0.739323	0.566184	0.717776	0.642078
C	VAL	128	0.750058	0.81794	0.77915	0.642078		0.756073	0.717431	0.731543	0.642078		0.755037	0.5658	0.737663	0.642078		0.745647	0.57173	0.71459	0.642078		0.750632	0.639825	0.731369	0.642078
C	THR	129	0.755687	0.76014	0.757595	0.642078		0.768336	0.526027	0.778669	0.642078		0.760159	0.571016	0.743406	0.642078		0.761083	0.619003	0.745944	0.642078		0.749627	0.660276	0.739559	0.642078
C	GLY	130	0.799262		0.799262	0.642078		0.762754		0.759998	0.642078		0.771481		0.773861	0.642078		0.768528		0.758875	0.642078		0.751819		0.740387	0.642078
C	CYS	131	0.733312	0.702786	0.723137	0.642078		0.783886	0.50134	0.77752	0.642078		0.773433	0.614842	0.775018	0.642078		0.75991	0.677575	0.774304	0.642078		0.757687	0.689962	0.7579	0.642078
C	LEU	132	0.819084	0.801235	0.81016	0.642078		0.770739	0.771357	0.772744	0.642078		0.762725	0.63299	0.776676	0.642078		0.762678	0.675666	0.774589	0.642078		0.755882	0.682296	0.752481	0.642078
C	ILE	133	0.759821	0.810051	0.784936	0.642078		0.76035	0.820721	0.786994	0.642078		0.756759	0.793904	0.773053	0.642078		0.765518	0.680083	0.778264	0.642078		0.757125	0.693846	0.7589	0.642078
C	VAL	134	0.702144	0.850876	0.765886	0.642078		0.7438	0.821833	0.777323	0.642078		0.765211	0.81156	0.785089	0.642078		0.749603	0.764709	0.754771	0.642078		0.759956	0.695866	0.760158	0.642078
C	CYS	135	0.769433	0.804573	0.781146	0.642078		0.74905	0.815504	0.776783	0.642078		0.738965	0.769788	0.75002	0.642078		0.755722	0.764491	0.755536	0.642078		0.761198	0.699845	0.762573	0.642078
C	ILE	136	0.775572	0.791063	0.783317	0.642078		0.744286	0.729338	0.733092	0.642078		0.74223	0.748031	0.738731	0.642078		0.750309	0.770052	0.753083	0.642078		0.752708	0.770168	0.757998	0.642078
C	GLU	137	0.687854	0.592379	0.634812	0.642078		0.746524	0.694902	0.715541	0.642078		0.75804	0.745887	0.744151	0.642078		0.751671	0.769175	0.752973	0.642078		0.757674	0.777644	0.763757	0.642078
C	ARG	138	0.776146	0.701264	0.728493	0.642078		0.748398	0.711267	0.718764	0.642078		0.758024	0.745756	0.744755	0.642078		0.752204	0.758128	0.750551	0.642078		0.748944	0.762254	0.752289	0.642078
C	ALA	139	0.781195	0.840159	0.792988	0.642078		0.775565	0.781779	0.768549	0.642078		0.744084	0.742253	0.737879	0.642078		0.754847	0.755336	0.751313	0.642078		0.747606	0.743843	0.741719	0.642078
C	THR	140	0.769353	0.803915	0.784165	0.642078		0.75214	0.805874	0.775364	0.642078		0.7641	0.780782	0.768213	0.642078		0.747345	0.732604	0.737127	0.642078		0.75386	0.717292	0.73575	0.642078
C	ARG	141	0.705873	0.773547	0.748938	0.642078		0.754387	0.787495	0.773194	0.642078		0.753484	0.766918	0.759316	0.642078		0.755523	0.734769	0.741964	0.642078		0.750055	0.71336	0.732585	0.642078
C	LEU	142	0.787935	0.785023	0.786479	0.642078		0.738957	0.730172	0.73981	0.642078		0.746264	0.720392	0.734453	0.642078		0.754779	0.714419	0.737926	0.642078		0.742037	0.703802	0.723789	0.642078
C	VAL	143	0.723063	0.631945	0.684012	0.642078		0.752031	0.674833	0.713054	0.642078		0.746581	0.671371	0.717666	0.642078		0.74712	0.703157	0.731261	0.642078		0.750666	0.690186	0.726932	0.642078
C	LYS	144	0.745094	0.607531	0.66867	0.642078		0.746366	0.599429	0.684305	0.642078		0.750923	0.668928	0.717145	0.642078		0.735408	0.6863	0.717318	0.642078		0.749586	0.687911	0.728584	0.642078
C	SER	145	0.770942	0.558811	0.700232	0.642078		0.747872	0.642557	0.705077	0.642078		0.73081	0.649106	0.697161	0.642078		0.746394	0.639023	0.705953	0.642078		0.744481	0.611533	0.722407	0.642078
C	GLN	146	0.727582	0.76133	0.746331	0.642078		0.72863	0.668686	0.711041	0.642078		0.742752	0.611238	0.694236	0.642078		0.743012	0.623483	0.700264	0.642078		0.739786	0.607311	0.718374	0.642078
C	GLN	147	0.687368	0.685916	0.686561	0.642078		0.732575	0.62995	0.700759	0.642078		0.746586	0.624981	0.709834	0.642078		0.743296	0.533205	0.706126	0.642078		0.748072	0.598214	0.716505	0.642078
C	SER	148	0.782775	0.442604	0.669385	0.642078		0.744802	0.601588	0.700868	0.642078		0.737407	0.513219	0.714796	0.642078		0.739383	0.554625	0.716287	0.642078		0.745933	0.601672	0.718053	0.642078
C	ALA	149	0.764264	0.676243	0.74666	0.642078		0.757361	0.372949	0.713697	0.642078		0.735431	0.512447	0.71349	0.642078		0.743108	0.571006	0.720309	0.642078		0.748148	0.611514	0.723537	0.642078
C	GLY	150	0.725046		0.725046	0.642078		0.735671		0.737168	0.642078		0.757361		0.721854	0.642078		0.748368		0.728477	0.642078		0.753977		0.736314	0.642078
C	LYS	151	0.717705	0.757474	0.739799	0.642078		0.746588	0.476982	0.731075	0.642078		0.753687	0.586051	0.748679	0.642078		0.756949	0.587581	0.736731	0.642078		0.753559	0.575596	0.742547	0.642078
C	GLU	152	0.797015	0.673474	0.728381	0.642078		0.759709	0.751337	0.757231	0.642078		0.75032	0.598843	0.748214	0.642078		0.760726	0.524351	0.756707	0.642078		0.754271	0.576866	0.743108	0.642078
C	TYR	153	0.764408	0.823064	0.803512	0.642078		0.769617	0.745581	0.758742	0.642078		0.767155	0.598843	0.765048	0.642078		0.761024	0.537923	0.759869	0.642078		0.751908	0.560598	0.731886	0.642078
C	VAL	154	0.747428	0.740205	0.744333	0.642078		0.773685	0.52109	0.785688	0.642078		0.776883	0.601597	0.770847	0.642078		0.762504	0.64868	0.763792	0.642078		0.748253	0.580061	0.734636	0.642078
C	GLY	155	0.809218		0.809218	0.642078		0.774331		0.774115	0.642078		0.764561		0.775672	0.642078		0.754456		0.738551	0.642078		0.751297		0.73219	0.642078
C	ILE	156	0.766346	0.771241	0.768794	0.642078		0.770324	0.515515	0.776839	0.642078		0.743955	0.558743	0.727593	0.642078		0.74668	0.610497	0.734445	0.642078		0.750994	0.63375	0.726312	0.642078
C	VAL	157	0.735407	0.775304	0.752506	0.642078		0.721042	0.684503	0.694804	0.642078		0.742985	0.542041	0.718654	0.642078		0.751442	0.588311	0.722479	0.642078		0.745593	0.572116	0.708379	0.642078
C	ARG	158	0.661373	0.506964	0.563113	0.642078		0.71312	0.646322	0.671752	0.642078		0.740689	0.675594	0.700761	0.642078		0.747768	0.568148	0.710488	0.642078		0.720889	0.551868	0.686528	0.642078
C	LEU	159	0.742579	0.656697	0.699638	0.642078		0.733897	0.610475	0.660835	0.642078		0.731763	0.641159	0.67908	0.642078		0.726207	0.579504	0.672389	0.642078		0.696093	0.532032	0.663895	0.642078
C	HIS	160	0.797739	0.667762	0.719753	0.642078		0.754011	0.641176	0.693261	0.642078		0.716339	0.501997	0.637085	0.642078		0.691769	0.53372	0.632278	0.642078		0.685165	0.464741	0.653248	0.642078
C	ASN	161	0.721714	0.599068	0.660391	0.642078		0.725915	0.448774	0.640892	0.642078		0.68912	0.490754	0.622066	0.642078		0.656947	0.509372	0.603999	0.642078		0.667026	0.464741	0.635109	0.642078
C	ALA	162	0.658291	0.079492	0.542531	0.642078		0.635094	0.376437	0.563646	0.642078		0.638935	0.480388	0.593048	0.642078		0.652067	0.436948	0.613156	0.642078		0.634725	0.448517	0.609666	0.642078
C	ILE	163	0.525278	0.450753	0.488015	0.642078		0.558407	0.37837	0.528365	0.642078		0.60483	0.346836	0.57454	0.642078		0.633084	0.343134	0.600307	0.642078		0.597953	0.434676	0.586094	0.642078
C	GLU	164	0.491652	0.604867	0.554549	0.642078		0.548049	0.351873	0.556593	0.642078		0.582426	0.227022	0.564401	0.642078		0.57784	0.332422	0.567332	0.642078		0.598369	0.452771	0.597264	0.642078
C	GLY	165	0.627216		0.627216	0.642078		0.576188		0.597153	0.642078		0.532975		0.55368	0.642078		0.52201		0.543449	0.642078		0.592686		0.593492	0.642078
C	GLY	166	0.609695		0.609695	0.642078		0.549314		0.575278	0.642078		0.494101		0.554719	0.642078		0.523105		0.563941	0.642078		0.576946		0.586415	0.642078
C	THR	167	0.411032	0.592778	0.488923	0.642078		0.450545	0.405277	0.53061	0.642078		0.528961	0.384368	0.581005	0.642078		0.545218	0.448716	0.588246	0.642078		0.567738	0.454879	0.583877	0.642078
C	GLN	168	0.330909	0.623054	0.493211	0.642078		0.469298	0.640613	0.556038	0.642078		0.539532	0.507229	0.587192	0.642078		0.564209	0.455421	0.600726	0.642078		0.559292	0.520179	0.596518	0.642078
C	LEU	169	0.665953	0.706009	0.685981	0.642078		0.558978	0.647789	0.612447	0.642078		0.542511	0.637589	0.593634	0.642078		0.56324	0.552651	0.601476	0.642078		0.566389	0.501332	0.588826	0.642078
C	SER	170	0.680071	0.614304	0.658149	0.642078		0.656872	0.657371	0.662012	0.642078		0.584391	0.655155	0.622343	0.642078		0.55691	0.666622	0.611747	0.642078		0.568404	0.50476	0.590139	0.642078
C	ARG	171	0.624591	0.651801	0.641907	0.642078		0.641697	0.648905	0.644173	0.642078		0.631285	0.690105	0.660019	0.642078		0.584384	0.616716	0.599529	0.642078		0.569879	0.552914	0.586444	0.642078
C	ALA	172	0.620429	0.68061	0.632465	0.642078		0.603468	0.71007	0.651988	0.642078		0.618765	0.59759	0.603502	0.642078		0.610514	0.619504	0.610355	0.642078		0.57169	0.60687	0.586849	0.642078
C	LEU	173	0.565383	0.7978	0.681592	0.642078		0.596387	0.573949	0.572485	0.642078		0.585514	0.603243	0.585671	0.642078		0.607297	0.594317	0.596154	0.642078		0.602473	0.552982	0.61055	0.642078
C	GLU	174	0.60335	0.243436	0.403398	0.642078		0.560851	0.561267	0.551329	0.642078		0.589284	0.578823	0.574604	0.642078		0.60009	0.591347	0.589868	0.642078		0.639673	0.528059	0.625883	0.642078
C	THR	175	0.513819	0.642566	0.568996	0.642078		0.586869	0.471901	0.519654	0.642078		0.591121	0.561404	0.57094	0.642078		0.617954	0.498233	0.605258	0.642078		0.647019	0.531383	0.631218	0.642078
C	LEU	176	0.643436	0.529702	0.586569	0.642078		0.595625	0.588595	0.589904	0.642078		0.627973	0.401844	0.58455	0.642078		0.635052	0.450847	0.609459	0.642078		0.655966	0.541454	0.639068	0.642078
C	THR	177	0.629618	0.593516	0.614146	0.642078		0.674231	0.374406	0.650118	0.642078		0.655326	0.422938	0.636245	0.642078		0.660963	0.442956	0.618469	0.642078		0.666103	0.541397	0.643343	0.642078
C	GLY	178	0.749638		0.749638	0.642078		0.706458		0.67522	0.642078		0.701914		0.671378	0.642078		0.685981		0.667199	0.642078		0.670938		0.646319	0.642078
C	ALA	179	0.740117	0.348908	0.661876	0.642078		0.745505	0.363825	0.718725	0.642078		0.728922	0.482015	0.702965	0.642078		0.717736	0.512994	0.684331	0.642078		0.681739	0.531784	0.647649	0.642078
C	LEU	180	0.746758	0.742566	0.744662	0.642078		0.755118	0.60552	0.717013	0.642078		0.750219	0.493548	0.71792	0.642078		0.722047	0.531666	0.695565	0.642078		0.676905	0.564252	0.662957	0.642078
C	PHE	181	0.778479	0.725086	0.744502	0.642078		0.75378	0.706278	0.726029	0.642078		0.735014	0.62563	0.701035	0.642078		0.729843	0.548629	0.70729	0.642078		0.670241	0.53374	0.645205	0.642078
C	GLN	182	0.736102	0.651182	0.688924	0.642078		0.729398	0.678892	0.699545	0.642078		0.723829	0.698299	0.707903	0.642078		0.701349	0.634427	0.681882	0.642078		0.652503	0.523603	0.630894	0.642078
C	ARG	183	0.673614	0.660408	0.66521	0.642078		0.697969	0.674615	0.683451	0.642078		0.684513	0.669904	0.673327	0.642078		0.658548	0.628431	0.640717	0.642078		0.637629	0.517672	0.620571	0.642078
C	PRO	184	0.684192	0.712256	0.696219	0.642078		0.635995	0.65775	0.644404	0.642078		0.61692	0.586273	0.599172	0.642078		0.615914	0.582092	0.595644	0.642078		0.626506	0.573513	0.608856	0.642078
C	PRO	185	0.550179	0.600588	0.571783	0.642078		0.558295	0.539925	0.547241	0.642078		0.559364	0.539675	0.547216	0.642078		0.571275	0.553976	0.560801	0.642078		0.621702	0.579625	0.595479	0.642078
C	LEU	186	0.440512	0.306931	0.373722	0.642078		0.479672	0.441903	0.458218	0.642078		0.517842	0.513248	0.514294	0.642078		0.55573	0.5487	0.551064	0.642078		0.614352	0.565791	0.585377	0.642078
C		187				0.642078					0.642078					0.642078					0.642078					0.642078
C		188				0.642078					0.642078					0.642078					0.642078					0.642078
C		189				0.642078					0.642078					0.642078					0.642078					0.642078
C		190				0.642078					0.642078					0.642078					0.642078					0.642078
C		191				0.642078					0.642078					0.642078					0.642078					0.642078
C	ARG	192	0.448323	0.418191	0.429148	0.642078		0.451614	0.417799	0.43449	0.642078		0.50646	0.493647	0.499204	0.642078		0.557682	0.513805	0.529568	0.642078		0.609309	0.556535	0.577653	0.642078
C	GLN	193	0.466006	0.528276	0.5006	0.642078		0.51387	0.520239	0.516838	0.642078		0.533881	0.456758	0.487795	0.642078		0.555069	0.496396	0.520614	0.642078		0.608099	0.561519	0.580078	0.642078
C	LEU	194	0.627282	0.614251	0.620766	0.642078		0.593523	0.519556	0.545368	0.642078		0.578958	0.513451	0.539758	0.642078		0.579759	0.499635	0.53315	0.642078		0.612878	0.554831	0.579287	0.642078
C	ARG	195	0.68728	0.41614	0.514736	0.642078		0.660153	0.540263	0.589681	0.642078		0.633895	0.554465	0.585835	0.642078		0.620085	0.556647	0.58199	0.642078		0.613872	0.560377	0.583923	0.642078
C	VAL	196	0.665898	0.590397	0.63354	0.642078		0.692062	0.543266	0.602603	0.642078		0.685253	0.590012	0.628836	0.642078		0.659779	0.580739	0.61447	0.642078		0.63556	0.552863	0.58997	0.642078
C	ARG	197	0.723009	0.623262	0.659533	0.642078		0.703901	0.63989	0.669559	0.642078		0.705033	0.58453	0.635984	0.642078		0.69251	0.615737	0.6497	0.642078		0.667686	0.548295	0.611889	0.642078
C	THR	198	0.722797	0.706012	0.715603	0.642078		0.723995	0.638704	0.677215	0.642078		0.706601	0.655953	0.68248	0.642078		0.715576	0.601978	0.652205	0.642078		0.69977	0.558156	0.631848	0.642078
C	ILE	199	0.726179	0.586839	0.656509	0.642078		0.7147	0.688703	0.706442	0.642078		0.731171	0.641462	0.683432	0.642078		0.730808	0.579198	0.666504	0.642078		0.7277	0.562845	0.647843	0.642078
C	TYR	200	0.695123	0.773257	0.747212	0.642078		0.736683	0.626012	0.680674	0.642078		0.745349	0.568146	0.67449	0.642078		0.750143	0.570093	0.668669	0.642078		0.729516	0.562794	0.648726	0.642078
C	GLU	201	0.788748	0.517941	0.6383	0.642078		0.759257	0.515959	0.66678	0.642078		0.761039	0.532275	0.661109	0.642078		0.757319	0.563893	0.6711	0.642078		0.734769	0.582877	0.664209	0.642078
C	SER	202	0.7939	0.25668	0.614827	0.642078		0.794631	0.43376	0.633941	0.642078		0.770452	0.53088	0.665118	0.642078		0.746528	0.550704	0.658938	0.642078		0.729435	0.596222	0.669693	0.642078
C	LYS	203	0.801245	0.526659	0.648697	0.642078		0.789463	0.454401	0.646692	0.642078		0.760878	0.498966	0.64177	0.642078		0.749225	0.557876	0.663016	0.642078		0.727385	0.593108	0.668348	0.642078
C	MET	204	0.773244	0.579863	0.676553	0.642078		0.740581	0.573403	0.651907	0.642078		0.752141	0.522787	0.65112	0.642078		0.736668	0.552724	0.655396	0.642078		0.727289	0.592717	0.668126	0.642078
C	ILE	205	0.647253	0.613688	0.630471	0.642078		0.721853	0.610199	0.664026	0.642078		0.714805	0.61889	0.666928	0.642078		0.724056	0.562877	0.656315	0.642078		0.725446	0.578567	0.658742	0.642078
C	GLU	206	0.745061	0.637047	0.685053	0.642078		0.666512	0.662642	0.669797	0.642078		0.694649	0.63136	0.666137	0.642078		0.713747	0.626452	0.670362	0.642078		0.72736	0.57549	0.657264	0.642078
C	TYR	207	0.607221	0.737191	0.693868	0.642078		0.68425	0.654416	0.674553	0.642078		0.684348	0.655729	0.673457	0.642078		0.700127	0.612815	0.656732	0.642078		0.713833	0.584795	0.656277	0.642078
C	ASP	208	0.700468	0.58901	0.644739	0.642078		0.676476	0.67597	0.68392	0.642078		0.696079	0.61923	0.658021	0.642078		0.691974	0.635607	0.664505	0.642078		0.70764	0.631039	0.668163	0.642078
C	PRO	209	0.721739	0.701708	0.713154	0.642078		0.709371	0.573971	0.637061	0.642078		0.690301	0.639703	0.667202	0.642078		0.690932	0.63655	0.664072	0.642078		0.703681	0.583161	0.678072	0.642078
C	GLU	210	0.705905	0.431194	0.553288	0.642078		0.714605	0.624104	0.6658	0.642078		0.696849	0.616322	0.653917	0.642078		0.688176	0.654881	0.672717	0.642078		0.697117	0.596601	0.681511	0.642078
C	ARG	211	0.716171	0.73941	0.730959	0.642078		0.687345	0.596964	0.63723	0.642078		0.701909	0.651593	0.674082	0.642078		0.709673	0.549568	0.681835	0.642078		0.709573	0.608063	0.692918	0.642078
C	ARG	212	0.63996	0.620289	0.627442	0.642078		0.693967	0.708355	0.701323	0.642078		0.709101	0.511252	0.682991	0.642078		0.709756	0.569383	0.691784	0.642078		0.709856	0.616135	0.697206	0.642078
C	LEU	213	0.725771	0.765365	0.745568	0.642078		0.707809	0.461885	0.710236	0.642078		0.708129	0.570555	0.715209	0.642078		0.718688	0.574819	0.697897	0.642078		0.723727	0.616358	0.702414	0.642078
C	GLY	214	0.757697		0.757697	0.642078		0.728171		0.739215	0.642078		0.721748		0.720206	0.642078		0.724726		0.723459	0.642078		0.732164		0.713775	0.642078
C	ILE	215	0.701046	0.727714	0.71438	0.642078		0.747669	0.489159	0.742674	0.642078		0.74339	0.591737	0.741163	0.642078		0.730959	0.616945	0.726345	0.642078		0.735155	0.633886	0.717738	0.642078
C	PHE	216	0.784264	0.739762	0.755945	0.642078		0.744494	0.731107	0.734183	0.642078		0.750196	0.586592	0.742281	0.642078		0.752861	0.631556	0.746669	0.642078		0.739911	0.647198	0.727247	0.642078
C	TRP	217	0.748173	0.725846	0.732225	0.642078		0.764079	0.735083	0.746443	0.642078		0.757312	0.731105	0.744683	0.642078		0.756985	0.630927	0.748265	0.642078		0.737317	0.657013	0.726214	0.642078
C	VAL	218	0.7598	0.73964	0.75116	0.642078		0.767083	0.72935	0.75103	0.642078		0.76803	0.737755	0.753156	0.642078		0.75706	0.713446	0.734008	0.642078		0.748487	0.600623	0.738521	0.642078
C	SER	219	0.793277	0.722563	0.769706	0.642078		0.769238	0.741055	0.759203	0.642078		0.762822	0.705329	0.733546	0.642078		0.755145	0.730539	0.734752	0.642078		0.749592	0.601656	0.739338	0.642078
C	CYS	220	0.754636	0.760962	0.756745	0.642078		0.768712	0.687052	0.728115	0.642078		0.750716	0.729632	0.731018	0.642078		0.752082	0.624858	0.735735	0.642078		0.746132	0.671569	0.738873	0.642078
C	GLU	221	0.758224	0.577632	0.657895	0.642078		0.7335	0.728653	0.711409	0.642078		0.751321	0.581704	0.733351	0.642078		0.750619	0.632128	0.738925	0.642078		0.744533	0.674072	0.739325	0.642078
C	ALA	222	0.687642	0.847365	0.719586	0.642078		0.73623	0.474999	0.713435	0.642078		0.740251	0.592538	0.730322	0.642078		0.744881	0.636328	0.739127	0.642078		0.738902	0.664695	0.73131	0.642078
C	GLY	223	0.762825		0.762825	0.642078		0.729465		0.745657	0.642078		0.733251		0.729488	0.642078		0.729193		0.731934	0.642078		0.737483		0.729689	0.642078
C	THR	224	0.737928	0.776733	0.754558	0.642078		0.740129	0.515258	0.756652	0.642078		0.718298	0.629677	0.741779	0.642078		0.724576	0.623233	0.719225	0.642078		0.728891	0.661982	0.725528	0.642078
C	TYR	225	0.719635	0.769042	0.752573	0.642078		0.713675	0.767006	0.742162	0.642078		0.725234	0.587527	0.731418	0.642078		0.720911	0.639308	0.727296	0.642078		0.723804	0.657626	0.720684	0.642078
C	ILE	226	0.683463	0.755243	0.719353	0.642078		0.708472	0.720301	0.713236	0.642078		0.719182	0.725559	0.721731	0.642078		0.717718	0.624755	0.725268	0.642078		0.717072	0.648819	0.713117	0.642078
C	ARG	227	0.722318	0.636617	0.667781	0.642078		0.712783	0.694006	0.700509	0.642078		0.704655	0.71931	0.711898	0.642078		0.714074	0.721133	0.718639	0.642078		0.705476	0.666548	0.718387	0.642078
C	THR	228	0.732567	0.690159	0.714392	0.642078		0.706726	0.690755	0.695854	0.642078		0.708191	0.700431	0.704669	0.642078		0.705882	0.70504	0.707061	0.642078		0.709691	0.646222	0.714688	0.642078
C	LEU	229	0.665292	0.745489	0.705391	0.642078		0.711725	0.703431	0.71207	0.642078		0.707615	0.682198	0.6955	0.642078		0.693173	0.705556	0.701817	0.642078		0.697111	0.646222	0.702107	0.642078
C	CYS	230	0.737317	0.674646	0.716426	0.642078		0.694397	0.694739	0.698443	0.642078		0.689286	0.709406	0.705116	0.642078		0.700393	0.686775	0.696036	0.642078		0.691883	0.642402	0.697835	0.642078
C	VAL	231	0.680583	0.664082	0.673511	0.642078		0.682857	0.703795	0.701933	0.642078		0.689574	0.69613	0.698016	0.642078		0.686411	0.59583	0.689845	0.642078		0.682307	0.622825	0.68251	0.642078
C	HIS	232	0.63067	0.772656	0.715862	0.642078		0.681754	0.686838	0.689422	0.642078		0.681404	0.547032	0.681827	0.642078		0.678961	0.602195	0.68887	0.642078		0.676327	0.621927	0.679071	0.642078
C	LEU	233	0.734007	0.623777	0.678892	0.642078		0.66304	0.465478	0.673065	0.642078		0.670024	0.559046	0.680055	0.642078		0.671677	0.574796	0.671528	0.642078		0.664182	0.564052	0.671884	0.642078
C	GLY	234	0.624441		0.624441	0.642078		0.679622		0.6703	0.642078		0.656768		0.662152	0.642078		0.654586		0.666541	0.642078		0.659938		0.661446	0.642078
C	LEU	235	0.680418	0.734716	0.707567	0.642078		0.639721	0.429469	0.638669	0.642078		0.654169	0.531509	0.655283	0.642078		0.641463	0.490029	0.654429	0.642078		0.663985	0.477583	0.661847	0.642078
C	LEU	236	0.614305	0.553692	0.583999	0.642078		0.637466	0.677923	0.657694	0.642078		0.625112	0.406754	0.637249	0.642078		0.649351	0.448862	0.637816	0.642078		0.661807	0.416252	0.661568	0.642078
C	LEU	237	0.617676	0.74536	0.681518	0.642078		0.606901	0.433017	0.618079	0.642078		0.637401	0.503651	0.632276	0.642078		0.645894	0.359751	0.642233	0.642078		0.668616	0.408833	0.660282	0.642078
C	GLY	238	0.588721		0.588721	0.642078		0.630762		0.623271	0.642078		0.64328		0.632724	0.642078		0.658596		0.654935	0.642078		0.675693		0.66034	0.642078
C	VAL	239	0.685887	0.484487	0.599573	0.642078		0.661472	0.161496	0.632701	0.642078		0.66309	0.245969	0.658596	0.642078		0.66932	0.338002	0.648049	0.642078		0.681864	0.417211	0.669614	0.642078
C	GLY	240	0.709809		0.709809	0.642078		0.703017		0.674246	0.642078		0.690651		0.654166	0.642078		0.682778		0.666978	0.642078		0.691874		0.674495	0.642078
C	GLY	241	0.713357		0.713357	0.642078		0.726216		0.694178	0.642078		0.71461		0.679721	0.642078		0.709094		0.681175	0.642078		0.701993		0.683345	0.642078
C	GLN	242	0.755483	0.582476	0.659368	0.642078		0.725785	0.435653	0.696408	0.642078		0.73781	0.414214	0.715986	0.642078		0.729928	0.455509	0.693949	0.642078		0.720526	0.505251	0.703914	0.642078
C	MET	243	0.708514	0.724484	0.716499	0.642078		0.755295	0.690356	0.718922	0.642078		0.74276	0.540815	0.709653	0.642078		0.745047	0.50317	0.723284	0.642078		0.73278	0.513384	0.715128	0.642078
C	GLN	244	0.801888	0.764109	0.7809	0.642078		0.74832	0.707199	0.725179	0.642078		0.758433	0.704438	0.727965	0.642078		0.760527	0.618273	0.737633	0.642078		0.749596	0.578749	0.729814	0.642078
C	GLU	245	0.734558	0.633004	0.678139	0.642078		0.776056	0.73841	0.754652	0.642078		0.77097	0.749087	0.758141	0.642078		0.766115	0.737533	0.750707	0.642078		0.758785	0.603873	0.745339	0.642078
C	LEU	246	0.79172	0.818115	0.804918	0.642078		0.781483	0.752281	0.764435	0.642078		0.779761	0.771155	0.775816	0.642078		0.768717	0.757039	0.763692	0.642078		0.761536	0.673347	0.748822	0.642078
C	ARG	247	0.818169	0.805722	0.810248	0.642078		0.787454	0.819553	0.806681	0.642078		0.774124	0.762136	0.769689	0.642078		0.779925	0.762235	0.771386	0.642078		0.767444	0.673347	0.75473	0.642078
C	ARG	248	0.752471	0.834823	0.804876	0.642078		0.781447	0.786521	0.788463	0.642078		0.784606	0.787707	0.788132	0.642078		0.771094	0.76225	0.766702	0.642078		0.767622	0.684427	0.761577	0.642078
C	VAL	249	0.773699	0.719018	0.750264	0.642078		0.771046	0.771566	0.775164	0.642078		0.774275	0.776926	0.776771	0.642078		0.777349	0.671821	0.781017	0.642078		0.77235	0.691064	0.767259	0.642078
C	ARG	250	0.786969	0.760857	0.770352	0.642078		0.766912	0.748028	0.756244	0.642078		0.766311	0.615781	0.770391	0.642078		0.772452	0.655569	0.770984	0.642078		0.770807	0.680153	0.763357	0.642078
C	SER	251	0.740069	0.764209	0.748115	0.642078		0.768462	0.508355	0.765605	0.642078		0.767304	0.589687	0.756353	0.642078		0.764216	0.654393	0.766521	0.642078		0.767852	0.687573	0.766166	0.642078
C	GLY	252	0.778348		0.778348	0.642078		0.758618		0.753717	0.642078		0.764669		0.762102	0.642078		0.768852		0.756964	0.642078		0.762373		0.758159	0.642078
C	VAL	253	0.757438	0.704353	0.734687	0.642078		0.765435	0.500615	0.764014	0.642078		0.764259	0.582029	0.755626	0.642078		0.758616	0.626519	0.751075	0.642078		0.743089	0.633205	0.726622	0.642078
C	MET	254	0.760521	0.797491	0.779006	0.642078		0.767626	0.715312	0.750556	0.642078		0.756656	0.572113	0.747811	0.642078		0.750685	0.61856	0.74343	0.642078		0.746542	0.619772	0.719671	0.642078
C	SER	255	0.784918	0.644092	0.737976	0.642078		0.749164	0.718737	0.742007	0.642078		0.747275	0.713143	0.735509	0.642078		0.731539	0.555193	0.702748	0.642078		0.74098	0.620469	0.716883	0.642078
C	GLU	256	0.702053	0.714628	0.709039	0.642078		0.739472	0.687956	0.721284	0.642078		0.716997	0.6364	0.68124	0.642078		0.733268	0.653344	0.695615	0.642078		0.73983	0.613068	0.713548	0.642078
C	LYS	257	0.731445	0.705149	0.716836	0.642078		0.679849	0.580139	0.62974	0.642078		0.722984	0.614312	0.671122	0.642078		0.726851	0.656534	0.693459	0.642078		0.741146	0.609615	0.713029	0.642078
C	ASP	258	0.606047	0.32064	0.463344	0.642078		0.709316	0.570947	0.636198	0.642078		0.708504	0.630831	0.667447	0.642078		0.728822	0.639671	0.686981	0.642078		0.74213	0.675287	0.710978	0.642078
C	HIS	259	0.790455	0.687052	0.728413	0.642078		0.703007	0.578125	0.637119	0.642078		0.722957	0.623795	0.672371	0.642078		0.724483	0.651404	0.687614	0.642078		0.740294	0.680059	0.712279	0.642078
C	MET	260	0.712519	0.726684	0.719601	0.642078		0.759097	0.697729	0.727225	0.642078		0.727577	0.62801	0.677485	0.642078		0.736928	0.652513	0.694292	0.642078		0.738351	0.668995	0.705776	0.642078
C	VAL	261	0.774317	0.679451	0.73366	0.642078		0.747127	0.710786	0.731889	0.642078		0.764201	0.708361	0.735973	0.642078		0.737756	0.659899	0.698887	0.642078		0.738672	0.686126	0.712081	0.642078
C	THR	262	0.754545	0.726222	0.742407	0.642078		0.772677	0.709356	0.74395	0.642078		0.753558	0.72232	0.740091	0.642078		0.75677	0.710634	0.733762	0.642078		0.745739	0.692797	0.718887	0.642078
C	MET	263	0.78917	0.722396	0.755783	0.642078		0.760319	0.735154	0.749064	0.642078		0.758884	0.712141	0.737664	0.642078		0.756484	0.731416	0.745038	0.642078		0.751088	0.697775	0.724184	0.642078
C	HIS	264	0.737241	0.756845	0.749003	0.642078		0.755186	0.718344	0.737418	0.642078		0.76171	0.742756	0.7524	0.642078		0.766095	0.740178	0.754224	0.642078		0.762306	0.748647	0.751116	0.642078
C	ASP	265	0.739147	0.675791	0.707469	0.642078		0.754946	0.755054	0.754604	0.642078		0.766761	0.755115	0.7607	0.642078		0.768376	0.751672	0.760143	0.642078		0.759916	0.753316	0.753066	0.642078
C	VAL	266	0.788449	0.832527	0.807339	0.642078		0.769131	0.765444	0.766238	0.642078		0.766983	0.762617	0.764562	0.642078		0.764791	0.773672	0.7626	0.642078		0.768052	0.75692	0.75824	0.642078
C	LEU	267	0.779799	0.788015	0.783907	0.642078		0.786176	0.793483	0.78878	0.642078		0.765425	0.787292	0.766682	0.642078		0.761218	0.77596	0.761753	0.642078		0.766313	0.771861	0.764226	0.642078
C	ASP	268	0.790281	0.759907	0.775094	0.642078		0.766509	0.809382	0.772868	0.642078		0.770428	0.799817	0.77516	0.642078		0.770471	0.777315	0.765685	0.642078		0.765492	0.776419	0.766377	0.642078
C	ALA	269	0.729448	0.880223	0.759603	0.642078		0.761297	0.792848	0.761518	0.642078		0.77314	0.786577	0.768997	0.642078		0.772762	0.801317	0.778831	0.642078		0.765969	0.772072	0.764443	0.642078
C	GLN	270	0.764162	0.738415	0.749858	0.642078		0.765207	0.794988	0.761994	0.642078		0.768218	0.797736	0.772115	0.642078		0.76663	0.793292	0.772937	0.642078		0.768031	0.769346	0.763932	0.642078
C	TRP	271	0.80201	0.766327	0.776522	0.642078		0.773786	0.782849	0.775292	0.642078		0.759266	0.801025	0.770311	0.642078		0.768718	0.777088	0.765879	0.642078		0.763507	0.774658	0.764734	0.642078
C	LEU	272	0.755186	0.843807	0.799496	0.642078		0.767573	0.795496	0.780698	0.642078		0.772259	0.759897	0.765291	0.642078		0.764381	0.772366	0.761349	0.642078		0.754897	0.767964	0.757697	0.642078
C	TYR	273	0.745522	0.776353	0.766076	0.642078		0.765041	0.764915	0.766691	0.642078		0.771411	0.757585	0.763997	0.642078		0.758657	0.75151	0.755162	0.642078		0.749379	0.760024	0.750969	0.642078
C	ASP	274	0.794417	0.674585	0.734501	0.642078		0.76662	0.725931	0.747988	0.642078		0.748885	0.751166	0.75195	0.642078		0.748597	0.754435	0.752316	0.642078		0.742229	0.755696	0.745232	0.642078
C	ASN	275	0.759923	0.726854	0.743388	0.642078		0.747906	0.711889	0.731393	0.642078		0.736597	0.734183	0.738038	0.642078		0.736753	0.745057	0.742797	0.642078		0.747099	0.747455	0.74756	0.642078
C	HIS	276	0.689379	0.734229	0.716289	0.642078		0.714349	0.739992	0.729872	0.642078		0.731313	0.719048	0.726801	0.642078		0.73053	0.726269	0.730297	0.642078		0.75096	0.748826	0.749501	0.642078
C	LYS	277	0.693745	0.758892	0.729938	0.642078		0.700742	0.731266	0.718705	0.642078		0.714755	0.726589	0.7223	0.642078		0.735888	0.728157	0.73303	0.642078		0.745362	0.75114	0.748554	0.642078
C	ASP	278	0.719101	0.700678	0.709889	0.642078		0.708157	0.723954	0.717274	0.642078		0.719375	0.739132	0.730664	0.642078		0.737633	0.739431	0.738274	0.642078		0.744382	0.747437	0.74694	0.642078
C	GLU	279	0.711626	0.712292	0.711996	0.642078		0.737917	0.73418	0.735697	0.642078		0.742825	0.742987	0.741648	0.642078		0.734847	0.748706	0.741519	0.642078		0.748062	0.738294	0.742375	0.642078
C	SER	280	0.783024	0.789569	0.785206	0.642078		0.767094	0.751788	0.756138	0.642078		0.752161	0.749564	0.748881	0.642078		0.742709	0.758541	0.750869	0.642078		0.750121	0.74633	0.747773	0.642078
C	TYR	281	0.806631	0.753504	0.771213	0.642078		0.776694	0.778283	0.774173	0.642078		0.757223	0.770043	0.763252	0.642078		0.755889	0.746668	0.748858	0.642078		0.748188	0.753037	0.749758	0.642078
C	LEU	282	0.740425	0.791777	0.766101	0.642078		0.763822	0.782785	0.773019	0.642078		0.772099	0.762741	0.764025	0.642078		0.769883	0.755568	0.760858	0.642078		0.752386	0.743693	0.7452	0.642078
C	ARG	283	0.744409	0.803075	0.781742	0.642078		0.756947	0.756877	0.754568	0.642078		0.778907	0.757423	0.76576	0.642078		0.773745	0.768188	0.768461	0.642078		0.760989	0.745819	0.750275	0.642078
C	ARG	284	0.786006	0.675778	0.715861	0.642078		0.782492	0.747279	0.763829	0.642078		0.765312	0.766848	0.764561	0.642078		0.766964	0.745599	0.751452	0.642078		0.76919	0.756929	0.75993	0.642078
C	VAL	285	0.817062	0.762983	0.793885	0.642078		0.780575	0.746463	0.758321	0.642078		0.764338	0.734782	0.744571	0.642078		0.764357	0.74971	0.753532	0.642078		0.773478	0.764134	0.765839	0.642078
C	VAL	286	0.738658	0.800629	0.765217	0.642078		0.763758	0.731685	0.74175	0.642078		0.773132	0.730624	0.745376	0.642078		0.774197	0.754154	0.760674	0.642078		0.77005	0.764402	0.764597	0.642078
C	TYR	287	0.735555	0.631444	0.666148	0.642078		0.754198	0.738119	0.739044	0.642078		0.777794	0.760045	0.765423	0.642078		0.776252	0.752507	0.759995	0.642078		0.770792	0.770464	0.768804	0.642078
C	PRO	288	0.788381	0.782285	0.785768	0.642078		0.777749	0.745537	0.756005	0.642078		0.76614	0.765757	0.762044	0.642078		0.77044	0.769185	0.76795	0.642078		0.770405	0.771207	0.768981	0.642078
C	LEU	289	0.809311	0.822883	0.816097	0.642078		0.785495	0.798904	0.792951	0.642078		0.767472	0.764136	0.763309	0.642078		0.770116	0.777355	0.771321	0.642078		0.771725	0.761134	0.764311	0.642078
C	GLU	290	0.758794	0.791544	0.776988	0.642078		0.771142	0.802318	0.78821	0.642078		0.78332	0.801883	0.793577	0.642078		0.769759	0.777258	0.771727	0.642078		0.775173	0.731554	0.759786	0.642078
C	LYS	291	0.745321	0.792525	0.771545	0.642078		0.772969	0.801416	0.788673	0.642078		0.772876	0.805416	0.790034	0.642078		0.7731	0.785949	0.780901	0.642078		0.771475	0.733896	0.758869	0.642078
C	LEU	292	0.814793	0.820178	0.817486	0.642078		0.765425	0.804217	0.785695	0.642078		0.762801	0.779295	0.772889	0.642078		0.778179	0.724251	0.763804	0.642078		0.777311	0.729371	0.759665	0.642078
C	LEU	293	0.736161	0.799949	0.768055	0.642078		0.769964	0.770802	0.77197	0.642078		0.775829	0.691065	0.750709	0.642078		0.773475	0.719373	0.75919	0.642078		0.781416	0.747414	0.772926	0.642078
C	THR	294	0.758937	0.69228	0.73037	0.642078		0.773011	0.614208	0.721504	0.642078		0.782042	0.690309	0.753159	0.642078		0.779768	0.713561	0.758758	0.642078		0.784308	0.747022	0.774136	0.642078
C	SER	295	0.823934	0.350394	0.666088	0.642078		0.786419	0.610472	0.726752	0.642078		0.779653	0.676445	0.744455	0.642078		0.784824	0.718903	0.764541	0.642078		0.782188	0.747581	0.773076	0.642078
C	HIS	296	0.776385	0.788742	0.783799	0.642078		0.801056	0.629999	0.741284	0.642078		0.788562	0.682438	0.753249	0.642078		0.785596	0.712873	0.761912	0.642078		0.778431	0.74668	0.770582	0.642078
C	LYS	297	0.802847	0.75086	0.773965	0.642078		0.786647	0.789839	0.789929	0.642078		0.800815	0.699577	0.766992	0.642078		0.792714	0.717027	0.767109	0.642078		0.777	0.737941	0.765091	0.642078
C	ARG	298	0.780707	0.829914	0.812021	0.642078		0.801251	0.786249	0.795024	0.642078		0.793225	0.795304	0.794661	0.642078		0.78679	0.729793	0.769849	0.642078		0.773524	0.722148	0.755456	0.642078
C	LEU	299	0.820199	0.777974	0.799086	0.642078		0.795632	0.812305	0.80518	0.642078		0.781442	0.793882	0.787812	0.642078		0.77331	0.779221	0.776286	0.642078		0.772513	0.722072	0.753791	0.642078
C	VAL	300	0.785989	0.829027	0.804434	0.642078		0.774552	0.796212	0.784357	0.642078		0.766788	0.782989	0.775247	0.642078		0.773335	0.758895	0.765958	0.642078		0.770727	0.730584	0.755449	0.642078
C	MET	301	0.717468	0.781637	0.749552	0.642078		0.744344	0.769019	0.755042	0.642078		0.765958	0.746298	0.755144	0.642078		0.76222	0.765788	0.762496	0.642078		0.764433	0.77395	0.766338	0.642078
C	LYS	302	0.729575	0.696394	0.711141	0.642078		0.7412	0.708162	0.724067	0.642078		0.746927	0.750525	0.745274	0.642078		0.756303	0.759502	0.753438	0.642078		0.759557	0.773448	0.763537	0.642078
C	ASP	303	0.776557	0.646457	0.711507	0.642078		0.743726	0.713987	0.724127	0.642078		0.737587	0.741903	0.73411	0.642078		0.746946	0.766565	0.751549	0.642078		0.755516	0.775186	0.762333	0.642078
C	SER	304	0.725046	0.79911	0.749734	0.642078		0.746964	0.743828	0.736619	0.642078		0.745033	0.751058	0.741372	0.642078		0.737912	0.760022	0.7442	0.642078		0.748161	0.770529	0.755716	0.642078
C	ALA	305	0.73929	0.785916	0.748615	0.642078		0.739677	0.804147	0.761403	0.642078		0.743668	0.768425	0.749741	0.642078		0.74376	0.758357	0.745795	0.642078		0.742732	0.773366	0.753682	0.642078
C	VAL	306	0.754695	0.827415	0.785861	0.642078		0.738912	0.798852	0.762488	0.642078		0.740037	0.793129	0.759584	0.642078		0.739505	0.770112	0.749809	0.642078		0.737197	0.770299	0.750724	0.642078
C	ASN	307	0.72275	0.783226	0.752988	0.642078		0.745283	0.79354	0.766523	0.642078		0.734987	0.789044	0.757484	0.642078		0.737209	0.793359	0.759124	0.642078		0.735528	0.699241	0.746138	0.642078
C	ALA	308	0.758404	0.76998	0.760719	0.642078		0.726983	0.777296	0.750982	0.642078		0.739225	0.793697	0.763104	0.642078		0.737217	0.792813	0.76229	0.642078		0.738656	0.699046	0.749674	0.642078
C	ILE	309	0.699794	0.778681	0.739238	0.642078		0.73956	0.785948	0.758891	0.642078		0.733306	0.787272	0.760311	0.642078		0.731477	0.680539	0.755218	0.642078		0.739706	0.69793	0.748864	0.642078
C	CYS	310	0.760482	0.809183	0.776716	0.642078		0.728459	0.794384	0.762615	0.642078		0.728578	0.630626	0.749535	0.642078		0.732803	0.661516	0.7501	0.642078		0.744618	0.697486	0.75222	0.642078
C	TYR	311	0.7251	0.795288	0.771892	0.642078		0.72823	0.534824	0.749239	0.642078		0.729694	0.615481	0.747398	0.642078		0.742141	0.640224	0.742901	0.642078		0.743262	0.694153	0.751147	0.642078
C	GLY	312	0.69911		0.69911	0.642078		0.729398		0.740346	0.642078		0.747358		0.74007	0.642078		0.745094		0.746606	0.642078		0.738689		0.745166	0.642078
C	ALA	313	0.763983	0.694253	0.750037	0.642078		0.750403	0.442812	0.717248	0.642078		0.751077	0.583589	0.742057	0.642078		0.748606	0.639483	0.746259	0.642078		0.7416	0.683811	0.745576	0.642078
C	LYS	314	0.788114	0.634183	0.702597	0.642078		0.777058	0.707553	0.746428	0.642078		0.750932	0.574383	0.735042	0.642078		0.740592	0.628992	0.738166	0.642078		0.7396	0.613813	0.743366	0.642078
C	ILE	315	0.779077	0.794222	0.78665	0.642078		0.763855	0.725887	0.74202	0.642078		0.751987	0.721531	0.739233	0.642078		0.744832	0.624112	0.73611	0.642078		0.746178	0.615645	0.747397	0.642078
C	MET	316	0.724373	0.749255	0.736814	0.642078		0.735946	0.759739	0.747843	0.642078		0.750146	0.734907	0.740725	0.642078		0.750159	0.624112	0.741438	0.642078		0.745936	0.609836	0.745109	0.642078
C	LEU	317	0.704389	0.735741	0.720065	0.642078		0.727845	0.74871	0.738126	0.642078		0.739804	0.60807	0.747487	0.642078		0.751326	0.639052	0.746231	0.642078		0.752959	0.604888	0.744322	0.642078
C	PRO	318	0.754774	0.761133	0.757499	0.642078		0.731856	0.498958	0.73799	0.642078		0.738418	0.608992	0.746874	0.642078		0.746998	0.654924	0.753224	0.642078		0.76135	0.676105	0.752226	0.642078
C	GLY	319	0.736405		0.736405	0.642078		0.754443		0.759163	0.642078		0.745107		0.749821	0.642078		0.750324		0.749878	0.642078		0.759703		0.7527	0.642078
C	VAL	320	0.772151	0.798832	0.783586	0.642078		0.755457	0.514705	0.75718	0.642078		0.764701	0.609223	0.758453	0.642078		0.7599	0.652177	0.756913	0.642078		0.751004	0.677329	0.746626	0.642078
C	LEU	321	0.757815	0.745284	0.751549	0.642078		0.777443	0.76166	0.766121	0.642078		0.772027	0.613673	0.764165	0.642078		0.765826	0.656037	0.76194	0.642078		0.748097	0.605127	0.743031	0.642078
C	ARG	322	0.802362	0.740865	0.763228	0.642078		0.78386	0.756511	0.766945	0.642078		0.77392	0.766226	0.767935	0.642078		0.756919	0.630038	0.744552	0.642078		0.750146	0.607664	0.745324	0.642078
C	TYR	323	0.791403	0.783385	0.786058	0.642078		0.779878	0.762338	0.76818	0.642078		0.757975	0.722287	0.738374	0.642078		0.758446	0.630038	0.746079	0.642078		0.754921	0.582571	0.733664	0.642078
C	GLU	324	0.745869	0.762763	0.755254	0.642078		0.743232	0.708428	0.725698	0.642078		0.755831	0.57323	0.737484	0.642078		0.754841	0.626942	0.743001	0.642078		0.74845	0.581964	0.729706	0.642078
C	ASP	325	0.692425	0.579137	0.635781	0.642078		0.728464	0.4473	0.712711	0.642078		0.744741	0.580489	0.737245	0.642078		0.754712	0.586147	0.72018	0.642078		0.739755	0.6508	0.726304	0.642078
C	GLY	326	0.747098		0.747098	0.642078		0.728812		0.714972	0.642078		0.737844		0.698396	0.642078		0.737745		0.713142	0.642078		0.740188		0.715905	0.642078
C	ILE	327	0.746912	0.77716	0.762036	0.642078		0.750309	0.412294	0.700314	0.642078		0.725388	0.514094	0.690136	0.642078		0.716225	0.584347	0.700703	0.642078		0.743335	0.607851	0.704279	0.642078
C	GLU	328	0.756917	0.459721	0.591808	0.642078		0.729139	0.663778	0.689268	0.642078		0.715056	0.549706	0.702777	0.642078		0.72066	0.558673	0.68841	0.642078		0.739476	0.608424	0.703398	0.642078
C	VAL	329	0.683587	0.754454	0.713959	0.642078		0.693757	0.657124	0.66825	0.642078		0.721019	0.666314	0.687198	0.642078		0.734946	0.545744	0.686678	0.642078		0.740577	0.608457	0.704215	0.642078
C	ASN	330	0.640768	0.757196	0.698982	0.642078		0.700423	0.69823	0.694049	0.642078		0.730123	0.60861	0.659522	0.642078		0.736778	0.652482	0.687599	0.642078		0.743459	0.608303	0.705601	0.642078
C	GLN	331	0.776913	0.583041	0.669207	0.642078		0.736704	0.609625	0.663948	0.642078		0.730723	0.666099	0.691869	0.642078		0.744864	0.653424	0.692314	0.642078		0.749539	0.626861	0.71792	0.642078
C	GLU	332	0.79243	0.488636	0.623656	0.642078		0.776421	0.606282	0.682135	0.642078		0.754708	0.671959	0.708086	0.642078		0.747813	0.696474	0.71784	0.642078		0.754667	0.68893	0.718343	0.642078
C	ILE	333	0.759919	0.747169	0.753544	0.642078		0.785287	0.673185	0.724081	0.642078		0.782067	0.672733	0.722388	0.642078		0.75863	0.700591	0.726031	0.642078		0.757067	0.68317	0.71705	0.642078
C	VAL	334	0.803512	0.78375	0.795043	0.642078		0.780331	0.763996	0.773027	0.642078		0.778546	0.71278	0.742806	0.642078		0.781878	0.689957	0.73357	0.642078		0.757418	0.712426	0.73346	0.642078
C	VAL	335	0.777563	0.761068	0.770494	0.642078		0.780127	0.776032	0.778943	0.642078		0.780761	0.751604	0.768425	0.642078		0.781365	0.708637	0.744799	0.642078		0.768494	0.64384	0.741774	0.642078
C	ILE	336	0.759305	0.783279	0.771292	0.642078		0.780125	0.742367	0.764514	0.642078		0.783441	0.744931	0.767279	0.642078		0.776844	0.75048	0.766036	0.642078		0.781877	0.644553	0.748707	0.642078
C	THR	337	0.803507	0.682754	0.751756	0.642078		0.77871	0.726612	0.756953	0.642078		0.774895	0.744489	0.762733	0.642078		0.783344	0.643742	0.773447	0.642078		0.781393	0.666135	0.758902	0.642078
C	THR	338	0.773319	0.713803	0.747812	0.642078		0.779202	0.726033	0.757294	0.642078		0.780466	0.592275	0.769719	0.642078		0.781125	0.64107	0.770618	0.642078		0.78004	0.695721	0.774553	0.642078
C	LYS	339	0.76078	0.781541	0.772314	0.642078		0.77984	0.498448	0.775182	0.642078		0.786202	0.588628	0.770508	0.642078		0.780271	0.649551	0.772169	0.642078		0.783135	0.696123	0.776944	0.642078
C	GLY	340	0.805419		0.805419	0.642078		0.784728		0.784324	0.642078		0.779817		0.776428	0.642078		0.782877		0.775673	0.642078		0.78172		0.775992	0.642078
C	GLU	341	0.787984	0.765043	0.775239	0.642078		0.788328	0.528495	0.787337	0.642078		0.780663	0.636222	0.786029	0.642078		0.781515	0.663786	0.779685	0.642078		0.783464	0.693408	0.777233	0.642078
C	ALA	342	0.771582	0.820441	0.781354	0.642078		0.779038	0.799857	0.784137	0.642078		0.787301	0.630231	0.787534	0.642078		0.783604	0.673415	0.784938	0.642078		0.783759	0.687449	0.774401	0.642078
C	ILE	343	0.777549	0.814087	0.795818	0.642078		0.781034	0.795371	0.785671	0.642078		0.783806	0.786473	0.783366	0.642078		0.788742	0.666587	0.786628	0.642078		0.778626	0.687221	0.772758	0.642078
C	CYS	344	0.79397	0.751586	0.779842	0.642078		0.786489	0.782294	0.786746	0.642078		0.785558	0.780213	0.785147	0.642078		0.782617	0.769121	0.777302	0.642078		0.779114	0.690186	0.774099	0.642078
C	MET	345	0.787946	0.781208	0.784577	0.642078		0.792887	0.755513	0.782854	0.642078		0.783751	0.759672	0.776904	0.642078		0.776769	0.757006	0.771365	0.642078		0.77672	0.684048	0.769728	0.642078
C	ALA	346	0.796744	0.733744	0.784144	0.642078		0.782411	0.744229	0.76962	0.642078		0.77765	0.732903	0.764477	0.642078		0.777784	0.746432	0.76868	0.642078		0.764775	0.745699	0.757944	0.642078
C	ILE	347	0.762543	0.717736	0.74014	0.642078		0.768777	0.710574	0.752656	0.642078		0.774594	0.73187	0.76102	0.642078		0.771626	0.732137	0.758454	0.642078		0.755952	0.734916	0.748546	0.642078
C	ALA	348	0.747045	0.680241	0.733684	0.642078		0.76276	0.714799	0.74546	0.642078		0.763893	0.718433	0.748951	0.642078		0.754491	0.721647	0.74359	0.642078		0.749525	0.703593	0.73714	0.642078
C	LEU	349	0.778692	0.746421	0.762557	0.642078		0.753393	0.713562	0.740158	0.642078		0.73935	0.707316	0.727282	0.642078		0.740632	0.702394	0.727488	0.642078		0.748402	0.695105	0.732623	0.642078
C	MET	350	0.734441	0.714024	0.724233	0.642078		0.729054	0.712867	0.720862	0.642078		0.725028	0.693056	0.713627	0.642078		0.726938	0.665557	0.709165	0.642078		0.736279	0.689976	0.723355	0.642078
C	THR	351	0.674029	0.678156	0.675798	0.642078		0.699801	0.679538	0.690631	0.642078		0.715795	0.652185	0.698066	0.642078		0.727317	0.665982	0.710021	0.642078		0.726451	0.676302	0.712347	0.642078
C	THR	352	0.690932	0.646435	0.671862	0.642078		0.688614	0.60016	0.667847	0.642078		0.713097	0.647043	0.694782	0.642078		0.71497	0.668116	0.702052	0.642078		0.720456	0.667106	0.703671	0.642078
C	ALA	353	0.700882	0.475888	0.655883	0.642078		0.719005	0.614345	0.691293	0.642078		0.698332	0.643273	0.685515	0.642078		0.700848	0.651597	0.687899	0.642078		0.715353	0.665319	0.700352	0.642078
C	VAL	354	0.765201	0.720711	0.746134	0.642078		0.7089	0.630592	0.693304	0.642078		0.699493	0.6338	0.683052	0.642078		0.700328	0.639964	0.682824	0.642078		0.713773	0.641038	0.6856	0.642078
C	ILE	355	0.660616	0.695176	0.677896	0.642078		0.701884	0.682225	0.695839	0.642078		0.707467	0.631031	0.686422	0.642078		0.704953	0.64281	0.6868	0.642078		0.71307	0.619093	0.671858	0.642078
C	SER	356	0.679834	0.630788	0.663485	0.642078		0.690417	0.652852	0.676697	0.642078		0.708572	0.675469	0.695971	0.642078		0.710488	0.609483	0.67245	0.642078		0.708042	0.554182	0.667758	0.642078
C	THR	357	0.7308	0.63259	0.68871	0.642078		0.70568	0.653819	0.685275	0.642078		0.701466	0.613957	0.661027	0.642078		0.720498	0.613646	0.666095	0.642078		0.713851	0.553254	0.670225	0.642078
C	CYS	358	0.706407	0.698079	0.703631	0.642078		0.722294	0.581273	0.654584	0.642078		0.723533	0.575928	0.647728	0.642078		0.708202	0.510688	0.656523	0.642078		0.717038	0.56162	0.675632	0.642078
C	ASP	359	0.729675	0.413151	0.571412	0.642078		0.735678	0.538753	0.628814	0.642078		0.723393	0.44977	0.650857	0.642078		0.719247	0.506797	0.660101	0.642078		0.725776	0.570952	0.684489	0.642078
C	HIS	360	0.770952	0.50503	0.611399	0.642078		0.726586	0.30606	0.620647	0.642078		0.724819	0.456841	0.653702	0.642078		0.725842	0.522179	0.669794	0.642078		0.727523	0.567439	0.6828	0.642078
C	GLY	361	0.679131		0.679131	0.642078		0.729338		0.664489	0.642078		0.728737		0.659243	0.642078		0.735297		0.679021	0.642078		0.735938		0.68544	0.642078
C	ILE	362	0.73793	0.667944	0.702937	0.642078		0.714352	0.468802	0.704469	0.642078		0.7422	0.497996	0.695621	0.642078		0.746443	0.512171	0.68244	0.642078		0.73631	0.575045	0.690582	0.642078
C	VAL	363	0.725996	0.738462	0.731338	0.642078		0.753639	0.66165	0.729192	0.642078		0.744895	0.533404	0.718854	0.642078		0.7498	0.547534	0.7018	0.642078		0.739891	0.589972	0.699527	0.642078
C	ALA	364	0.796991	0.578545	0.753302	0.642078		0.769137	0.666359	0.7374	0.642078		0.759704	0.665542	0.724414	0.642078		0.737369	0.582378	0.717321	0.642078		0.746359	0.598344	0.70674	0.642078
C	LYS	365	0.784425	0.682069	0.727561	0.642078		0.778197	0.640435	0.729265	0.642078		0.748904	0.68174	0.727836	0.642078		0.750376	0.696204	0.732747	0.642078		0.745645	0.633753	0.724087	0.642078
C	ILE	366	0.753176	0.660691	0.706933	0.642078		0.740511	0.697231	0.718179	0.642078		0.757742	0.693405	0.73899	0.642078		0.756038	0.713666	0.74418	0.642078		0.747531	0.658128	0.739635	0.642078
C	LYS	367	0.683933	0.748932	0.720044	0.642078		0.735764	0.73547	0.73803	0.642078		0.753856	0.735731	0.744923	0.642078		0.755441	0.722835	0.748593	0.642078		0.747832	0.71899	0.739282	0.642078
C	ARG	368	0.770183	0.796786	0.787112	0.642078		0.743893	0.778631	0.763374	0.642078		0.741335	0.759846	0.751858	0.642078		0.754684	0.750637	0.752754	0.642078		0.740922	0.731508	0.743867	0.642078
C	VAL	369	0.777562	0.790174	0.782967	0.642078		0.756522	0.796535	0.777437	0.642078		0.749038	0.78234	0.766956	0.642078		0.740116	0.748839	0.74528	0.642078		0.743425	0.733213	0.746052	0.642078
C	ILE	370	0.72182	0.802645	0.762232	0.642078		0.763691	0.78866	0.775875	0.642078		0.748741	0.76645	0.757997	0.642078		0.727079	0.769545	0.751914	0.642078		0.742787	0.750505	0.748559	0.642078
C	MET	371	0.791693	0.77316	0.782426	0.642078		0.731986	0.74843	0.739968	0.642078		0.727087	0.76822	0.751249	0.642078		0.737021	0.77073	0.756962	0.642078		0.740209	0.756875	0.750913	0.642078
C	GLU	372	0.682446	0.669486	0.675246	0.642078		0.712018	0.749426	0.737015	0.642078		0.72228	0.761629	0.74573	0.642078		0.739848	0.766725	0.756071	0.642078		0.739324	0.766167	0.75499	0.642078
C	ARG	373	0.661915	0.805632	0.753372	0.642078		0.699296	0.744114	0.727998	0.642078		0.735911	0.754851	0.74946	0.642078		0.736777	0.761292	0.751855	0.642078		0.739593	0.750777	0.745772	0.642078
C	ASP	374	0.753528	0.757224	0.755376	0.642078		0.73514	0.777202	0.763209	0.642078		0.728786	0.750647	0.743665	0.642078		0.739867	0.755613	0.750362	0.642078		0.740484	0.743092	0.741703	0.642078
C	THR	375	0.789975	0.768751	0.780879	0.642078		0.766523	0.759373	0.763235	0.642078		0.740985	0.76933	0.758972	0.642078		0.724894	0.727969	0.726964	0.642078		0.739309	0.739773	0.739324	0.642078
C	TYR	376	0.756065	0.752143	0.75345	0.642078		0.763161	0.761264	0.762037	0.642078		0.74598	0.724133	0.732026	0.642078		0.738829	0.734078	0.736551	0.642078		0.742697	0.666805	0.739038	0.642078
C	PRO	377	0.743444	0.762898	0.751781	0.642078		0.728799	0.69823	0.707959	0.642078		0.751271	0.715137	0.729422	0.642078		0.753504	0.726654	0.737041	0.642078		0.731537	0.666379	0.733245	0.642078
C	ARG	378	0.686887	0.579649	0.618645	0.642078		0.736772	0.684931	0.704259	0.642078		0.746205	0.712121	0.724607	0.642078		0.754299	0.61848	0.737572	0.642078		0.728985	0.605516	0.731347	0.642078
C	LYS	379	0.779985	0.712246	0.742353	0.642078		0.743839	0.681855	0.705934	0.642078		0.74681	0.561693	0.725735	0.642078		0.737007	0.618439	0.728689	0.642078		0.730168	0.59983	0.726872	0.642078
C	TRP	380	0.764645	0.75367	0.756806	0.642078		0.767906	0.488639	0.752749	0.642078		0.731907	0.562807	0.719118	0.642078		0.722478	0.51099	0.714534	0.642078		0.722849	0.58376	0.714709	0.642078
C	GLY	381	0.759088		0.759088	0.642078		0.730888		0.744864	0.642078		0.725403		0.726263	0.642078		0.712691		0.707729	0.642078		0.710701		0.704343	0.642078
C	LEU	382	0.668931	0.768467	0.718699	0.642078		0.694129	0.256156	0.710718	0.642078		0.704393	0.453045	0.718621	0.642078		0.710709	0.508274	0.708149	0.642078		0.701953	0.579151	0.698908	0.642078
C	GLY	383	0.654367		0.654367	0.642078		0.666077		0.692403	0.642078		0.686067		0.691577	0.642078		0.693047		0.697364	0.642078		0.690282		0.692372	0.642078
C	PRO	384	0.674933	0.743086	0.704142	0.642078		0.667438	0.441178	0.660033	0.642078		0.665519	0.560178	0.673131	0.642078		0.678075	0.508885	0.688343	0.642078		0.679325	0.578466	0.689483	0.642078
C	LYS	385	0.673013	0.580448	0.621588	0.642078		0.668098	0.677475	0.664196	0.642078		0.663701	0.558746	0.668123	0.642078		0.6575	0.613421	0.677029	0.642078		0.665976	0.574046	0.681095	0.642078
C	ALA	386	0.656348	0.708891	0.666857	0.642078		0.663068	0.683548	0.660703	0.642078		0.65584	0.705096	0.673228	0.642078		0.642847	0.58982	0.658195	0.642078		0.656091	0.567102	0.672894	0.642078
C	SER	387	0.659842	0.761305	0.693663	0.642078		0.643751	0.733983	0.680136	0.642078		0.634125	0.677131	0.649771	0.642078		0.639815	0.684624	0.657583	0.642078		0.651622	0.622281	0.663744	0.642078
C	GLN	388	0.615062	0.731752	0.67989	0.642078		0.613755	0.698771	0.653471	0.642078		0.626152	0.693766	0.65547	0.642078		0.637098	0.675224	0.65222	0.642078		0.633191	0.609936	0.648356	0.642078
C	LYS	389	0.566361	0.603258	0.586859	0.642078		0.604857	0.666212	0.638943	0.642078		0.626065	0.687446	0.655419	0.642078		0.642371	0.679012	0.657485	0.642078		0.624708	0.652241	0.63504	0.642078
C	LYS	390	0.633148	0.663627	0.650081	0.642078		0.618473	0.648058	0.634513	0.642078		0.636081	0.656578	0.648375	0.642078		0.615205	0.668124	0.64071	0.642078		0.602474	0.64732	0.623212	0.642078
C	LEU	391	0.655911	0.67729	0.6666	0.642078		0.666327	0.649293	0.658375	0.642078		0.606306	0.636762	0.622283	0.642078		0.601093	0.625845	0.61417	0.642078		0.590723	0.594552	0.616135	0.642078
C	MET	392	0.709923	0.606963	0.658443	0.642078		0.610674	0.638975	0.624825	0.642078		0.605246	0.609181	0.606489	0.642078		0.574708	0.619732	0.599047	0.642078		0.591366	0.579504	0.610366	0.642078
C	ILE	393	0.466189	0.632673	0.549431	0.642078		0.579057	0.56833	0.571921	0.642078		0.564689	0.614247	0.591278	0.642078		0.571477	0.533552	0.592889	0.642078		0.595576	0.564002	0.606257	0.642078
C	LYS	394	0.561059	0.465353	0.507889	0.642078		0.48587	0.595661	0.543782	0.642078		0.542257	0.478789	0.566708	0.642078		0.575802	0.516371	0.586219	0.642078		0.589593	0.529534	0.585442	0.642078
C	GLN	395	0.430364	0.688958	0.574027	0.642078		0.511724	0.38477	0.541888	0.642078		0.532956	0.466069	0.555697	0.642078		0.582979	0.504013	0.583628	0.642078		0.604092	0.510633	0.581386	0.642078
C	GLY	396	0.543749		0.543749	0.642078		0.545844		0.573722	0.642078		0.580948		0.575505	0.642078		0.560026		0.553983	0.642078		0.582637		0.562818	0.642078
C	LEU	397	0.663418	0.543364	0.603391	0.642078		0.637772	0.378049	0.598536	0.642078		0.578586	0.435141	0.564112	0.642078		0.59712	0.433772	0.552955	0.642078		0.576545	0.432213	0.555755	0.642078
C	LEU	398	0.70615	0.590784	0.648467	0.642078		0.639606	0.495583	0.567594	0.642078		0.637684	0.376419	0.557754	0.642078		0.573704	0.435623	0.544091	0.642078		0.574625	0.412445	0.543399	0.642078
C	ASP	399	0.549251	0.352601	0.450926	0.642078		0.660418	0.446244	0.547211	0.642078		0.608363	0.47208	0.538172	0.642078		0.596352	0.3372	0.546216	0.642078		0.594926	0.411284	0.55342	0.642078
C	LYS	400	0.725852	0.395349	0.542239	0.642078		0.557415	0.408751	0.479668	0.642078		0.593459	0.363407	0.535274	0.642078		0.617073	0.392844	0.543184	0.642078		0.578746	0.423641	0.550576	0.642078
C	HIS	401	0.397142	0.478303	0.445839	0.642078		0.570631	0.291217	0.525659	0.642078		0.589989	0.323152	0.510086	0.642078		0.620799	0.403778	0.551224	0.642078		0.569249	0.396215	0.530808	0.642078
C	GLY	402	0.588899		0.588899	0.642078		0.558281		0.519089	0.642078		0.618038		0.551835	0.642078		0.574647		0.526671	0.642078		0.552683		0.513431	0.642078
C	LYS	403	0.688802	0.389508	0.522527	0.642078		0.655733	0.336471	0.590366	0.642078		0.549485	0.417798	0.538706	0.642078		0.542738	0.410231	0.513193	0.642078		0.53	0.38619	0.48391	0.642078
C	PRO	404	0.689497	0.619905	0.659672	0.642078		0.587127	0.536896	0.552931	0.642078		0.535235	0.399593	0.520855	0.642078		0.490692	0.401574	0.486103	0.642078		0.499353	0.392574	0.469883	0.642078
C	THR	405	0.383084	0.601276	0.476595	0.642078		0.466157	0.536152	0.497616	0.642078		0.48976	0.466543	0.473596	0.642078		0.493087	0.347294	0.462221	0.642078		0.455816	0.339523	0.429806	0.642078
C	ASP	406	0.325892	0.387275	0.356583	0.642078		0.356834	0.441101	0.39526	0.642078		0.434782	0.40831	0.424824	0.642078		0.461678	0.441723	0.448687	0.642078		0.441834	0.313641	0.414539	0.642078
C	SER	407	0.361528	0.334753	0.352603	0.642078		0.36711	0.273456	0.329284	0.642078		0.370689	0.41653	0.391722	0.642078		0.373327	0.353084	0.375481	0.642078		0.460458	0.314949	0.421638	0.642078
C	THR	408	0.413909	0.098341	0.278665	0.642078		0.38149	0.364699	0.375144	0.642078		0.308141	0.250082	0.29842	0.642078		0.356547	0.280333	0.334713	0.642078		0.444561	0.362317	0.411146	0.642078
C	PRO	409	0.369033	0.661004	0.494164	0.642078		0.284429	0.176127	0.26097	0.642078		0.357371	0.194757	0.301963	0.642078		0.387822	0.264821	0.341475	0.642078		0.437008	0.367285	0.410549	0.642078
C	ALA	410	0.070344	-0.230963	0.010082	0.642078		0.33714	0.18023	0.292849	0.642078		0.405467	0.226345	0.336228	0.642078		0.400414	0.283932	0.358175	0.642078		0.431119	0.304129	0.372042	0.642078
C	THR	411	0.572042	0.110648	0.374302	0.642078		0.414798	0.124126	0.30277	0.642078		0.405492	0.310886	0.375192	0.642078		0.435298	0.29956	0.381512	0.642078		0.451155	0.308541	0.386384	0.642078
C	TRP	412	0.602009	0.492692	0.523925	0.642078		0.52936	0.374797	0.457238	0.642078		0.452829	0.267515	0.379551	0.642078		0.465413	0.274825	0.37543	0.642078		0.482377	0.320737	0.409054	0.642078
C	LYS	413	0.41403	0.52105	0.473486	0.642078		0.540587	0.485964	0.504457	0.642078		0.563703	0.298747	0.424753	0.642078		0.498905	0.273226	0.395459	0.642078		0.504781	0.349625	0.434294	0.642078
C	GLN	414	0.605722	0.44415	0.51596	0.642078		0.548155	0.296799	0.408513	0.642078		0.56999	0.406579	0.476766	0.642078		0.584476	0.38071	0.480582	0.642078		0.530258	0.375166	0.452983	0.642078
C	GLU	415	0.624713	-0.074803	0.236093	0.642078		0.611304	0.339718	0.462139	0.642078		0.583456	0.412325	0.49317	0.642078		0.589609	0.45812	0.517146	0.642078		0.54777	0.361336	0.45752	0.642078
C	TYR	416	0.603479	0.649809	0.634365	0.642078		0.632509	0.365476	0.492134	0.642078		0.622244	0.43862	0.524522	0.642078		0.602772	0.44192	0.511477	0.642078		0.584179	0.419648	0.496114	0.642078
C	VAL	417	0.669337	0.521421	0.605944	0.642078		0.626929	0.607918	0.623519	0.642078		0.639931	0.425648	0.518179	0.642078		0.623864	0.440182	0.521561	0.642078		0.585392	0.450548	0.508296	0.642078
C	ASP	418	0.607971	0.652524	0.630247	0.642078		0.657154	0.517745	0.573479	0.642078		0.627322	0.542385	0.579775	0.642078		0.604594	0.43537	0.509941	0.642078		0.583546	0.445866	0.506559	0.642078
C	TYR	419	0.694154	0.379291	0.484245	0.642078		0.621266	0.513565	0.552856	0.642078		0.600794	0.494517	0.539825	0.642078		0.601241	0.520399	0.555582	0.642078		0.604735	0.436468	0.510693	0.642078
C	SER	420	0.561672	0.508881	0.544075	0.642078		0.575554	0.43288	0.487645	0.642078		0.583658	0.487791	0.523296	0.642078		0.600794	0.494517	0.539825	0.642078		0.604594	0.43537	0.509941	0.642078
C	GLU	421	0.470837	0.410467	0.434615	0.642078		0.516254	0.459674	0.489345	0.642078		0.575554	0.43288	0.487645	0.642078		0.583658	0.487791	0.523296	0.642078		0.601241	0.520399	0.555582	0.642078
Nucleic Acid - Chain B									Average over 3 nucleotides						Average over 5 nucleotides						Average over 7 nucleotides						Average over 11 nucleotides
Chain	Res	Res #	Q_backBone	Q_sugar	Q_base	Q_nucleotide	ExpectedQ@2.71		Q_phosphate	Q_sugar	Q_base	Q_nucleotide	ExpectedQ@2.71		Q_phosphate	Q_sugar	Q_base	Q_nucleotide	ExpectedQ@2.71		Q_phosphate	Q_sugar	Q_base	Q_nucleotide	ExpectedQ@2.71		Q_phosphate	Q_sugar	Q_base	Q_nucleotide	ExpectedQ@2.71
B	C	211	0.612681	0.593646	0.773505	0.6713	0.642078		0.63637	0.612689	0.77886	0.686262	0.642078		0.654848	0.638299	0.772847	0.697083	0.642078		0.665832	0.633351	0.776764	0.703001	0.642078		0.655866	0.602528	0.776434	0.693039	0.642078
B	C	212	0.66006	0.631733	0.784214	0.701223	0.642078		0.654848	0.638299	0.772847	0.697083	0.642078		0.665832	0.633351	0.776764	0.703001	0.642078		0.682913	0.624227	0.780373	0.706324	0.642078		0.643693	0.608416	0.759501	0.684241	0.642078
B	U	213	0.691803	0.689518	0.760822	0.718725	0.642078		0.68355	0.646586	0.77785	0.713568	0.642078		0.682913	0.624227	0.780373	0.706324	0.642078		0.655866	0.602528	0.776434	0.693039	0.642078		0.602975	0.580141	0.718453	0.646522	0.642078
B	G	214	0.698786	0.618509	0.788513	0.720757	0.642078		0.713941	0.631919	0.781381	0.719698	0.642078		0.664503	0.604304	0.77702	0.697387	0.642078		0.643693	0.608416	0.759501	0.684241	0.642078		0.590489	0.571048	0.680331	0.623297	0.642078
B	C	215	0.751233	0.58773	0.794809	0.719613	0.642078		0.656884	0.566757	0.780021	0.688995	0.642078		0.646622	0.606707	0.751758	0.683432	0.642078		0.601588	0.578212	0.710588	0.642983	0.642078		0.56681	0.55742	0.652724	0.60087	0.642078
B	G	216	0.520632	0.494033	0.756742	0.626615	0.642078		0.614174	0.57517	0.736485	0.659226	0.642078		0.571851	0.545247	0.685817	0.616186	0.642078		0.57738	0.55915	0.652179	0.605307	0.642078		0.529015	0.555486	0.616571	0.574262	0.642078
B	G	217	0.570657	0.643746	0.657903	0.63145	0.642078		0.469745	0.506665	0.615254	0.546854	0.642078		0.530215	0.521205	0.603184	0.559533	0.642078		0.52908	0.522758	0.601242	0.559636	0.642078		0.528857	0.556758	0.587291	0.562884	0.642078
B	C	218	0.317946	0.382217	0.431116	0.382495	0.642078		0.459736	0.508087	0.488123	0.483812	0.642078		0.450708	0.490614	0.525075	0.495416	0.642078		0.450834	0.510991	0.525032	0.500696	0.642078		0.509316	0.56753	0.581462	0.558793	0.642078
B		219					0.642078						0.642078						0.642078						0.642078						0.642078
B		220					0.642078						0.642078						0.642078						0.642078						0.642078
B		221					0.642078						0.642078						0.642078						0.642078						0.642078
B		222					0.642078						0.642078						0.642078						0.642078						0.642078
B		223					0.642078						0.642078						0.642078						0.642078						0.642078
B		224					0.642078						0.642078						0.642078						0.642078						0.642078
B		225					0.642078						0.642078						0.642078						0.642078						0.642078
B		226					0.642078						0.642078						0.642078						0.642078						0.642078
B		227					0.642078						0.642078						0.642078						0.642078						0.642078
B		228					0.642078						0.642078						0.642078						0.642078						0.642078
B		229					0.642078						0.642078						0.642078						0.642078						0.642078
B		230					0.642078						0.642078						0.642078						0.642078						0.642078
B		231					0.642078						0.642078						0.642078						0.642078						0.642078
B		232					0.642078						0.642078						0.642078						0.642078						0.642078
B		233					0.642078						0.642078						0.642078						0.642078						0.642078
B		234					0.642078						0.642078						0.642078						0.642078						0.642078
B		235					0.642078						0.642078						0.642078						0.642078						0.642078
B		236					0.642078						0.642078						0.642078						0.642078						0.642078
B		237					0.642078						0.642078						0.642078						0.642078						0.642078
B		238					0.642078						0.642078						0.642078						0.642078						0.642078
B		239					0.642078						0.642078						0.642078						0.642078						0.642078
B		240					0.642078						0.642078						0.642078						0.642078						0.642078
B		241					0.642078						0.642078						0.642078						0.642078						0.642078
B		242					0.642078						0.642078						0.642078						0.642078						0.642078
B		243					0.642078						0.642078						0.642078						0.642078						0.642078
B		244					0.642078						0.642078						0.642078						0.642078						0.642078
B		245					0.642078						0.642078						0.642078						0.642078						0.642078
B		246					0.642078						0.642078						0.642078						0.642078						0.642078
B		247					0.642078						0.642078						0.642078						0.642078						0.642078
B		248					0.642078						0.642078						0.642078						0.642078						0.642078
B		249					0.642078						0.642078						0.642078						0.642078						0.642078
B		250					0.642078						0.642078						0.642078						0.642078						0.642078
B		251					0.642078						0.642078						0.642078						0.642078						0.642078
B		252					0.642078						0.642078						0.642078						0.642078						0.642078
B		253					0.642078						0.642078						0.642078						0.642078						0.642078
B		254					0.642078						0.642078						0.642078						0.642078						0.642078
B		255					0.642078						0.642078						0.642078						0.642078						0.642078
B		256					0.642078						0.642078						0.642078						0.642078						0.642078
B		257					0.642078						0.642078						0.642078						0.642078						0.642078
B		258					0.642078						0.642078						0.642078						0.642078						0.642078
B		259					0.642078						0.642078						0.642078						0.642078						0.642078
B		260					0.642078						0.642078						0.642078						0.642078						0.642078
B		261					0.642078						0.642078						0.642078						0.642078						0.642078
B		262					0.642078						0.642078						0.642078						0.642078						0.642078
B		263					0.642078						0.642078						0.642078						0.642078						0.642078
B		264					0.642078						0.642078						0.642078						0.642078						0.642078
B		265					0.642078						0.642078						0.642078						0.642078						0.642078
B		266					0.642078						0.642078						0.642078						0.642078						0.642078
B		267					0.642078						0.642078						0.642078						0.642078						0.642078
B		268					0.642078						0.642078						0.642078						0.642078						0.642078
B		269					0.642078						0.642078						0.642078						0.642078						0.642078
B		270					0.642078						0.642078						0.642078						0.642078						0.642078
B		271					0.642078						0.642078						0.642078						0.642078						0.642078
B		272					0.642078						0.642078						0.642078						0.642078						0.642078
B		273					0.642078						0.642078						0.642078						0.642078						0.642078
B		274					0.642078						0.642078						0.642078						0.642078						0.642078
B		275					0.642078						0.642078						0.642078						0.642078						0.642078
B		276					0.642078						0.642078						0.642078						0.642078						0.642078
B		277					0.642078						0.642078						0.642078						0.642078						0.642078
B		278					0.642078						0.642078						0.642078						0.642078						0.642078
B		279					0.642078						0.642078						0.642078						0.642078						0.642078
B		280					0.642078						0.642078						0.642078						0.642078						0.642078
B		281					0.642078						0.642078						0.642078						0.642078						0.642078
B		282					0.642078						0.642078						0.642078						0.642078						0.642078
B		283					0.642078						0.642078						0.642078						0.642078						0.642078
B		284					0.642078						0.642078						0.642078						0.642078						0.642078
B		285					0.642078						0.642078						0.642078						0.642078						0.642078
B		286					0.642078						0.642078						0.642078						0.642078						0.642078
B		287					0.642078						0.642078						0.642078						0.642078						0.642078
B		288					0.642078						0.642078						0.642078						0.642078						0.642078
B		289					0.642078						0.642078						0.642078						0.642078						0.642078
B		290					0.642078						0.642078						0.642078						0.642078						0.642078
B		291					0.642078						0.642078						0.642078						0.642078						0.642078
B		292					0.642078						0.642078						0.642078						0.642078						0.642078
B		293					0.642078						0.642078						0.642078						0.642078						0.642078
B		294					0.642078						0.642078						0.642078						0.642078						0.642078
B		295					0.642078						0.642078						0.642078						0.642078						0.642078
B		296					0.642078						0.642078						0.642078						0.642078						0.642078
B		297					0.642078						0.642078						0.642078						0.642078						0.642078
B		298					0.642078						0.642078						0.642078						0.642078						0.642078
B		299					0.642078						0.642078						0.642078						0.642078						0.642078
B		300					0.642078						0.642078						0.642078						0.642078						0.642078
B		301					0.642078						0.642078						0.642078						0.642078						0.642078
B		302					0.642078						0.642078						0.642078						0.642078						0.642078
B		303					0.642078						0.642078						0.642078						0.642078						0.642078
B		304					0.642078						0.642078						0.642078						0.642078						0.642078
B		305					0.642078						0.642078						0.642078						0.642078						0.642078
B		306					0.642078						0.642078						0.642078						0.642078						0.642078
B		307					0.642078						0.642078						0.642078						0.642078						0.642078
B		308					0.642078						0.642078						0.642078						0.642078						0.642078
B		309					0.642078						0.642078						0.642078						0.642078						0.642078
B		310					0.642078						0.642078						0.642078						0.642078						0.642078
B		311					0.642078						0.642078						0.642078						0.642078						0.642078
B		312					0.642078						0.642078						0.642078						0.642078						0.642078
B		313					0.642078						0.642078						0.642078						0.642078						0.642078
B		314					0.642078						0.642078						0.642078						0.642078						0.642078
B		315					0.642078						0.642078						0.642078						0.642078						0.642078
B		316					0.642078						0.642078						0.642078						0.642078						0.642078
B		317					0.642078						0.642078						0.642078						0.642078						0.642078
B		318					0.642078						0.642078						0.642078						0.642078						0.642078
B		319					0.642078						0.642078						0.642078						0.642078						0.642078
B		320					0.642078						0.642078						0.642078						0.642078						0.642078
B		321					0.642078						0.642078						0.642078						0.642078						0.642078
B		322					0.642078						0.642078						0.642078						0.642078						0.642078
B		323					0.642078						0.642078						0.642078						0.642078						0.642078
B		324					0.642078						0.642078						0.642078						0.642078						0.642078
B		325					0.642078						0.642078						0.642078						0.642078						0.642078
B		326					0.642078						0.642078						0.642078						0.642078						0.642078
B		327					0.642078						0.642078						0.642078						0.642078						0.642078
B		328					0.642078						0.642078						0.642078						0.642078						0.642078
B		329					0.642078						0.642078						0.642078						0.642078						0.642078
B		330					0.642078						0.642078						0.642078						0.642078						0.642078
B		331					0.642078						0.642078						0.642078						0.642078						0.642078
B		332					0.642078						0.642078						0.642078						0.642078						0.642078
B		333					0.642078						0.642078						0.642078						0.642078						0.642078
B		334					0.642078						0.642078						0.642078						0.642078						0.642078
B		335					0.642078						0.642078						0.642078						0.642078						0.642078
B		336					0.642078						0.642078						0.642078						0.642078						0.642078
B		337					0.642078						0.642078						0.642078						0.642078						0.642078
B		338					0.642078						0.642078						0.642078						0.642078						0.642078
B		339					0.642078						0.642078						0.642078						0.642078						0.642078
B		340					0.642078						0.642078						0.642078						0.642078						0.642078
B		341					0.642078						0.642078						0.642078						0.642078						0.642078
B		342					0.642078						0.642078						0.642078						0.642078						0.642078
B		343					0.642078						0.642078						0.642078						0.642078						0.642078
B		344					0.642078						0.642078						0.642078						0.642078						0.642078
B		345					0.642078						0.642078						0.642078						0.642078						0.642078
B		346					0.642078						0.642078						0.642078						0.642078						0.642078
B		347					0.642078						0.642078						0.642078						0.642078						0.642078
B		348					0.642078						0.642078						0.642078						0.642078						0.642078
B		349					0.642078						0.642078						0.642078						0.642078						0.642078
B		350					0.642078						0.642078						0.642078						0.642078						0.642078
B		351					0.642078						0.642078						0.642078						0.642078						0.642078
B		352					0.642078						0.642078						0.642078						0.642078						0.642078
B		353					0.642078						0.642078						0.642078						0.642078						0.642078
B		354					0.642078						0.642078						0.642078						0.642078						0.642078
B		355					0.642078						0.642078						0.642078						0.642078						0.642078
B		356					0.642078						0.642078						0.642078						0.642078						0.642078
B		357					0.642078						0.642078						0.642078						0.642078						0.642078
B		358					0.642078						0.642078						0.642078						0.642078						0.642078
B		359					0.642078						0.642078						0.642078						0.642078						0.642078
B		360					0.642078						0.642078						0.642078						0.642078						0.642078
B		361					0.642078						0.642078						0.642078						0.642078						0.642078
B	G	362	0.490605	0.498298	0.37535	0.43749	0.642078		0.387416	0.43843	0.403577	0.406339	0.642078		0.376794	0.499035	0.424735	0.431729	0.642078		0.430792	0.513836	0.475978	0.475915	0.642078		0.497887	0.555664	0.582382	0.552172	0.642078
B	G	363	0.353698	0.434775	0.404263	0.399032	0.642078		0.331789	0.489737	0.344885	0.381567	0.642078		0.384851	0.491815	0.38344	0.414669	0.642078		0.420003	0.550435	0.470743	0.480145	0.642078		0.49929	0.555319	0.585261	0.55349	0.642078
B	C	364	0.151065	0.536139	0.255043	0.308178	0.642078		0.371902	0.526186	0.370244	0.417786	0.642078		0.410284	0.565416	0.441236	0.469414	0.642078		0.419349	0.538326	0.486891	0.482208	0.642078		0.48984	0.564763	0.585267	0.554383	0.642078
B	C	365	0.610943	0.607645	0.451428	0.546148	0.642078		0.402372	0.631336	0.475523	0.503515	0.642078		0.425379	0.577554	0.520354	0.511094	0.642078		0.47596	0.571541	0.542472	0.532602	0.642078		0.501807	0.582127	0.590336	0.564458	0.642078
B	G	366	0.445109	0.750225	0.720097	0.656221	0.642078		0.54071	0.638952	0.647488	0.616087	0.642078		0.497483	0.613543	0.603538	0.578338	0.642078		0.498343	0.599157	0.602404	0.574308	0.642078		0.512938	0.583128	0.599956	0.57203	0.642078
B	C	367	0.566078	0.558985	0.770938	0.645894	0.642078		0.575136	0.641311	0.770407	0.679122	0.642078		0.596728	0.644637	0.711505	0.66259	0.642078		0.540995	0.634908	0.660724	0.622653	0.642078		0.54962	0.617026	0.629758	0.605228	0.642078
B	A	368	0.714221	0.614723	0.820186	0.735251	0.642078		0.64253	0.621771	0.795333	0.703527	0.642078		0.604992	0.660115	0.783719	0.700849	0.642078		0.618429	0.651855	0.733392	0.680734	0.642078		0.566536	0.634416	0.660844	0.629045	0.642078
B	G	369	0.647289	0.691607	0.794875	0.729435	0.642078		0.671257	0.663788	0.809186	0.734044	0.642078		0.65459	0.641023	0.792444	0.712554	0.642078		0.634215	0.672919	0.777322	0.709522	0.642078		0.592516	0.657079	0.698151	0.659247	0.642078
B	G	370	0.652261	0.685036	0.812498	0.737446	0.642078		0.664216	0.677136	0.790365	0.727209	0.642078		0.685664	0.680244	0.790044	0.732908	0.642078		0.667298	0.664257	0.776922	0.715702	0.642078		0.646787	0.665501	0.740052	0.695011	0.642078
B	A	371	0.693099	0.654766	0.763723	0.714746	0.642078		0.688936	0.698298	0.778386	0.733285	0.642078		0.678157	0.695218	0.769467	0.725754	0.642078		0.677784	0.682125	0.783165	0.727896	0.642078		0.656141	0.680989	0.769239	0.714327	0.642078
B	A	372	0.721448	0.755092	0.758936	0.747664	0.642078		0.697078	0.699816	0.746653	0.720629	0.642078		0.676595	0.693709	0.773419	0.726118	0.642078		0.682616	0.684134	0.768275	0.723087	0.642078		0.680157	0.677088	0.779702	0.724305	0.642078
B	G	373	0.676688	0.689591	0.717301	0.699477	0.642078		0.679205	0.709582	0.763624	0.726132	0.642078		0.695752	0.682459	0.75411	0.718946	0.642078		0.692121	0.696477	0.765077	0.727257	0.642078		0.690489	0.693524	0.783491	0.734361	0.642078
B	A	374	0.639479	0.684062	0.814636	0.731255	0.642078		0.688071	0.667479	0.749297	0.710773	0.642078		0.699898	0.707108	0.755863	0.727722	0.642078		0.700269	0.69966	0.768318	0.731333	0.642078		0.691565	0.699864	0.775805	0.732739	0.642078
B	G	375	0.748045	0.628785	0.715955	0.701586	0.642078		0.700451	0.696952	0.767693	0.730489	0.642078		0.697467	0.697553	0.771113	0.731385	0.642078		0.698358	0.711804	0.775302	0.737299	0.642078		0.682783	0.69505	0.766477	0.724732	0.642078
B	G	376	0.71383	0.778008	0.772489	0.758626	0.642078		0.723723	0.704704	0.774543	0.742064	0.642078		0.698074	0.707589	0.790176	0.74279	0.642078		0.699017	0.701715	0.771975	0.732978	0.642078		0.679878	0.69627	0.765157	0.723661	0.642078
B	A	377	0.709294	0.707319	0.835187	0.765979	0.642078		0.700948	0.7417	0.806762	0.76037	0.642078		0.71539	0.70767	0.774378	0.740022	0.642078		0.681016	0.694438	0.768399	0.724673	0.642078		0.683417	0.700418	0.76967	0.727809	0.642078
B	A	378	0.679722	0.739773	0.812612	0.756504	0.642078		0.705025	0.710519	0.794481	0.746633	0.642078		0.675918	0.709643	0.769641	0.727975	0.642078		0.678277	0.696494	0.766019	0.723875	0.642078		0.68285	0.686093	0.771424	0.724807	0.642078
B	C	379	0.72606	0.684465	0.735645	0.717416	0.642078		0.652156	0.68763	0.746843	0.705089	0.642078		0.657214	0.693733	0.774738	0.721383	0.642078		0.67599	0.706725	0.779935	0.732273	0.642078		0.676457	0.686662	0.774443	0.724024	0.642078
B	G	380	0.550684	0.638652	0.692271	0.641348	0.642078		0.632351	0.673858	0.741964	0.69481	0.642078		0.661761	0.692349	0.770374	0.720261	0.642078		0.676187	0.68094	0.780755	0.725991	0.642078		0.673131	0.679446	0.772182	0.720522	0.642078
B	G	381	0.620308	0.698457	0.797976	0.725666	0.642078		0.634341	0.679169	0.76787	0.709129	0.642078		0.668858	0.663897	0.763498	0.71189	0.642078		0.661483	0.679301	0.768658	0.71526	0.642078		0.653918	0.654089	0.772734	0.708558	0.642078
B	A	382	0.732031	0.700399	0.813364	0.760374	0.642078		0.689182	0.665457	0.796524	0.733563	0.642078		0.64492	0.666174	0.76647	0.70658	0.642078		0.650507	0.660004	0.765394	0.70615	0.642078		0.648987	0.613525	0.763668	0.692354	0.642078
B	G	383	0.715209	0.597514	0.778233	0.714648	0.642078		0.684535	0.664587	0.7807	0.721963	0.642078		0.655361	0.659382	0.785968	0.716858	0.642078		0.623457	0.612202	0.763448	0.685088	0.642078		0.627355	0.56322	0.747098	0.663516	0.642078
B	C	384	0.606366	0.695849	0.750505	0.690866	0.642078		0.641489	0.632684	0.772834	0.699416	0.642078		0.638641	0.58966	0.770778	0.685721	0.642078		0.639014	0.568367	0.760662	0.676379	0.642078		0.603093	0.547535	0.745803	0.650504	0.642078
B	G	385	0.602892	0.60469	0.789763	0.692734	0.642078		0.581989	0.55013	0.754098	0.651194	0.642078		0.624152	0.515943	0.742658	0.649723	0.642078		0.617733	0.490582	0.739939	0.63682	0.642078		0.582481	0.550571	0.749198	0.646589	0.642078
B	A	386	0.536707	0.34985	0.722027	0.569982	0.642078		0.599728	0.428784	0.728185	0.614366	0.642078		0.575378	0.427232	0.717595	0.596544	0.642078		0.572134	0.471558	0.737796	0.615819	0.642078		0.591576	0.555664	0.755533	0.652685	0.642078
B	G	387	0.659583	0.331813	0.672764	0.580382	0.642078		0.555877	0.278541	0.68257	0.53304	0.642078		0.536672	0.401509	0.727167	0.581044	0.642078		0.541294	0.488751	0.737048	0.610064	0.642078		0.598186	0.553971	0.744709	0.648844	0.642078
B	U	388	0.471339	0.153959	0.652919	0.448757	0.642078		0.514588	0.351002	0.708015	0.547502	0.642078		0.51596	0.424144	0.723814	0.577369	0.642078		0.547632	0.488583	0.738684	0.612569	0.642078		0.597667	0.53807	0.727085	0.636342	0.642078
B	C	389	0.41284	0.567233	0.798362	0.613367	0.642078		0.46117	0.479685	0.741426	0.578827	0.642078		0.538764	0.493108	0.7318	0.605053	0.642078		0.560506	0.499318	0.722848	0.611238	0.642078		0.551908	0.536666	0.726491	0.623754	0.642078
B	C	390	0.499332	0.717864	0.772998	0.674358	0.642078		0.520966	0.659923	0.777772	0.665376	0.642078		0.54545	0.562712	0.733029	0.62566	0.642078		0.587595	0.524409	0.708201	0.61879	0.642078		0.557639	0.533685	0.726847	0.625349	0.642078
B	C	391	0.650727	0.694672	0.761956	0.708402	0.642078		0.614358	0.697457	0.737955	0.688726	0.642078		0.596448	0.637018	0.726345	0.660478	0.642078		0.523634	0.56016	0.722334	0.61819	0.642078		0.562795	0.543658	0.718515	0.625311	0.642078
B	C	392	0.693014	0.679834	0.67891	0.683418	0.642078		0.690023	0.633332	0.686788	0.671554	0.642078		0.556252	0.639986	0.721012	0.653041	0.642078		0.55193	0.632888	0.736836	0.655284	0.642078		0.574507	0.575697	0.713187	0.634923	0.642078
B	G	393	0.726328	0.525488	0.619498	0.622843	0.642078		0.543734	0.595799	0.690035	0.627482	0.642078		0.590268	0.629024	0.717298	0.659852	0.642078		0.587183	0.653913	0.722513	0.666562	0.642078		0.580598	0.608237	0.716297	0.646488	0.642078
B		394					0.642078						0.642078						0.642078						0.642078						0.642078
B		395					0.642078						0.642078						0.642078						0.642078						0.642078
B		396					0.642078						0.642078						0.642078						0.642078						0.642078
B	G	397	0.21186	0.582073	0.771698	0.576186	0.642078		0.535866	0.590205	0.715207	0.635813	0.642078		0.592044	0.63297	0.704527	0.656634	0.642078		0.610926	0.651686	0.706859	0.666755	0.642078		0.590865	0.642228	0.726429	0.663817	0.642078
B		398					0.642078						0.642078						0.642078						0.642078						0.642078
B	G	399	0.66941	0.663054	0.754426	0.708412	0.642078		0.513626	0.653177	0.741409	0.65897	0.642078		0.586549	0.637459	0.70143	0.655093	0.642078		0.621763	0.650983	0.699005	0.666641	0.642078		0.607815	0.643937	0.714247	0.665053	0.642078
B	G	400	0.659608	0.714402	0.698102	0.692312	0.642078		0.664852	0.693244	0.705318	0.692146	0.642078		0.5866	0.670312	0.718925	0.672045	0.642078		0.606228	0.629271	0.711212	0.66035	0.642078		0.621085	0.618067	0.707347	0.659296	0.642078
B	C	401	0.665539	0.702275	0.663424	0.675714	0.642078		0.683909	0.702144	0.689501	0.691875	0.642078		0.661082	0.659468	0.717458	0.684684	0.642078		0.58808	0.637921	0.717623	0.660937	0.642078		0.599372	0.612204	0.668827	0.635614	0.642078
B	G	402	0.726581	0.689756	0.706977	0.707599	0.642078		0.658797	0.639961	0.711588	0.674231	0.642078		0.647058	0.644063	0.699447	0.668393	0.642078		0.65	0.616667	0.706966	0.665915	0.642078		0.558884	0.577764	0.67593	0.615978	0.642078
B	C	403	0.584271	0.527851	0.764362	0.639381	0.642078		0.636715	0.601213	0.711903	0.657979	0.642078		0.644197	0.587843	0.699246	0.652136	0.642078		0.613211	0.611971	0.647509	0.6287	0.642078		0.549265	0.588229	0.68176	0.618609	0.642078
B	G	404	0.599293	0.586032	0.66437	0.626957	0.642078		0.609621	0.515728	0.70861	0.625788	0.642078		0.593466	0.573424	0.634207	0.606575	0.642078		0.55436	0.552913	0.65593	0.596572	0.642078		0.581864	0.599675	0.674386	0.626207	0.642078
B	A	405	0.6453	0.433301	0.697097	0.611026	0.642078		0.552159	0.549837	0.566565	0.561965	0.642078		0.49768	0.495672	0.644221	0.558538	0.642078		0.547928	0.544102	0.658815	0.593153	0.642078		0.5809	0.603299	0.67334	0.625959	0.642078
B	U	406	0.411885	0.630178	0.338228	0.44791	0.642078		0.434945	0.454825	0.597458	0.508783	0.642078		0.504929	0.518221	0.628074	0.561018	0.642078		0.525623	0.546705	0.656474	0.586319	0.642078		0.573987	0.591595	0.674832	0.620892	0.642078
B	U	407	0.247651	0.300995	0.757048	0.467413	0.642078		0.426684	0.523924	0.592967	0.522369	0.642078		0.49916	0.54261	0.633317	0.567579	0.642078		0.536272	0.571715	0.65341	0.595791	0.642078		0.575211	0.597986	0.68681	0.628461	0.642078
B	C	408	0.620516	0.640598	0.683625	0.651784	0.642078		0.479538	0.549857	0.71042	0.592987	0.642078		0.501863	0.596534	0.642481	0.586511	0.642078		0.534025	0.571662	0.660574	0.597165	0.642078		0.569925	0.606256	0.691869	0.631577	0.642078
B	C	409	0.570448	0.707979	0.690586	0.659763	0.642078		0.616592	0.683832	0.705709	0.672411	0.642078		0.536199	0.587631	0.717739	0.624244	0.642078		0.53884	0.62013	0.674586	0.618301	0.642078		0.577662	0.630782	0.695891	0.643399	0.642078
B	C	410	0.658813	0.70292	0.742914	0.705686	0.642078		0.604275	0.66552	0.716007	0.667341	0.642078		0.622469	0.681947	0.725365	0.682557	0.642078		0.575489	0.641636	0.735214	0.660295	0.642078		0.579218	0.631459	0.698779	0.644714	0.642078
B	U	411	0.583565	0.585662	0.71452	0.636576	0.642078		0.64046	0.687052	0.750872	0.700413	0.642078		0.632051	0.709972	0.741164	0.700574	0.642078		0.635737	0.712584	0.74258	0.70344	0.642078		0.585163	0.654737	0.703357	0.654529	0.642078
B	G	412	0.679003	0.772574	0.795181	0.758976	0.642078		0.643665	0.712986	0.757441	0.712474	0.642078		0.651838	0.727903	0.76477	0.722507	0.642078		0.63515	0.705854	0.744367	0.70196	0.642078		0.598395	0.666637	0.742474	0.678493	0.642078
B	A	413	0.668427	0.780724	0.762621	0.741869	0.642078		0.672271	0.783644	0.788805	0.756758	0.642078		0.643358	0.706016	0.755413	0.709654	0.642078		0.655184	0.703194	0.752491	0.710422	0.642078		0.638871	0.707192	0.746564	0.704438	0.642078
B	G	414	0.669383	0.797635	0.808613	0.769429	0.642078		0.651407	0.723947	0.755789	0.717573	0.642078		0.668782	0.726755	0.762001	0.726138	0.642078		0.640702	0.711502	0.756148	0.711254	0.642078		0.636151	0.697375	0.756436	0.706267	0.642078
B	C	415	0.616411	0.593484	0.696131	0.641421	0.642078		0.665494	0.693492	0.750735	0.709949	0.642078		0.644469	0.724455	0.756667	0.716645	0.642078		0.65632	0.734564	0.768651	0.727859	0.642078		0.640381	0.702772	0.763126	0.712344	0.642078
B	U	416	0.710687	0.689358	0.747459	0.718997	0.642078		0.628178	0.681306	0.737367	0.690642	0.642078		0.649362	0.71773	0.76455	0.718833	0.642078		0.643691	0.700285	0.768229	0.71542	0.642078		0.640906	0.703145	0.766629	0.714695	0.642078
B	G	417	0.557437	0.761075	0.76851	0.711508	0.642078		0.653672	0.732511	0.772669	0.727772	0.642078		0.633605	0.664727	0.761273	0.699329	0.642078		0.636341	0.698373	0.76845	0.713239	0.642078		0.652691	0.704425	0.771765	0.721237	0.642078
B	U	418	0.692891	0.747099	0.802038	0.752812	0.642078		0.613642	0.680264	0.787592	0.712075	0.642078		0.633718	0.699498	0.774881	0.716364	0.642078		0.635656	0.685428	0.76457	0.707827	0.642078		0.648304	0.681401	0.767441	0.71079	0.642078
B	G	419	0.590599	0.532619	0.792227	0.671905	0.642078		0.633489	0.682353	0.786146	0.717106	0.642078		0.624499	0.703031	0.781679	0.718875	0.642078		0.649482	0.686323	0.775267	0.717415	0.642078		0.619637	0.625473	0.752035	0.681436	0.642078
B	G	420	0.616978	0.76734	0.764173	0.726601	0.642078		0.624055	0.668994	0.779283	0.710018	0.642078		0.65565	0.670765	0.782181	0.71828	0.642078		0.638062	0.662029	0.775289	0.70671	0.642078		0.592412	0.594797	0.720292	0.650834	0.642078
B	G	421	0.664589	0.707022	0.781448	0.731548	0.642078		0.664921	0.691369	0.772213	0.722228	0.642078		0.643222	0.625206	0.771295	0.69653	0.642078		0.60887	0.57695	0.750239	0.66492	0.642078		0.578866	0.603943	0.717992	0.649234	0.642078
B	A	422	0.713196	0.599746	0.771016	0.708537	0.642078		0.669511	0.608691	0.766692	0.694715	0.642078		0.59572	0.551786	0.731482	0.645944	0.642078		0.562729	0.535964	0.701297	0.619204	0.642078		0.553524	0.587282	0.717901	0.636597	0.642078
B	C	423	0.630747	0.519304	0.747613	0.64406	0.642078		0.565679	0.428189	0.703929	0.590524	0.642078		0.546305	0.490358	0.670535	0.587185	0.642078		0.54513	0.559032	0.683953	0.612336	0.642078		0.556394	0.579441	0.717116	0.634649	0.642078
B	G	424	0.353093	0.165519	0.593159	0.418975	0.642078		0.451247	0.381673	0.600071	0.498614	0.642078		0.506869	0.487772	0.64841	0.565641	0.642078		0.518695	0.52171	0.681423	0.591392	0.642078		0.544479	0.574999	0.712192	0.627772	0.642078
B	U	425	0.3699	0.460198	0.459442	0.432806	0.642078		0.3968	0.439936	0.574475	0.49187	0.642078		0.450615	0.46904	0.6435	0.539932	0.642078		0.507897	0.51711	0.678341	0.585468	0.642078		0.550901	0.56318	0.705452	0.621817	0.642078
B	G	426	0.467408	0.694093	0.670824	0.623829	0.642078		0.423079	0.55346	0.625576	0.545542	0.642078		0.442267	0.500144	0.645951	0.549135	0.642078		0.486273	0.53118	0.675035	0.580986	0.642078		0.531921	0.542688	0.707882	0.610435	0.642078
B	C	427	0.43193	0.506089	0.746462	0.57999	0.642078		0.496115	0.625001	0.725719	0.631298	0.642078		0.484013	0.606688	0.676895	0.600774	0.642078		0.490629	0.514509	0.670818	0.575605	0.642078		0.518871	0.541429	0.713221	0.608752	0.642078
B	A	428	0.589007	0.67482	0.759872	0.690076	0.642078		0.527587	0.626383	0.751403	0.649079	0.642078		0.542282	0.595169	0.728625	0.635491	0.642078		0.4985	0.568283	0.699067	0.601666	0.642078		0.504283	0.547958	0.713494	0.607028	0.642078
B	C	429	0.561824	0.69824	0.747874	0.677169	0.642078		0.604024	0.591888	0.741947	0.657879	0.642078		0.530439	0.564738	0.752641	0.631005	0.642078		0.520091	0.601566	0.753457	0.6417	0.642078		0.495095	0.552472	0.716062	0.608265	0.642078
B	C	430	0.661242	0.402605	0.718095	0.606392	0.642078		0.543753	0.547593	0.75229	0.62832	0.642078		0.548261	0.602155	0.771382	0.657616	0.642078		0.532281	0.598347	0.7682	0.651091	0.642078		0.509096	0.587428	0.728647	0.626617	0.642078
B	C	431	0.408192	0.541934	0.790901	0.601398	0.642078		0.530157	0.545905	0.783055	0.640278	0.642078		0.541007	0.601503	0.774213	0.657514	0.642078		0.546246	0.607328	0.7724	0.662188	0.642078		0.527479	0.5833	0.744518	0.637242	0.642078
B	A	432	0.521038	0.693178	0.840169	0.713045	0.642078		0.493989	0.635557	0.801698	0.668003	0.642078		0.534578	0.575647	0.779811	0.653614	0.642078		0.534544	0.589502	0.76836	0.652298	0.642078		0.516316	0.556253	0.744546	0.62515	0.642078
B	G	433	0.552737	0.671561	0.774024	0.689567	0.642078		0.534485	0.644566	0.796686	0.68676	0.642078		0.503749	0.605134	0.78251	0.656506	0.642078		0.536014	0.549008	0.752095	0.634085	0.642078		0.51738	0.547972	0.733014	0.618372	0.642078
B	G	434	0.52968	0.568958	0.775864	0.657667	0.642078		0.529838	0.596852	0.760494	0.656028	0.642078		0.536533	0.579704	0.751133	0.646161	0.642078		0.490782	0.548148	0.745386	0.617574	0.642078		0.494391	0.529929	0.732377	0.607639	0.642078
B	A	435	0.507096	0.550037	0.731593	0.620851	0.642078		0.536296	0.511261	0.713825	0.609398	0.642078		0.501249	0.520384	0.717327	0.601715	0.642078		0.495846	0.530014	0.720915	0.603865	0.642078		0.475274	0.523189	0.72952	0.598739	0.642078
B	C	436	0.572113	0.414787	0.634017	0.549677	0.642078		0.47461	0.453801	0.678916	0.553781	0.642078		0.479429	0.469071	0.686443	0.564888	0.642078		0.469429	0.499037	0.708445	0.583718	0.642078		0.473961	0.552008	0.728632	0.606635	0.642078
B	U	437	0.34462	0.396579	0.671137	0.490815	0.642078		0.453456	0.408787	0.641586	0.515307	0.642078		0.440717	0.450549	0.681845	0.547758	0.642078		0.440686	0.492258	0.700219	0.567961	0.642078		0.499288	0.564547	0.728423	0.617912	0.642078
B	C	438	0.443636	0.414995	0.619603	0.505431	0.642078		0.374791	0.429306	0.681205	0.522754	0.642078		0.409606	0.465362	0.678815	0.539442	0.642078		0.457417	0.51378	0.69057	0.573045	0.642078		0.511829	0.568161	0.72442	0.620498	0.642078
B		439					0.642078						0.642078						0.642078						0.642078						0.642078
B	G	440	0.336118	0.476344	0.752874	0.572017	0.642078		0.377099	0.505148	0.696307	0.55224	0.642078		0.424542	0.526327	0.693676	0.568157	0.642078		0.483088	0.532326	0.698715	0.587986	0.642078		0.525819	0.571337	0.720846	0.623066	0.642078
B	C	441	0.351542	0.624105	0.716443	0.579271	0.642078		0.444818	0.606687	0.725881	0.614847	0.642078		0.492976	0.582984	0.71717	0.615082	0.642078		0.495499	0.577775	0.721875	0.615388	0.642078		0.535176	0.586482	0.726118	0.631657	0.642078
B	U	442	0.646794	0.719612	0.708325	0.693252	0.642078		0.561709	0.674527	0.737791	0.665987	0.642078		0.536048	0.64657	0.752477	0.662295	0.642078		0.547214	0.622049	0.730956	0.647817	0.642078		0.552914	0.605047	0.732702	0.644175	0.642078
B	C	443	0.686792	0.679863	0.788606	0.725439	0.642078		0.664193	0.710801	0.764356	0.720062	0.642078		0.610148	0.692601	0.748843	0.691455	0.642078		0.57421	0.667843	0.761564	0.683065	0.642078		0.564254	0.634928	0.748856	0.663456	0.642078
B	A	444	0.658992	0.732927	0.796137	0.741495	0.642078		0.684135	0.706429	0.773149	0.72825	0.642078		0.666362	0.714891	0.772327	0.726033	0.642078		0.626509	0.707545	0.768871	0.709712	0.642078		0.594878	0.659088	0.748716	0.679836	0.642078
B	C	445	0.706622	0.706497	0.734704	0.717817	0.642078		0.666074	0.724993	0.788234	0.737159	0.642078		0.677445	0.721819	0.791466	0.739092	0.642078		0.675839	0.724598	0.78248	0.735784	0.642078		0.599576	0.647545	0.746235	0.678217	0.642078
B	A	446	0.632608	0.735557	0.833862	0.752164	0.642078		0.680481	0.732102	0.790861	0.742843	0.642078		0.679457	0.734542	0.796085	0.746359	0.642078		0.680795	0.716417	0.776947	0.732604	0.642078		0.625922	0.664665	0.745571	0.688837	0.642078
B	C	447	0.702212	0.754251	0.804019	0.758547	0.642078		0.677224	0.744429	0.816529	0.757495	0.642078		0.683957	0.720425	0.770777	0.732258	0.642078		0.653442	0.660438	0.748905	0.69863	0.642078		0.656409	0.669171	0.748807	0.701011	0.642078
B	A	448	0.696853	0.74348	0.811705	0.761775	0.642078		0.693518	0.720024	0.761774	0.730437	0.642078		0.641696	0.636729	0.742299	0.68622	0.642078		0.652517	0.648357	0.741033	0.691486	0.642078		0.65761	0.662866	0.753868	0.701981	0.642078
B	U	449	0.681488	0.662342	0.669598	0.670988	0.642078		0.624553	0.564611	0.691204	0.64013	0.642078		0.643967	0.612021	0.719408	0.669734	0.642078		0.641696	0.636729	0.742299	0.68622	0.642078		0.653442	0.660438	0.748905	0.69863	0.642078
B	G	450	0.495316	0.288013	0.59231	0.487626	0.642078		0.588402	0.475177	0.630954	0.579307	0.642078		0.624553	0.564611	0.691204	0.64013	0.642078		0.643967	0.612021	0.719408	0.669734	0.642078		0.652517	0.648357	0.741033	0.691486	0.642078
Protein - Chain E								Average over 3 residues					Average over 5 residues					Average over 7 residues					Average over 11 residues
Chain	Res	Res #	Q_backBone	Q_sideChain	Q_residue	ExpectedQ@2.71		Q_backBone	Q_sideChain	Q_residue	ExpectedQ@2.71		Q_backBone	Q_sideChain	Q_residue	ExpectedQ@2.71		Q_backBone	Q_sideChain	Q_residue	ExpectedQ@2.71		Q_backBone	Q_sideChain	Q_residue	ExpectedQ@2.71
E	THR	23	0.400396	0.538726	0.459681	0.642078		0.432117	0.604525	0.530588	0.642078		0.471252	0.629359	0.560882	0.642078		0.528511	0.598004	0.568462	0.642078		0.539999	0.622778	0.584859	0.642078
E	TYR	24	0.463838	0.670323	0.601495	0.642078		0.471252	0.629359	0.560882	0.642078		0.528511	0.598004	0.568462	0.642078		0.529609	0.6147	0.576319	0.642078		0.536559	0.617555	0.579314	0.642078
E	GLN	25	0.549522	0.679029	0.62147	0.642078		0.571216	0.617763	0.604723	0.642078		0.529609	0.6147	0.576319	0.642078		0.539999	0.622778	0.584859	0.642078		0.55656	0.604447	0.582478	0.642078
E	GLU	26	0.700288	0.503938	0.591204	0.642078		0.594604	0.621484	0.606806	0.642078		0.56792	0.639588	0.609894	0.642078		0.536559	0.617555	0.579314	0.642078		0.560162	0.619092	0.592291	0.642078
E	LEU	27	0.534002	0.681484	0.607743	0.642078		0.608747	0.616196	0.608835	0.642078		0.578336	0.622767	0.598805	0.642078		0.578869	0.613835	0.600021	0.642078		0.564232	0.612714	0.590871	0.642078
E	LEU	28	0.591951	0.663167	0.627559	0.642078		0.547291	0.643623	0.593783	0.642078		0.607745	0.589499	0.595436	0.642078		0.596746	0.623254	0.609921	0.642078		0.578419	0.621071	0.602026	0.642078
E	VAL	29	0.515919	0.586217	0.546047	0.642078		0.601478	0.587358	0.592744	0.642078		0.585483	0.635962	0.611355	0.642078		0.604081	0.60558	0.603724	0.642078		0.614556	0.639045	0.62998	0.642078
E	ASN	30	0.696563	0.51269	0.604627	0.642078		0.600487	0.61172	0.607157	0.642078		0.598856	0.610728	0.605424	0.642078		0.606938	0.634252	0.621206	0.642078		0.641801	0.647402	0.644688	0.642078
E	GLN	31	0.588978	0.736253	0.670797	0.642078		0.628802	0.601418	0.617837	0.642078		0.624522	0.619022	0.622628	0.642078		0.644637	0.642103	0.643981	0.642078		0.66326	0.644782	0.65277	0.642078
E	ASN	32	0.600866	0.55531	0.578088	0.642078		0.636709	0.665401	0.654155	0.642078		0.680918	0.649067	0.666852	0.642078		0.66915	0.656257	0.66337	0.642078		0.659904	0.658009	0.658788	0.642078
E	PRO	33	0.720284	0.70464	0.71358	0.642078		0.70635	0.665464	0.686279	0.642078		0.694314	0.698978	0.698583	0.642078		0.707671	0.6654	0.686845	0.642078		0.677508	0.662948	0.670059	0.642078
E	ILE	34	0.797899	0.73644	0.76717	0.642078		0.760575	0.734443	0.748011	0.642078		0.733631	0.681771	0.706498	0.642078		0.70293	0.684934	0.694384	0.642078		0.690885	0.666201	0.679469	0.642078
E	ALA	35	0.763541	0.762248	0.763282	0.642078		0.782334	0.716301	0.746941	0.642078		0.746133	0.700596	0.722361	0.642078		0.722739	0.684872	0.703089	0.642078		0.692735	0.666997	0.680359	0.642078
E	GLN	36	0.785563	0.650216	0.71037	0.642078		0.737493	0.687299	0.710351	0.642078		0.747605	0.706831	0.725991	0.642078		0.742487	0.705392	0.724943	0.642078		0.693638	0.66412	0.676578	0.642078
E	PRO	37	0.663376	0.649434	0.657401	0.642078		0.725528	0.678488	0.699834	0.642078		0.735845	0.699332	0.71877	0.642078		0.7162	0.689725	0.702409	0.642078		0.700243	0.634711	0.661346	0.642078
E	LEU	38	0.727646	0.735815	0.731731	0.642078		0.71004	0.694732	0.706733	0.642078		0.690392	0.665877	0.677282	0.642078		0.703142	0.65324	0.673246	0.642078		0.707298	0.651907	0.673472	0.642078
E	ALA	39	0.739099	0.698948	0.731068	0.642078		0.667673	0.676579	0.67288	0.642078		0.674578	0.632043	0.647814	0.642078		0.688584	0.603311	0.636098	0.642078		0.685166	0.640587	0.655974	0.642078
E	SER	40	0.536274	0.594973	0.555841	0.642078		0.660623	0.591656	0.616646	0.642078		0.674229	0.584705	0.616983	0.642078		0.673284	0.616776	0.636255	0.642078		0.668013	0.624949	0.639022	0.642078
E	ARG	41	0.706497	0.481046	0.563028	0.642078		0.634801	0.496255	0.540706	0.642078		0.664393	0.586437	0.612931	0.642078		0.646635	0.606875	0.616784	0.642078		0.664056	0.5892	0.617362	0.642078
E	ARG	42	0.66163	0.412745	0.503249	0.642078		0.682197	0.546087	0.592582	0.642078		0.611941	0.562672	0.570938	0.642078		0.629717	0.582389	0.595209	0.642078		0.655068	0.593752	0.615827	0.642078
E	LEU	43	0.678464	0.74447	0.711467	0.642078		0.605644	0.579114	0.578607	0.642078		0.626529	0.556561	0.575911	0.642078		0.62699	0.535256	0.565773	0.642078		0.656393	0.590809	0.614005	0.642078
E	THR	44	0.476838	0.580126	0.521104	0.642078		0.588172	0.629671	0.604426	0.642078		0.629232	0.534154	0.568308	0.642078		0.64848	0.5503	0.585437	0.642078		0.6328	0.581909	0.598616	0.642078
E	ARG	45	0.609214	0.564415	0.580706	0.642078		0.602022	0.504519	0.542275	0.642078		0.634246	0.591662	0.606357	0.642078		0.644401	0.569731	0.596056	0.642078		0.621878	0.567324	0.585986	0.642078
E	LYS	46	0.720015	0.369015	0.525015	0.642078		0.671976	0.54457	0.599737	0.642078		0.634142	0.56618	0.591534	0.642078		0.616757	0.601897	0.604513	0.642078		0.622404	0.573895	0.590424	0.642078
E	LEU	47	0.686701	0.700281	0.693491	0.642078		0.694886	0.56212	0.618621	0.642078		0.6324	0.577737	0.599804	0.642078		0.608255	0.572476	0.587467	0.642078		0.609791	0.58958	0.595188	0.642078
E	TYR	48	0.677943	0.617064	0.637357	0.642078		0.610923	0.651752	0.631099	0.642078		0.634347	0.572559	0.602091	0.642078		0.617574	0.584922	0.599403	0.642078		0.59355	0.599796	0.595474	0.642078
E	LYS	49	0.468125	0.637911	0.562451	0.642078		0.58834	0.597832	0.597317	0.642078		0.598758	0.632205	0.61802	0.642078		0.61165	0.59766	0.604363	0.642078		0.583839	0.578099	0.581566	0.642078
E	CYS	50	0.618953	0.538523	0.592143	0.642078		0.543049	0.61456	0.586417	0.642078		0.574967	0.622864	0.602408	0.642078		0.577788	0.619961	0.601703	0.642078		0.592914	0.543318	0.571846	0.642078
E	ILE	51	0.542068	0.667245	0.604657	0.642078		0.576256	0.619782	0.604077	0.642078		0.535975	0.604476	0.576215	0.642078		0.561352	0.592179	0.582416	0.642078		0.584252	0.561246	0.578285	0.642078
E	LYS	52	0.567747	0.653579	0.615431	0.642078		0.530932	0.615316	0.575494	0.642078		0.55668	0.578055	0.575421	0.642078		0.546884	0.532246	0.550533	0.642078		0.581081	0.596885	0.596675	0.642078
E	LYS	53	0.48298	0.525122	0.506392	0.642078		0.540793	0.561503	0.560102	0.642078		0.548221	0.509857	0.539828	0.642078		0.553426	0.549919	0.56326	0.642078		0.569173	0.575299	0.579459	0.642078
E	ALA	54	0.571651	0.505808	0.558482	0.642078		0.543764	0.409487	0.493017	0.642078		0.542593	0.528733	0.549204	0.642078		0.562881	0.581708	0.582569	0.642078		0.565582	0.57563	0.578662	0.642078
E	VAL	55	0.576661	0.197531	0.414176	0.642078		0.554079	0.488321	0.541398	0.642078		0.566071	0.550227	0.57158	0.642078		0.56483	0.552506	0.568205	0.642078		0.580912	0.58043	0.587869	0.642078
E	LYS	56	0.513925	0.761623	0.651535	0.642078		0.591908	0.573401	0.597674	0.642078		0.580617	0.537768	0.571123	0.642078		0.57493	0.547811	0.570086	0.642078		0.582638	0.580754	0.586488	0.642078
E	GLN	57	0.685137	0.761051	0.727311	0.642078		0.584924	0.661834	0.627652	0.642078		0.593976	0.560749	0.585145	0.642078		0.596897	0.571466	0.592563	0.642078		0.591972	0.576994	0.58904	0.642078
E	LYS	58	0.55571	0.462829	0.504109	0.642078		0.626431	0.614864	0.620005	0.642078		0.605994	0.659385	0.635056	0.642078		0.606367	0.576649	0.5952	0.642078		0.597828	0.517577	0.590561	0.642078
E	GLN	59	0.638447	0.620713	0.628595	0.642078		0.610303	0.591417	0.598812	0.642078		0.630797	0.615478	0.620138	0.642078		0.616093	0.637841	0.626423	0.642078		0.619774	0.543913	0.613902	0.642078
E	ILE	60	0.636752	0.690709	0.663731	0.642078		0.637713	0.617837	0.623089	0.642078		0.622717	0.588443	0.601223	0.642078		0.632984	0.529038	0.623655	0.642078		0.628857	0.538271	0.612676	0.642078
E	ARG	61	0.637939	0.542088	0.576943	0.642078		0.63981	0.619558	0.62447	0.642078		0.638008	0.495877	0.626833	0.642078		0.638592	0.536719	0.628775	0.642078		0.641554	0.549726	0.620307	0.642078
E	ARG	62	0.644738	0.625876	0.632735	0.642078		0.63828	0.389321	0.613947	0.642078		0.655197	0.534698	0.653744	0.642078		0.655142	0.533992	0.634616	0.642078		0.650298	0.552632	0.623689	0.642078
E	GLY	63	0.632163		0.632163	0.642078		0.667099		0.676015	0.642078		0.662159		0.629997	0.642078		0.666269		0.615975	0.642078		0.653724		0.619481	0.642078
E	VAL	64	0.724394	0.814815	0.763146	0.642078		0.676039	0.41952	0.646768	0.642078		0.677838	0.441595	0.614231	0.642078		0.662462	0.506236	0.619548	0.642078		0.662528	0.551567	0.628534	0.642078
E	LYS	65	0.67156	0.443745	0.544996	0.642078		0.704096	0.527366	0.602085	0.642078		0.670911	0.475138	0.625432	0.642078		0.674588	0.521306	0.634416	0.642078		0.659213	0.537813	0.618445	0.642078
E	GLU	66	0.716333	0.323539	0.498114	0.642078		0.665999	0.520291	0.577284	0.642078		0.689042	0.604653	0.635203	0.642078		0.675705	0.51255	0.630266	0.642078		0.658204	0.538284	0.61772	0.642078
E	VAL	67	0.610105	0.79359	0.688741	0.642078		0.683086	0.588235	0.622625	0.642078		0.674675	0.554608	0.603311	0.642078		0.671393	0.57961	0.613903	0.642078		0.658574	0.526721	0.613312	0.642078
E	GLN	68	0.722821	0.647577	0.681019	0.642078		0.661828	0.668585	0.657815	0.642078		0.660759	0.559743	0.597837	0.642078		0.657287	0.562622	0.598562	0.642078		0.640037	0.522743	0.603002	0.642078
E	LYS	69	0.652559	0.564588	0.603687	0.642078		0.659119	0.560528	0.600776	0.642078		0.642623	0.634213	0.629365	0.642078		0.653065	0.5585	0.596199	0.642078		0.645067	0.522743	0.608031	0.642078
E	PHE	70	0.601976	0.46942	0.517622	0.642078		0.62673	0.576633	0.592355	0.642078		0.649004	0.558474	0.597307	0.642078		0.613708	0.595439	0.599228	0.642078		0.640772	0.490864	0.589456	0.642078
E	VAL	71	0.625655	0.695892	0.655756	0.642078		0.623213	0.526735	0.567276	0.642078		0.592606	0.545382	0.564968	0.642078		0.624763	0.482069	0.59905	0.642078		0.640096	0.498713	0.593516	0.642078
E	ASN	72	0.642007	0.414894	0.528451	0.642078		0.569498	0.564301	0.567843	0.642078		0.599592	0.432464	0.581729	0.642078		0.618239	0.455864	0.581592	0.642078		0.643727	0.4693	0.616985	0.642078
E	LYS	73	0.440831	0.582116	0.519323	0.642078		0.59011	0.332337	0.578421	0.642078		0.614628	0.431409	0.589967	0.642078		0.619892	0.450935	0.579588	0.642078		0.654236	0.439504	0.608532	0.642078
E	GLY	74	0.687491		0.687491	0.642078		0.601826		0.588542	0.642078		0.622322		0.576747	0.642078		0.641934		0.61368	0.642078		0.647932		0.609751	0.642078
E	GLU	75	0.677154	0.464141	0.558814	0.642078		0.676257	0.331408	0.611988	0.642078		0.645175	0.315268	0.622311	0.642078		0.656226	0.351009	0.60511	0.642078		0.654116	0.460739	0.61998	0.642078
E	LYS	76	0.664127	0.530083	0.589658	0.642078		0.699184	0.331408	0.634914	0.642078		0.702149	0.292011	0.6376	0.642078		0.657864	0.396792	0.628821	0.642078		0.665312	0.488112	0.640909	0.642078
E	GLY	77	0.756271		0.756271	0.642078		0.715367		0.647232	0.642078		0.695345		0.638986	0.642078		0.697829		0.656948	0.642078		0.669777		0.64116	0.642078
E	ILE	78	0.725702	0.465831	0.595766	0.642078		0.711815	0.400401	0.682153	0.642078		0.704031	0.488333	0.670466	0.642078		0.703207	0.525191	0.665568	0.642078		0.665579	0.44109	0.647286	0.642078
E	MET	79	0.653473	0.735371	0.694422	0.642078		0.69992	0.637195	0.6688	0.642078		0.716233	0.536422	0.7021	0.642078		0.702866	0.543676	0.679812	0.642078		0.690061	0.410472	0.643505	0.642078
E	VAL	80	0.720583	0.710381	0.716211	0.642078		0.699731	0.73876	0.719488	0.642078		0.699933	0.655129	0.682551	0.642078		0.69311	0.46795	0.680694	0.642078		0.690448	0.47524	0.644698	0.642078
E	LEU	81	0.725136	0.770528	0.747832	0.642078		0.706831	0.691482	0.707523	0.642078		0.67396	0.561963	0.682565	0.642078		0.686519	0.502996	0.640903	0.642078		0.685859	0.50221	0.656964	0.642078
E	ALA	82	0.674774	0.593536	0.658526	0.642078		0.665247	0.454688	0.667397	0.642078		0.685291	0.463954	0.639226	0.642078		0.681668	0.538227	0.655881	0.642078		0.692538	0.524542	0.671899	0.642078
E	GLY	83	0.595832		0.595832	0.642078		0.660246		0.577362	0.642078		0.679524		0.636107	0.642078		0.677839		0.655784	0.642078		0.692476		0.671376	0.642078
E	ASP	84	0.710131	0.245325	0.477728	0.642078		0.665903	0.319258	0.591393	0.642078		0.659831	0.462423	0.625289	0.642078		0.680269	0.551197	0.661174	0.642078		0.694432	0.60809	0.6797	0.642078
E	THR	85	0.691747	0.712448	0.700619	0.642078		0.676183	0.57286	0.624029	0.642078		0.672395	0.498864	0.644372	0.642078		0.684621	0.547612	0.661557	0.642078		0.705923	0.607665	0.685552	0.642078
E	LEU	86	0.626671	0.760808	0.69374	0.642078		0.685337	0.749664	0.7161	0.642078		0.704348	0.647949	0.675308	0.642078		0.69497	0.554167	0.665672	0.642078		0.695657	0.609749	0.683298	0.642078
E	PRO	87	0.737593	0.775737	0.75394	0.642078		0.706621	0.760658	0.732731	0.642078		0.711765	0.726769	0.717229	0.642078		0.721262	0.658552	0.688953	0.642078		0.6979	0.603142	0.681904	0.642078
E	ILE	88	0.755599	0.74543	0.750514	0.642078		0.746803	0.720196	0.730595	0.642078		0.729391	0.730419	0.728865	0.642078		0.706622	0.728264	0.719481	0.642078		0.701807	0.621045	0.691254	0.642078
E	GLU	89	0.747216	0.639423	0.687331	0.642078		0.760897	0.705183	0.732215	0.642078		0.725588	0.724918	0.728401	0.642078		0.714916	0.726179	0.724034	0.642078		0.706615	0.696271	0.704188	0.642078
E	VAL	90	0.779874	0.730696	0.758798	0.642078		0.711582	0.701142	0.712517	0.642078		0.72803	0.709342	0.724111	0.642078		0.727929	0.730416	0.733696	0.642078		0.706133	0.741007	0.726103	0.642078
E	TYR	91	0.607656	0.733306	0.691423	0.642078		0.712445	0.720619	0.72757	0.642078		0.720462	0.718349	0.726284	0.642078		0.715232	0.737809	0.731434	0.642078		0.702238	0.750134	0.727789	0.642078
E	CYS	92	0.749805	0.697855	0.732489	0.642078		0.691739	0.740542	0.728431	0.642078		0.700761	0.755962	0.736438	0.642078		0.70798	0.736665	0.726903	0.642078		0.711039	0.735746	0.724995	0.642078
E	HIS	93	0.717756	0.790463	0.76138	0.642078		0.705426	0.771936	0.74399	0.642078		0.685753	0.757307	0.728439	0.642078		0.693934	0.761439	0.73145	0.642078		0.687504	0.733997	0.708392	0.642078
E	LEU	94	0.648716	0.827489	0.738102	0.642078		0.690435	0.785124	0.739427	0.642078		0.694002	0.773214	0.733986	0.642078		0.685878	0.743131	0.717766	0.642078		0.674982	0.728526	0.699736	0.642078
E	PRO	95	0.704834	0.737419	0.718799	0.642078		0.667482	0.792583	0.725354	0.642078		0.688737	0.754151	0.720091	0.642078		0.667457	0.746444	0.700606	0.642078		0.652709	0.70659	0.678176	0.642078
E	VAL	96	0.648898	0.812842	0.71916	0.642078		0.692405	0.717601	0.700324	0.642078		0.640927	0.747358	0.682075	0.642078		0.648608	0.744644	0.68958	0.642078		0.644925	0.706297	0.67423	0.642078
E	MET	97	0.723484	0.60254	0.663012	0.642078		0.617029	0.723961	0.651158	0.642078		0.634757	0.718911	0.665515	0.642078		0.617815	0.688595	0.64512	0.642078		0.636097	0.689514	0.65952	0.642078
E	CYS	98	0.478704	0.756501	0.571303	0.642078		0.606684	0.681431	0.629872	0.642078		0.594232	0.651052	0.611788	0.642078		0.62432	0.674308	0.641876	0.642078		0.630519	0.678714	0.650544	0.642078
E	GLU	99	0.617864	0.685252	0.655302	0.642078		0.532925	0.613292	0.558923	0.642078		0.603302	0.633979	0.611035	0.642078		0.596565	0.647346	0.61485	0.642078		0.631513	0.669878	0.646193	0.642078
E	ASP	100	0.502208	0.398123	0.450166	0.642078		0.604774	0.603617	0.606954	0.642078		0.560714	0.623208	0.584356	0.642078		0.602214	0.613948	0.602649	0.642078		0.637396	0.657833	0.642832	0.642078
E	ARG	101	0.69425	0.727476	0.715394	0.642078		0.569002	0.558096	0.565059	0.642078		0.602663	0.587719	0.596846	0.642078		0.602959	0.62691	0.609864	0.642078		0.642415	0.65693	0.645313	0.642078
E	ASN	102	0.510547	0.548689	0.529618	0.642078		0.63108	0.618407	0.626254	0.642078		0.624829	0.589323	0.608488	0.642078		0.63649	0.618124	0.628412	0.642078		0.647156	0.652586	0.647546	0.642078
E	LEU	103	0.688445	0.579057	0.633751	0.642078		0.642562	0.607005	0.625627	0.642078		0.667072	0.648698	0.658683	0.642078		0.656803	0.624156	0.641382	0.642078		0.641355	0.654638	0.645672	0.642078
E	PRO	104	0.728694	0.69327	0.713512	0.642078		0.710188	0.655775	0.682801	0.642078		0.680232	0.648699	0.664822	0.642078		0.685208	0.676575	0.683318	0.642078		0.667087	0.653453	0.662274	0.642078
E	TYR	105	0.713426	0.694999	0.701141	0.642078		0.734056	0.705249	0.720248	0.642078		0.718332	0.691973	0.707643	0.642078		0.680268	0.661953	0.672889	0.642078		0.675502	0.650628	0.66558	0.642078
E	VAL	106	0.760048	0.727479	0.74609	0.642078		0.72484	0.729179	0.730318	0.642078		0.712577	0.701185	0.709372	0.642078		0.716156	0.689778	0.704933	0.642078		0.683541	0.669313	0.679008	0.642078
E	TYR	107	0.701047	0.765059	0.743721	0.642078		0.706922	0.705885	0.710735	0.642078		0.719191	0.711224	0.717453	0.642078		0.719296	0.700509	0.713207	0.642078		0.672423	0.651958	0.66459	0.642078
E	ILE	108	0.65967	0.625116	0.642393	0.642078		0.707493	0.711214	0.713345	0.642078		0.71859	0.703058	0.71556	0.642078		0.699574	0.687708	0.696688	0.642078		0.685306	0.657566	0.673834	0.642078
E	PRO	109	0.761763	0.743466	0.753922	0.642078		0.710619	0.674251	0.695996	0.642078		0.684709	0.678296	0.685917	0.642078		0.679364	0.665075	0.676066	0.642078		0.68588	0.668137	0.679407	0.642078
E	SER	110	0.710423	0.654172	0.691672	0.642078		0.68761	0.667101	0.681157	0.642078		0.65889	0.632597	0.64853	0.642078		0.663964	0.648345	0.659669	0.642078		0.672171	0.605112	0.667078	0.642078
E	LYS	111	0.590643	0.603666	0.597878	0.642078		0.624339	0.598135	0.615446	0.642078		0.657406	0.629648	0.646314	0.642078		0.663066	0.638385	0.652716	0.642078		0.664967	0.619395	0.664954	0.642078
E	THR	112	0.571951	0.536567	0.556786	0.642078		0.604949	0.583535	0.595325	0.642078		0.644006	0.620023	0.634539	0.642078		0.651384	0.549083	0.643502	0.642078		0.649346	0.624234	0.654101	0.642078
E	ASP	113	0.652252	0.610371	0.631311	0.642078		0.639654	0.614092	0.627715	0.642078		0.6175	0.489188	0.611784	0.642078		0.633159	0.564603	0.632624	0.642078		0.645675	0.616721	0.646946	0.642078
E	LEU	114	0.69476	0.695337	0.695049	0.642078		0.641636	0.435236	0.634752	0.642078		0.626209	0.538877	0.627763	0.642078		0.6157	0.58268	0.623343	0.642078		0.641644	0.559892	0.644486	0.642078
E	GLY	115	0.577896		0.577896	0.642078		0.635615		0.650239	0.642078		0.629461		0.641748	0.642078		0.625703		0.632934	0.642078		0.634961		0.639845	0.642078
E	ALA	116	0.634188	0.85211	0.677772	0.642078		0.600098	0.544273	0.62746	0.642078		0.631144	0.602114	0.648488	0.642078		0.631901	0.517277	0.641298	0.642078		0.621625	0.538372	0.6214	0.642078
E	ALA	117	0.58821	0.78071	0.62671	0.642078		0.627688	0.771744	0.656499	0.642078		0.615259	0.463046	0.632546	0.642078		0.637043	0.534667	0.65152	0.642078		0.613694	0.535694	0.616907	0.642078
E	ALA	118	0.660664	0.682411	0.665014	0.642078		0.621403	0.487707	0.635687	0.642078		0.637329	0.609467	0.65754	0.642078		0.618325	0.496593	0.622054	0.642078		0.610816	0.559941	0.625654	0.642078
E	GLY	119	0.615336		0.615336	0.642078		0.654749		0.661072	0.642078		0.623238		0.619741	0.642078		0.607683		0.617848	0.642078		0.615423		0.627598	0.642078
E	SER	120	0.688248	0.732102	0.702866	0.642078		0.622439	0.386974	0.602328	0.642078		0.606277	0.483508	0.604091	0.642078		0.594268	0.571648	0.614309	0.642078		0.610977	0.55361	0.623262	0.642078
E	LYS	121	0.563732	0.428821	0.488781	0.642078		0.585127	0.578376	0.580035	0.642078		0.5822	0.507683	0.601688	0.642078		0.610658	0.543791	0.618022	0.642078		0.632236	0.607468	0.635977	0.642078
E	ARG	122	0.503403	0.574204	0.548458	0.642078		0.535806	0.602104	0.563413	0.642078		0.59972	0.624826	0.609161	0.642078		0.608541	0.539211	0.615498	0.642078		0.628198	0.572023	0.622178	0.642078
E	PRO	123	0.540283	0.803286	0.652999	0.642078		0.582208	0.654402	0.618052	0.642078		0.59124	0.608474	0.598057	0.642078		0.6366	0.623845	0.63013	0.642078		0.636386	0.572943	0.631983	0.642078
E	THR	124	0.702936	0.585715	0.652699	0.642078		0.629689	0.679782	0.651015	0.642078		0.640844	0.641199	0.643853	0.642078		0.622531	0.58529	0.604862	0.642078		0.637577	0.571946	0.632687	0.642078
E	CYS	125	0.645847	0.650346	0.647346	0.642078		0.720177	0.609501	0.672602	0.642078		0.658117	0.618801	0.639359	0.642078		0.638896	0.637006	0.639973	0.642078		0.646207	0.63471	0.640315	0.642078
E	VAL	126	0.811748	0.592443	0.71776	0.642078		0.682455	0.568335	0.630366	0.642078		0.685717	0.61631	0.655671	0.642078		0.663233	0.650897	0.657732	0.642078		0.646024	0.632808	0.639774	0.642078
E	ILE	127	0.589769	0.462217	0.525993	0.642078		0.693267	0.615163	0.659437	0.642078		0.679882	0.633455	0.659685	0.642078		0.687516	0.634772	0.664337	0.642078		0.645658	0.639256	0.642952	0.642078
E	MET	128	0.678284	0.79083	0.734557	0.642078		0.647271	0.641496	0.644439	0.642078		0.692765	0.641468	0.670062	0.642078		0.68513	0.652694	0.670654	0.642078		0.654839	0.615945	0.633562	0.642078
E	VAL	129	0.67376	0.671442	0.672767	0.642078		0.687437	0.717561	0.702186	0.642078		0.667663	0.665214	0.665895	0.642078		0.672824	0.631181	0.652996	0.642078		0.666292	0.572568	0.617589	0.642078
E	LYS	130	0.710266	0.69041	0.699235	0.642078		0.690087	0.691008	0.689641	0.642078		0.66165	0.672722	0.665444	0.642078		0.643202	0.591943	0.614053	0.642078		0.659577	0.566721	0.608916	0.642078
E	PRO	131	0.686236	0.711171	0.696922	0.642078		0.652069	0.633779	0.639965	0.642078		0.646873	0.578111	0.607565	0.642078		0.65413	0.572503	0.607098	0.642078		0.662377	0.535635	0.592982	0.642078
E	HIS	132	0.559705	0.499757	0.523736	0.642078		0.616779	0.509568	0.555274	0.642078		0.645373	0.50905	0.568472	0.642078		0.6471	0.534014	0.581774	0.642078		0.6327	0.549833	0.585148	0.642078
E	GLU	133	0.604396	0.317776	0.445162	0.642078		0.610121	0.381224	0.482068	0.642078		0.629135	0.475249	0.540084	0.642078		0.647512	0.482151	0.553103	0.642078		0.626636	0.498991	0.573607	0.642078
E	GLU	134	0.666263	0.326138	0.477305	0.642078		0.633244	0.388438	0.493253	0.642078		0.627217	0.394695	0.495113	0.642078		0.615374	0.490467	0.543439	0.642078		0.622649	0.478999	0.560655	0.642078
E	TYR	135	0.629073	0.521402	0.557292	0.642078		0.657328	0.385315	0.502222	0.642078		0.612335	0.444467	0.516683	0.642078		0.592064	0.375007	0.500885	0.642078		0.62577	0.452825	0.549114	0.642078
E	GLN	136	0.676647	0.308405	0.472068	0.642078		0.597006	0.526141	0.553649	0.642078		0.59607	0.361504	0.507459	0.642078		0.602739	0.385173	0.51065	0.642078		0.598461	0.41689	0.517012	0.642078
E	GLU	137	0.485297	0.748617	0.631586	0.642078		0.56167	0.319993	0.5009	0.642078		0.589703	0.41046	0.530416	0.642078		0.617553	0.394566	0.525028	0.642078		0.584374	0.409207	0.504843	0.642078
E	ALA	138	0.523067	-0.097044	0.399045	0.642078		0.547599	0.407497	0.540907	0.642078		0.605506	0.382885	0.528119	0.642078		0.580925	0.390135	0.506287	0.642078		0.589911	0.427367	0.517237	0.642078
E	TYR	139	0.634433	0.570918	0.59209	0.642078		0.621863	0.285801	0.512314	0.642078		0.552151	0.380228	0.50293	0.642078		0.566953	0.405171	0.507112	0.642078		0.573807	0.40876	0.499743	0.642078
E	ASP	140	0.708088	0.383529	0.545809	0.642078		0.58413	0.416522	0.494672	0.642078		0.561346	0.355835	0.489226	0.642078		0.558949	0.461045	0.533969	0.642078		0.574805	0.447624	0.521778	0.642078
E	GLU	141	0.409869	0.295118	0.346119	0.642078		0.549743	0.435101	0.484998	0.642078		0.580855	0.515149	0.54143	0.642078		0.550656	0.370258	0.479846	0.642078		0.573355	0.455092	0.52648	0.642078
E	CYS	142	0.531271	0.626656	0.563066	0.642078		0.520585	0.540432	0.523084	0.642078		0.539419	0.423586	0.473557	0.642078		0.572682	0.491784	0.525652	0.642078		0.572611	0.48413	0.542282	0.642078
E	LEU	143	0.620614	0.699522	0.660068	0.642078		0.526379	0.479761	0.491953	0.642078		0.53325	0.497608	0.508333	0.642078		0.569638	0.496446	0.528071	0.642078		0.558137	0.404878	0.500896	0.642078
E	GLU	144	0.427252	0.113104	0.252726	0.642078		0.575037	0.522088	0.54416	0.642078		0.573902	0.559294	0.560914	0.642078		0.563976	0.531345	0.542367	0.642078		0.544302	0.472497	0.510875	0.642078
E	GLU	145	0.677243	0.753638	0.719685	0.642078		0.572541	0.490098	0.527145	0.642078		0.601339	0.559528	0.577477	0.642078		0.552007	0.471591	0.518113	0.642078		0.524839	0.467385	0.498938	0.642078
E	VAL	146	0.613127	0.603552	0.609024	0.642078		0.652942	0.661671	0.658197	0.642078		0.542433	0.394992	0.480731	0.642078		0.529094	0.474464	0.510364	0.642078		0.497238	0.485894	0.494392	0.642078
E	GLN	147	0.668455	0.627824	0.645882	0.642078		0.53589	0.369406	0.477082	0.642078		0.531158	0.501724	0.53195	0.642078		0.500484	0.448059	0.481893	0.642078		0.500552	0.510683	0.509022	0.642078
E	SER	148	0.326088	-0.123159	0.176339	0.642078		0.455141	0.38381	0.443681	0.642078		0.479779	0.453934	0.480169	0.642078		0.49723	0.515776	0.516618	0.642078		0.49748	0.499086	0.503618	0.642078
E	LEU	149	0.370878	0.646765	0.508822	0.642078		0.372437	0.346097	0.381979	0.642078		0.438048	0.450649	0.457524	0.642078		0.464241	0.489227	0.486243	0.642078		0.483798	0.476815	0.486235	0.642078
E	PRO	150	0.420345	0.514685	0.460777	0.642078		0.398565	0.58286	0.488467	0.642078		0.393621	0.438643	0.429759	0.642078		0.439426	0.470173	0.46578	0.642078		0.490866	0.522279	0.515423	0.642078
E	LEU	151	0.404473	0.587129	0.495801	0.642078		0.423712	0.556536	0.487878	0.642078		0.410504	0.579094	0.493114	0.642078		0.393621	0.438643	0.429759	0.642078		0.464241	0.489227	0.486243	0.642078
E	PRO	152	0.446319	0.567794	0.507056	0.642078		0.425396	0.577462	0.501429	0.642078		0.423712	0.556536	0.487878	0.642078		0.410504	0.579094	0.493114	0.642078		0.439426	0.470173	0.46578	0.642078
Protein - Chain D								Average over 3 residues					Average over 5 residues					Average over 7 residues					Average over 11 residues
Chain	Res	Res #	Q_backBone	Q_sideChain	Q_residue	ExpectedQ@2.71		Q_backBone	Q_sideChain	Q_residue	ExpectedQ@2.71		Q_backBone	Q_sideChain	Q_residue	ExpectedQ@2.71		Q_backBone	Q_sideChain	Q_residue	ExpectedQ@2.71		Q_backBone	Q_sideChain	Q_residue	ExpectedQ@2.71
D	PRO	66	0.635685	0.514377	0.583696	0.642078		0.639161	0.437007	0.552523	0.642078		0.593777	0.438175	0.524445	0.642078		0.588957	0.446569	0.520612	0.642078		0.55278	0.39972	0.482302	0.642078
D	PRO	67	0.642636	0.359638	0.521351	0.642078		0.593777	0.438175	0.524445	0.642078		0.588957	0.446569	0.520612	0.642078		0.544597	0.456654	0.50105	0.642078		0.539271	0.427115	0.48838	0.642078
D	GLU	68	0.50301	0.440511	0.468288	0.642078		0.573381	0.423967	0.499584	0.642078		0.544597	0.456654	0.50105	0.642078		0.55278	0.39972	0.482302	0.642078		0.525113	0.424565	0.479378	0.642078
D	ARG	69	0.574497	0.471751	0.509113	0.642078		0.481555	0.469753	0.466735	0.642078		0.5362	0.376788	0.462023	0.642078		0.539271	0.427115	0.48838	0.642078		0.543656	0.377391	0.503003	0.642078
D	VAL	70	0.367158	0.496995	0.422802	0.642078		0.511784	0.361264	0.440159	0.642078		0.499315	0.423157	0.462723	0.642078		0.509317	0.411734	0.464475	0.642078		0.537521	0.40215	0.50886	0.642078
D	VAL	71	0.593696	0.115045	0.38856	0.642078		0.473023	0.401175	0.445404	0.642078		0.483914	0.416398	0.452337	0.642078		0.516369	0.360358	0.488854	0.642078		0.536339	0.410931	0.508792	0.642078
D	LEU	72	0.458213	0.591484	0.524849	0.642078		0.492639	0.371082	0.443257	0.642078		0.507415	0.322048	0.488915	0.642078		0.513412	0.386711	0.50218	0.642078		0.532999	0.395003	0.49837	0.642078
D	LEU	73	0.426006	0.406716	0.416361	0.642078		0.525408	0.332733	0.544404	0.642078		0.530445	0.347646	0.516669	0.642078		0.506271	0.390567	0.502037	0.642078		0.522574	0.418496	0.503886	0.642078
D	GLY	74	0.692003		0.692003	0.642078		0.533439		0.556646	0.642078		0.516609		0.54058	0.642078		0.539384		0.508645	0.642078		0.538947		0.527251	0.642078
D	GLU	75	0.482308	0.624987	0.561574	0.642078		0.566275	0.374575	0.58723	0.642078		0.544756	0.373922	0.529422	0.642078		0.529993	0.439879	0.536283	0.642078		0.537084	0.468464	0.535161	0.642078
D	PHE	76	0.524516	0.498738	0.508112	0.642078		0.535257	0.487632	0.512915	0.642078		0.565147	0.416191	0.562554	0.642078		0.562122	0.467034	0.56492	0.642078		0.538638	0.456148	0.530508	0.642078
D	LEU	77	0.598947	0.33917	0.469058	0.642078		0.550474	0.485323	0.51973	0.642078		0.56337	0.572505	0.569215	0.642078		0.580408	0.506124	0.590599	0.642078		0.529235	0.507086	0.548167	0.642078
D	HIS	78	0.527961	0.618061	0.582021	0.642078		0.603341	0.579599	0.59213	0.642078		0.577708	0.583576	0.576123	0.642078		0.536443	0.557769	0.54483	0.642078		0.541154	0.494142	0.547654	0.642078
D	PRO	79	0.683117	0.781567	0.72531	0.642078		0.58836	0.693323	0.634482	0.642078		0.549656	0.556132	0.548826	0.642078		0.537579	0.564965	0.547864	0.642078		0.558241	0.512419	0.565336	0.642078
D	CYS	80	0.554003	0.680342	0.596116	0.642078		0.540457	0.60781	0.56435	0.642078		0.527918	0.623369	0.571575	0.642078		0.546837	0.557874	0.54945	0.642078		0.553004	0.576749	0.562952	0.642078
D	GLU	81	0.384252	0.36152	0.371623	0.642078		0.47617	0.572406	0.516848	0.642078		0.54019	0.589578	0.559014	0.642078		0.548982	0.596245	0.569708	0.642078		0.538678	0.574472	0.549761	0.642078
D	ASP	82	0.490255	0.675355	0.582805	0.642078		0.487944	0.495327	0.491215	0.642078		0.526359	0.554817	0.536124	0.642078		0.564187	0.60904	0.581673	0.642078		0.539065	0.582061	0.554338	0.642078
D	ASP	83	0.589325	0.449106	0.519216	0.642078		0.564514	0.577408	0.570961	0.642078		0.542438	0.560274	0.550057	0.642078		0.512989	0.583093	0.537553	0.642078		0.53869	0.60309	0.565034	0.642078
D	ILE	84	0.613962	0.607763	0.610863	0.642078		0.612561	0.588165	0.59862	0.642078		0.530533	0.607958	0.559026	0.642078		0.509384	0.569076	0.532174	0.642078		0.530458	0.596977	0.556306	0.642078
D	VAL	85	0.634397	0.707624	0.66578	0.642078		0.524362	0.638443	0.564369	0.642078		0.538236	0.589332	0.554158	0.642078		0.539465	0.598928	0.5629	0.642078		0.510922	0.56987	0.533525	0.642078
D	CYS	86	0.324728	0.59994	0.416465	0.642078		0.495965	0.62993	0.546904	0.642078		0.539335	0.613607	0.567656	0.642078		0.531916	0.581137	0.549073	0.642078		0.503247	0.559062	0.526198	0.642078
D	LYS	87	0.528769	0.582225	0.558467	0.642078		0.482772	0.584217	0.520547	0.642078		0.504025	0.602218	0.542686	0.642078		0.514615	0.586036	0.542717	0.642078		0.514376	0.496544	0.496412	0.642078
D	CYS	88	0.594819	0.570485	0.586707	0.642078		0.520332	0.567842	0.543729	0.642078		0.470789	0.557372	0.504475	0.642078		0.49399	0.57942	0.529097	0.642078		0.527806	0.477376	0.493543	0.642078
D	THR	89	0.437409	0.550815	0.486012	0.642078		0.50015	0.534899	0.515815	0.642078		0.49976	0.549675	0.524286	0.642078		0.475742	0.431734	0.440267	0.642078		0.523351	0.445629	0.473218	0.642078
D	THR	90	0.468221	0.483397	0.474725	0.642078		0.458404	0.531889	0.492085	0.642078		0.49534	0.367995	0.421388	0.642078		0.520494	0.412386	0.459522	0.642078		0.517026	0.454668	0.473517	0.642078
D	ASP	91	0.469583	0.561455	0.515519	0.642078		0.48149	0.239558	0.34474	0.642078		0.503974	0.346799	0.414295	0.642078		0.522144	0.34348	0.421974	0.642078		0.516708	0.444435	0.46895	0.642078
D	GLU	92	0.506667	-0.326178	0.043975	0.642078		0.538079	0.23326	0.370247	0.642078		0.524556	0.256612	0.37622	0.642078		0.514938	0.363011	0.425896	0.642078		0.549495	0.425629	0.475681	0.642078
D	ASN	93	0.637988	0.464504	0.551246	0.642078		0.561659	0.079403	0.296952	0.642078		0.539787	0.301373	0.404106	0.642078		0.54258	0.369332	0.4444	0.642078		0.548689	0.415678	0.469449	0.642078
D	LYS	94	0.540322	0.099884	0.295634	0.642078		0.574229	0.423862	0.487013	0.642078		0.572052	0.308094	0.424111	0.642078		0.573603	0.356428	0.446655	0.642078		0.552466	0.388729	0.457494	0.642078
D	VAL	95	0.544378	0.707197	0.614157	0.642078		0.571868	0.467381	0.508445	0.642078		0.607795	0.451944	0.513418	0.642078		0.580793	0.343758	0.442996	0.642078		0.557446	0.395024	0.460381	0.642078
D	PRO	96	0.630905	0.595063	0.615544	0.642078		0.620221	0.56511	0.573403	0.642078		0.58418	0.453596	0.501151	0.642078		0.599321	0.429503	0.501743	0.642078		0.572152	0.378363	0.461643	0.642078
D	TYR	97	0.68538	0.39307	0.490506	0.642078		0.612066	0.486966	0.531987	0.642078		0.603387	0.488427	0.533064	0.642078		0.578493	0.451727	0.49696	0.642078		0.560431	0.385387	0.457359	0.642078
D	PHE	98	0.519914	0.472767	0.489911	0.642078		0.613885	0.379959	0.478539	0.642078		0.59295	0.471002	0.513786	0.642078		0.591302	0.480333	0.524529	0.642078		0.562798	0.471579	0.507197	0.642078
D	ASN	99	0.636361	0.274039	0.4552	0.642078		0.549489	0.455625	0.487626	0.642078		0.592766	0.412014	0.4884	0.642078		0.562198	0.470551	0.503706	0.642078		0.539426	0.436392	0.477917	0.642078
D	ALA	100	0.492192	0.62007	0.517768	0.642078		0.586179	0.398078	0.487195	0.642078		0.52382	0.461144	0.483978	0.642078		0.54817	0.474389	0.500369	0.642078		0.505979	0.453604	0.472614	0.642078
D	PRO	101	0.629985	0.300124	0.488616	0.642078		0.487609	0.519639	0.491593	0.642078		0.526379	0.490977	0.504433	0.642078		0.504672	0.4293	0.463036	0.642078		0.481202	0.401166	0.435064	0.642078
D	VAL	102	0.340649	0.638722	0.468395	0.642078		0.501115	0.520258	0.5164	0.642078		0.475286	0.451658	0.459228	0.642078		0.455028	0.403079	0.426948	0.642078		0.457202	0.412237	0.430134	0.642078
D	TYR	103	0.532709	0.621928	0.592189	0.642078		0.418085	0.446032	0.429918	0.642078		0.411328	0.385488	0.403134	0.642078		0.402952	0.382555	0.390649	0.642078		0.438684	0.394698	0.415113	0.642078
D	LEU	104	0.380896	0.077447	0.229171	0.642078		0.362002	0.329531	0.352887	0.642078		0.339697	0.351538	0.345631	0.642078		0.385054	0.39638	0.39687	0.642078		0.439576	0.40672	0.422534	0.642078
D	GLU	105	0.172401	0.289219	0.2373	0.642078		0.275042	0.16568	0.222525	0.642078		0.344949	0.367163	0.364216	0.642078		0.363868	0.382097	0.373535	0.642078		0.440224	0.39254	0.415768	0.642078
D	ASN	106	0.271831	0.130375	0.201103	0.642078		0.27038	0.378813	0.33324	0.642078		0.334743	0.282806	0.310832	0.642078		0.390879	0.37728	0.388271	0.642078		0.424838	0.33617	0.398057	0.642078
D	LYS	107	0.366909	0.716846	0.561318	0.642078		0.373473	0.349121	0.362564	0.642078		0.364509	0.388317	0.379308	0.642078		0.406704	0.305299	0.358069	0.642078		0.40873	0.363666	0.402366	0.642078
D	GLU	108	0.481679	0.200143	0.32527	0.642078		0.459438	0.507331	0.486045	0.642078		0.458726	0.354086	0.408002	0.642078		0.398426	0.294236	0.371466	0.642078		0.427691	0.342618	0.40418	0.642078
D	GLN	109	0.529726	0.605004	0.571547	0.642078		0.55163	0.307736	0.425863	0.642078		0.468949	0.328011	0.432371	0.642078		0.438482	0.339002	0.414139	0.642078		0.414997	0.325099	0.387722	0.642078
D	ILE	110	0.643485	0.118062	0.380773	0.642078		0.49872	0.241022	0.42509	0.642078		0.486128	0.305158	0.42731	0.642078		0.478109	0.378547	0.455174	0.642078		0.446953	0.369166	0.424874	0.642078
D	GLY	111	0.322949		0.322949	0.642078		0.473077		0.413245	0.642078		0.499635		0.459926	0.642078		0.481847		0.433721	0.642078		0.498655		0.453431	0.642078
D	LYS	112	0.452799	0.602583	0.536013	0.642078		0.441655	0.336591	0.449103	0.642078		0.472304	0.311412	0.427846	0.642078		0.517666	0.389178	0.478374	0.642078		0.534394	0.433286	0.501282	0.642078
D	VAL	113	0.549218	0.407188	0.488348	0.642078		0.46503	0.479666	0.478503	0.642078		0.49009	0.400236	0.47926	0.642078		0.547866	0.354424	0.4755	0.642078		0.571469	0.368118	0.520683	0.642078
D	ASP	114	0.393072	0.429227	0.41115	0.642078		0.558235	0.466199	0.512446	0.642078		0.573726	0.472581	0.524955	0.642078		0.550934	0.446584	0.525027	0.642078		0.592176	0.406481	0.551199	0.642078
D	GLU	115	0.732415	0.562181	0.63784	0.642078		0.622204	0.451045	0.533472	0.642078		0.616158	0.504701	0.563246	0.642078		0.615475	0.446584	0.589568	0.642078		0.60113	0.397152	0.550631	0.642078
D	ILE	116	0.741124	0.361727	0.551426	0.642078		0.712834	0.562363	0.638911	0.642078		0.661261	0.423263	0.620523	0.642078		0.65214	0.449377	0.607415	0.642078		0.605984	0.431411	0.567684	0.642078
D	PHE	117	0.664963	0.763182	0.727466	0.642078		0.72694	0.37497	0.684541	0.642078		0.724538	0.461845	0.670482	0.642078		0.663425	0.462977	0.618409	0.642078		0.636813	0.472033	0.58873	0.642078
D	GLY	118	0.774733		0.774733	0.642078		0.716384		0.721048	0.642078		0.703698		0.655974	0.642078		0.706827		0.640866	0.642078		0.656729		0.598015	0.642078
D	GLN	119	0.709457	0.622136	0.660945	0.642078		0.704135	0.374841	0.666993	0.642078		0.69485	0.476522	0.659359	0.642078		0.696777	0.455883	0.628954	0.642078		0.672602	0.505535	0.621579	0.642078
D	LEU	120	0.628215	0.502387	0.565301	0.642078		0.678185	0.539809	0.598199	0.642078		0.694271	0.413255	0.624757	0.642078		0.686884	0.492619	0.641343	0.642078		0.702444	0.513374	0.637867	0.642078
D	ARG	121	0.696884	0.494905	0.568352	0.642078		0.662388	0.481379	0.562703	0.642078		0.673698	0.53703	0.59744	0.642078		0.695292	0.492081	0.644212	0.642078		0.693285	0.513025	0.635084	0.642078
D	ASP	122	0.662064	0.446845	0.554455	0.642078		0.67694	0.520209	0.586985	0.642078		0.676571	0.564487	0.614762	0.642078		0.687665	0.565718	0.617868	0.642078		0.6875	0.531406	0.642119	0.642078
D	PHE	123	0.67187	0.618877	0.638147	0.642078		0.685919	0.60838	0.646718	0.642078		0.695196	0.567101	0.619766	0.642078		0.676551	0.556605	0.610194	0.642078		0.677599	0.522569	0.632088	0.642078
D	TYR	124	0.723823	0.759419	0.747554	0.642078		0.705677	0.631251	0.658675	0.642078		0.682152	0.579788	0.62754	0.642078		0.68359	0.565394	0.619267	0.642078		0.665958	0.591609	0.625573	0.642078
D	PHE	125	0.721339	0.515458	0.590324	0.642078		0.692275	0.611073	0.648367	0.642078		0.685236	0.603202	0.642412	0.642078		0.663471	0.589833	0.626233	0.642078		0.641995	0.583322	0.608599	0.642078
D	SER	126	0.631663	0.558342	0.607222	0.642078		0.676829	0.545904	0.608786	0.642078		0.662073	0.612621	0.638206	0.642078		0.661274	0.63449	0.647464	0.642078		0.632502	0.576249	0.599815	0.642078
D	VAL	127	0.677486	0.563913	0.628812	0.642078		0.621734	0.596076	0.617718	0.642078		0.646646	0.612626	0.629309	0.642078		0.628988	0.621932	0.624047	0.642078		0.623066	0.547118	0.583035	0.642078
D	LYS	128	0.556052	0.665975	0.61712	0.642078		0.626742	0.663111	0.649666	0.642078		0.591551	0.615729	0.606091	0.642078		0.600411	0.5741	0.584208	0.642078		0.608673	0.552659	0.57861	0.642078
D	LEU	129	0.646688	0.759444	0.703066	0.642078		0.549535	0.652131	0.59814	0.642078		0.569975	0.58898	0.578382	0.642078		0.58209	0.525386	0.554701	0.642078		0.581206	0.52451	0.551152	0.642078
D	SER	130	0.445864	0.530973	0.474234	0.642078		0.538779	0.57167	0.548659	0.642078		0.553096	0.511089	0.529375	0.642078		0.563816	0.518165	0.540208	0.642078		0.556531	0.43267	0.511534	0.642078
D	GLU	131	0.523785	0.424594	0.468679	0.642078		0.520914	0.376676	0.44223	0.642078		0.542635	0.479453	0.507105	0.642078		0.51985	0.481782	0.498395	0.642078		0.523266	0.41427	0.488896	0.642078
D	ASN	132	0.593092	0.17446	0.383776	0.642078		0.540208	0.36895	0.452742	0.642078		0.487242	0.389412	0.433716	0.642078		0.505043	0.350812	0.454772	0.642078		0.519081	0.421741	0.488597	0.642078
D	MET	133	0.503746	0.507796	0.505771	0.642078		0.488855	0.330497	0.408556	0.642078		0.48855	0.233053	0.40122	0.642078		0.463433	0.287043	0.403091	0.642078		0.517527	0.429944	0.491106	0.642078
D	LYS	134	0.369725	0.309235	0.33612	0.642078		0.441957	0.188737	0.384549	0.642078		0.454877	0.210747	0.375745	0.642078		0.4834	0.302693	0.421619	0.642078		0.5088	0.373818	0.456046	0.642078
D	ALA	135	0.452399	-0.250819	0.311755	0.642078		0.392515	0.123826	0.329726	0.642078		0.453384	0.303959	0.419775	0.642078		0.502915	0.335486	0.448438	0.642078		0.50282	0.35661	0.444398	0.642078
D	SER	136	0.355421	0.313063	0.341302	0.642078		0.464484	0.234255	0.418995	0.642078		0.484714	0.333229	0.449904	0.642078		0.48391	0.317504	0.426679	0.642078		0.524635	0.345242	0.450911	0.642078
D	SER	137	0.58563	0.640521	0.603927	0.642078		0.533815	0.535909	0.533882	0.642078		0.50278	0.2811	0.428973	0.642078		0.494933	0.326412	0.436559	0.642078		0.533013	0.355072	0.460095	0.642078
D	PHE	138	0.660392	0.654145	0.656417	0.642078		0.568694	0.447752	0.49727	0.642078		0.528481	0.445294	0.481608	0.642078		0.54009	0.340225	0.466525	0.642078		0.548643	0.365982	0.470989	0.642078
D	LYS	139	0.460058	0.04859	0.231465	0.642078		0.567117	0.424295	0.487603	0.642078		0.594562	0.463866	0.522523	0.642078		0.563454	0.45216	0.503375	0.642078		0.55822	0.365681	0.47433	0.642078
D	LYS	140	0.580901	0.570151	0.574929	0.642078		0.575596	0.341555	0.450757	0.642078		0.600625	0.442307	0.515679	0.642078		0.621969	0.449504	0.526562	0.642078		0.57492	0.377769	0.487344	0.642078
D	LEU	141	0.685828	0.405926	0.545877	0.642078		0.627558	0.502933	0.563505	0.642078		0.621552	0.370372	0.485118	0.642078		0.625321	0.430071	0.51779	0.642078		0.599385	0.451977	0.517502	0.642078
D	GLN	142	0.615944	0.532722	0.56971	0.642078		0.688933	0.41104	0.539731	0.642078		0.651359	0.461552	0.54733	0.642078		0.61004	0.399792	0.492484	0.642078		0.626746	0.475142	0.542124	0.642078
D	LYS	143	0.765026	0.294472	0.503607	0.642078		0.663355	0.443894	0.538615	0.642078		0.645864	0.435961	0.528199	0.642078		0.64739	0.473632	0.551345	0.642078		0.631236	0.451076	0.53485	0.642078
D	PHE	144	0.609095	0.504488	0.542527	0.642078		0.642515	0.413719	0.508469	0.642078		0.653001	0.467869	0.547722	0.642078		0.658175	0.473308	0.556661	0.642078		0.625261	0.427066	0.516835	0.642078
D	TYR	145	0.553424	0.442196	0.479272	0.642078		0.628011	0.504051	0.555097	0.642078		0.66109	0.474902	0.556207	0.642078		0.650916	0.469003	0.553524	0.642078		0.631965	0.488928	0.554182	0.642078
D	ILE	146	0.721514	0.565468	0.643491	0.642078		0.643777	0.525184	0.578301	0.642078		0.635088	0.491165	0.56027	0.642078		0.647877	0.448619	0.5376	0.642078		0.635699	0.48921	0.556245	0.642078
D	ASP	147	0.656393	0.567886	0.61214	0.642078		0.670974	0.503047	0.593183	0.642078		0.632203	0.468275	0.543414	0.642078		0.614845	0.510705	0.557411	0.642078		0.63	0.51094	0.56426	0.642078
D	PRO	148	0.635015	0.375788	0.523918	0.642078		0.628693	0.44457	0.531435	0.642078		0.628279	0.525649	0.576016	0.642078		0.616685	0.520529	0.565282	0.642078		0.636981	0.521395	0.573691	0.642078
D	TYR	149	0.594671	0.390037	0.458248	0.642078		0.58783	0.498297	0.541483	0.642078		0.608372	0.527208	0.566842	0.642078		0.626644	0.549494	0.587391	0.642078		0.614696	0.53537	0.571913	0.642078
D	LYS	150	0.533804	0.729068	0.642284	0.642078		0.583484	0.564121	0.56605	0.642078		0.60172	0.542621	0.571222	0.642078		0.622533	0.561246	0.591671	0.642078		0.604608	0.55457	0.578864	0.642078
D	LEU	151	0.621978	0.57326	0.597619	0.642078		0.592971	0.649093	0.624648	0.642078		0.613264	0.59701	0.601128	0.642078		0.603034	0.544148	0.573373	0.642078		0.607747	0.569053	0.589528	0.642078
D	LEU	152	0.623131	0.64495	0.634041	0.642078		0.645949	0.621981	0.635037	0.642078		0.59831	0.608642	0.606288	0.642078		0.583477	0.592705	0.586955	0.642078		0.570871	0.580575	0.581516	0.642078
D	PRO	153	0.692739	0.647733	0.673451	0.642078		0.611923	0.580294	0.59718	0.642078		0.591174	0.605966	0.60163	0.642078		0.582518	0.622915	0.606716	0.642078		0.526304	0.561384	0.549637	0.642078
D	LEU	154	0.519897	0.448199	0.484048	0.642078		0.570253	0.603873	0.592163	0.642078		0.584369	0.611615	0.601422	0.642078		0.551386	0.617649	0.594299	0.642078		0.53114	0.576402	0.557881	0.642078
D	GLN	155	0.498123	0.715686	0.618991	0.642078		0.535324	0.588465	0.56654	0.642078		0.522919	0.621067	0.585686	0.642078		0.486268	0.586724	0.546277	0.642078		0.524787	0.595038	0.567844	0.642078
D	ARG	156	0.587954	0.601508	0.596579	0.642078		0.46732	0.669801	0.590311	0.642078		0.417602	0.562877	0.50329	0.642078		0.495565	0.571872	0.5435	0.642078		0.523785	0.580146	0.559573	0.642078
D	PHE	157	0.315882	0.692208	0.555363	0.642078		0.356663	0.550167	0.471137	0.642078		0.451264	0.581434	0.5294	0.642078		0.462703	0.559228	0.521841	0.642078		0.511511	0.581007	0.554817	0.642078
D	LEU	158	0.166153	0.356785	0.261469	0.642078		0.390081	0.529992	0.477142	0.642078		0.439549	0.547871	0.507002	0.642078		0.451264	0.581434	0.5294	0.642078		0.495565	0.571872	0.5435	0.642078
D	PRO	159	0.688209	0.540983	0.614596	0.642078		0.427181	0.448884	0.438032	0.642078		0.390081	0.529992	0.477142	0.642078		0.439549	0.547871	0.507002	0.642078		0.462703	0.559228	0.521841	0.642078
Protein - Chain G								Average over 3 residues					Average over 5 residues					Average over 7 residues					Average over 11 residues
Chain	Res	Res #	Q_backBone	Q_sideChain	Q_residue	ExpectedQ@2.71		Q_backBone	Q_sideChain	Q_residue	ExpectedQ@2.71		Q_backBone	Q_sideChain	Q_residue	ExpectedQ@2.71		Q_backBone	Q_sideChain	Q_residue	ExpectedQ@2.71		Q_backBone	Q_sideChain	Q_residue	ExpectedQ@2.71
G	LYS	43	0.220959	0.362117	0.29938	0.642078		0.319954	0.485811	0.399998	0.642078		0.336644	0.359687	0.372501	0.642078		0.371123	0.363064	0.383938	0.642078		0.480446	0.430003	0.466454	0.642078
G	VAL	44	0.418948	0.609506	0.500616	0.642078		0.336644	0.359687	0.372501	0.642078		0.371123	0.363064	0.383938	0.642078		0.432347	0.420354	0.439826	0.642078		0.516664	0.449509	0.49442	0.642078
G	ALA	45	0.370026	0.107437	0.317508	0.642078		0.421177	0.36338	0.412123	0.642078		0.432347	0.420354	0.439826	0.642078		0.480446	0.430003	0.466454	0.642078		0.538839	0.483882	0.520643	0.642078
G	LYS	46	0.474558	0.373197	0.418246	0.642078		0.507276	0.376715	0.466378	0.642078		0.532343	0.44358	0.499868	0.642078		0.516664	0.449509	0.49442	0.642078		0.568263	0.510773	0.547289	0.642078
G	LEU	47	0.677245	0.649511	0.663378	0.642078		0.624247	0.500319	0.560406	0.642078		0.595348	0.434988	0.532189	0.642078		0.58425	0.501277	0.552252	0.642078		0.587719	0.536501	0.569216	0.642078
G	ASP	48	0.720938	0.478249	0.599594	0.642078		0.710719	0.564768	0.64173	0.642078		0.660155	0.5584	0.609528	0.642078		0.639208	0.517905	0.589372	0.642078		0.599011	0.559534	0.585227	0.642078
G	THR	49	0.733973	0.566545	0.662218	0.642078		0.716324	0.589763	0.655339	0.642078		0.725974	0.62894	0.67797	0.642078		0.695323	0.612278	0.653523	0.642078		0.64448	0.596529	0.625746	0.642078
G	SER	50	0.694061	0.724496	0.704206	0.642078		0.743896	0.672313	0.70896	0.642078		0.743091	0.652648	0.698607	0.642078		0.729233	0.671803	0.700249	0.642078		0.67669	0.617536	0.653592	0.642078
G	GLN	51	0.803654	0.725898	0.760456	0.642078		0.753515	0.739482	0.743741	0.642078		0.74129	0.714972	0.727755	0.642078		0.7355	0.688881	0.711922	0.642078		0.713734	0.674259	0.693314	0.642078
G	TRP	52	0.762829	0.768053	0.766561	0.642078		0.759471	0.761274	0.75745	0.642078		0.738718	0.755475	0.744329	0.642078		0.742974	0.740644	0.74154	0.642078		0.740319	0.71089	0.72548	0.642078
G	PRO	53	0.71193	0.78987	0.745333	0.642078		0.731959	0.77566	0.752327	0.642078		0.754557	0.778693	0.764872	0.642078		0.749194	0.764193	0.754716	0.642078		0.748695	0.726849	0.737647	0.642078
G	LEU	54	0.721117	0.769057	0.745087	0.642078		0.735434	0.799838	0.76578	0.642078		0.749329	0.779791	0.763671	0.642078		0.759613	0.77157	0.764412	0.642078		0.746807	0.748854	0.747956	0.642078
G	LEU	55	0.773254	0.840588	0.806921	0.642078		0.757296	0.780344	0.76882	0.642078		0.750162	0.781408	0.764773	0.642078		0.754717	0.785735	0.769664	0.642078		0.743199	0.746288	0.743781	0.642078
G	LEU	56	0.777515	0.731387	0.754451	0.642078		0.772588	0.782704	0.777815	0.642078		0.761653	0.788445	0.77515	0.642078		0.745766	0.778915	0.76201	0.642078		0.743204	0.729735	0.735202	0.642078
G	LYS	57	0.766993	0.776137	0.772073	0.642078		0.771297	0.777526	0.774581	0.642078		0.757462	0.778696	0.76873	0.642078		0.743245	0.742979	0.743577	0.642078		0.739166	0.736412	0.736914	0.642078
G	ASN	58	0.769383	0.825054	0.797219	0.642078		0.745514	0.773835	0.76076	0.642078		0.741669	0.718242	0.730606	0.642078		0.739388	0.7106	0.724255	0.642078		0.740593	0.732459	0.73555	0.642078
G	PHE	59	0.700166	0.720313	0.712987	0.642078		0.721279	0.694561	0.708836	0.642078		0.724989	0.680446	0.701683	0.642078		0.737386	0.704708	0.720308	0.642078		0.747669	0.729133	0.738168	0.642078
G	ASP	60	0.694288	0.538318	0.616303	0.642078		0.69619	0.600346	0.646374	0.642078		0.723438	0.685087	0.703126	0.642078		0.73753	0.703735	0.719894	0.642078		0.757824	0.728815	0.742252	0.642078
G	LYS	61	0.694117	0.542407	0.609833	0.642078		0.715881	0.626689	0.668476	0.642078		0.725267	0.664991	0.693993	0.642078		0.740783	0.700471	0.720188	0.642078		0.757417	0.719248	0.737482	0.642078
G	LEU	62	0.759238	0.799344	0.779291	0.642078		0.74396	0.688775	0.713558	0.642078		0.743187	0.671587	0.706222	0.642078		0.749846	0.691971	0.719159	0.642078		0.75668	0.70418	0.730903	0.642078
G	ASN	63	0.778525	0.724573	0.751549	0.642078		0.775843	0.75907	0.768325	0.642078		0.770894	0.717033	0.740964	0.642078		0.759647	0.69412	0.725082	0.642078		0.755882	0.700692	0.728528	0.642078
G	VAL	64	0.789766	0.753292	0.774134	0.642078		0.800371	0.747805	0.771899	0.642078		0.785825	0.755623	0.769888	0.642078		0.770378	0.698023	0.734478	0.642078		0.7582	0.692625	0.724766	0.642078
G	ARG	65	0.832823	0.765551	0.790014	0.642078		0.797121	0.751399	0.772867	0.642078		0.787858	0.708882	0.750445	0.642078		0.779536	0.725931	0.753923	0.642078		0.763707	0.695184	0.728629	0.642078
G	THR	66	0.768775	0.735355	0.754452	0.642078		0.790333	0.688848	0.74218	0.642078		0.783797	0.71152	0.749324	0.642078		0.784627	0.716927	0.750572	0.642078		0.770802	0.712547	0.741137	0.642078
G	THR	67	0.769401	0.565638	0.682074	0.642078		0.765466	0.679586	0.727492	0.642078		0.784819	0.708125	0.745665	0.642078		0.782088	0.720341	0.751135	0.642078		0.756931	0.734465	0.745927	0.642078
G	HIS	68	0.758221	0.737767	0.745949	0.642078		0.774167	0.679907	0.727953	0.642078		0.770405	0.704709	0.73876	0.642078		0.779596	0.716915	0.748243	0.642078		0.749552	0.724141	0.736865	0.642078
G	TYR	69	0.794878	0.736315	0.755836	0.642078		0.771283	0.740851	0.752424	0.642078		0.771115	0.7035	0.738647	0.642078		0.737984	0.71948	0.73003	0.642078		0.726253	0.704535	0.715615	0.642078
G	THR	70	0.760751	0.74847	0.755488	0.642078		0.775984	0.738032	0.755071	0.642078		0.725542	0.747073	0.734736	0.642078		0.725026	0.712397	0.719339	0.642078		0.711384	0.636054	0.702167	0.642078
G	PRO	71	0.772325	0.729311	0.75389	0.642078		0.691537	0.753761	0.723966	0.642078		0.709513	0.736675	0.721469	0.642078		0.689717	0.704293	0.69587	0.642078		0.700328	0.63229	0.695395	0.642078
G	LEU	72	0.541536	0.783503	0.66252	0.642078		0.663978	0.732863	0.698674	0.642078		0.654984	0.691193	0.67386	0.642078		0.670857	0.598897	0.678763	0.642078		0.696447	0.637417	0.695801	0.642078
G	ALA	73	0.678073	0.685774	0.679613	0.642078		0.580614	0.659395	0.619975	0.642078		0.628075	0.541499	0.648004	0.642078		0.658905	0.597159	0.673004	0.642078		0.6982	0.655317	0.704474	0.642078
G	CYS	74	0.522233	0.508908	0.517791	0.642078		0.608837	0.398227	0.60787	0.642078		0.615852	0.540466	0.640331	0.642078		0.653952	0.603343	0.673495	0.642078		0.700341	0.663902	0.710023	0.642078
G	GLY	75	0.626206		0.626206	0.642078		0.619884		0.61984	0.642078		0.652761		0.659611	0.642078		0.65629		0.676864	0.642078		0.694798		0.705995	0.642078
G	SER	76	0.711212	0.724144	0.715523	0.642078		0.687833	0.505301	0.700216	0.642078		0.674884	0.557468	0.679183	0.642078		0.690609	0.615046	0.697503	0.642078		0.689356	0.664134	0.706402	0.642078
G	ASN	77	0.726081	0.791758	0.758919	0.642078		0.741993	0.759478	0.75064	0.642078		0.726791	0.622128	0.737023	0.642078		0.698584	0.616169	0.702062	0.642078		0.684375	0.652585	0.697275	0.642078
G	PRO	78	0.788687	0.762531	0.777478	0.642078		0.765513	0.795498	0.781128	0.642078		0.74833	0.760855	0.754088	0.642078		0.724108	0.656855	0.736658	0.642078		0.70136	0.655624	0.707287	0.642078
G	LEU	79	0.78177	0.832206	0.806988	0.642078		0.76812	0.762791	0.765333	0.642078		0.746267	0.774768	0.762975	0.642078		0.737153	0.742893	0.740556	0.642078		0.702234	0.593281	0.708021	0.642078
G	LYS	80	0.733902	0.693636	0.711532	0.642078		0.738856	0.773183	0.759493	0.642078		0.744556	0.73687	0.74189	0.642078		0.739606	0.756149	0.748718	0.642078		0.722631	0.602879	0.722816	0.642078
G	ARG	81	0.700896	0.793708	0.759958	0.642078		0.717442	0.696538	0.708328	0.642078		0.732494	0.747751	0.740926	0.642078		0.73412	0.643041	0.738541	0.642078		0.7284	0.674267	0.734379	0.642078
G	GLU	82	0.717527	0.60227	0.653495	0.642078		0.7156	0.737637	0.728703	0.642078		0.713677	0.581309	0.717064	0.642078		0.728108	0.621891	0.724693	0.642078		0.731187	0.68223	0.73995	0.642078
G	ILE	83	0.728378	0.816933	0.772656	0.642078		0.711195	0.473068	0.70461	0.642078		0.716217	0.565479	0.710867	0.642078		0.714949	0.615186	0.717038	0.642078		0.734481	0.667943	0.73287	0.642078
G	GLY	84	0.68768		0.68768	0.642078		0.720887		0.713627	0.642078		0.71397		0.709555	0.642078		0.716088		0.726362	0.642078		0.729139		0.725807	0.642078
G	ASP	85	0.746602	0.614486	0.680544	0.642078		0.707981	0.466585	0.707208	0.642078		0.718839	0.605683	0.734216	0.642078		0.724863	0.609327	0.715088	0.642078		0.731818	0.582928	0.726193	0.642078
G	TYR	86	0.689661	0.785268	0.753399	0.642078		0.726046	0.737161	0.736915	0.642078		0.725627	0.569217	0.715894	0.642078		0.726633	0.617514	0.7217	0.642078		0.739708	0.594256	0.735975	0.642078
G	ILE	87	0.741874	0.811728	0.776801	0.642078		0.731284	0.743866	0.737081	0.642078		0.734075	0.701133	0.718313	0.642078		0.738471	0.500809	0.727212	0.642078		0.749121	0.596592	0.740699	0.642078
G	ARG	88	0.762317	0.634601	0.681043	0.642078		0.744704	0.70197	0.719207	0.642078		0.747003	0.578236	0.744452	0.642078		0.757472	0.617701	0.745991	0.642078		0.75857	0.617219	0.756319	0.642078
G	THR	89	0.729921	0.659581	0.699775	0.642078		0.767827	0.431394	0.730687	0.642078		0.773208	0.58483	0.757598	0.642078		0.765735	0.646975	0.764759	0.642078		0.766152	0.616951	0.759976	0.642078
G	GLY	90	0.811243		0.811243	0.642078		0.787283		0.776716	0.642078		0.785722		0.764623	0.642078		0.784563		0.775033	0.642078		0.772484		0.764517	0.642078
G	PHE	91	0.820686	0.818239	0.819129	0.642078		0.812124	0.545882	0.814099	0.642078		0.797551	0.625278	0.793477	0.642078		0.79455	0.653568	0.780187	0.642078		0.774854	0.702377	0.776103	0.642078
G	ILE	92	0.804442	0.819407	0.811924	0.642078		0.81553	0.82227	0.818789	0.642078		0.813923	0.656158	0.816098	0.642078		0.793839	0.665472	0.788271	0.642078		0.784489	0.70246	0.779575	0.642078
G	ASN	93	0.821461	0.829164	0.825313	0.642078		0.812561	0.820851	0.816706	0.642078		0.803141	0.799744	0.801376	0.642078		0.799947	0.69071	0.803731	0.642078		0.770767	0.655669	0.753771	0.642078
G	LEU	94	0.811781	0.813981	0.812881	0.642078		0.79686	0.787025	0.791942	0.642078		0.793539	0.803346	0.799149	0.642078		0.797718	0.803021	0.800923	0.642078		0.774571	0.662149	0.760497	0.642078
G	ASP	95	0.757337	0.71793	0.737633	0.642078		0.780598	0.789386	0.786169	0.642078		0.791779	0.7967	0.795081	0.642078		0.764896	0.728562	0.754328	0.642078		0.776864	0.669531	0.764971	0.642078
G	LYS	96	0.772676	0.836247	0.807993	0.642078		0.775218	0.780119	0.779071	0.642078		0.745673	0.690272	0.728611	0.642078		0.764856	0.712344	0.746199	0.642078		0.77277	0.731579	0.758341	0.642078
G	PRO	97	0.795641	0.786178	0.791586	0.642078		0.71975	0.639817	0.697514	0.642078		0.744149	0.668653	0.71704	0.642078		0.755382	0.699719	0.735296	0.642078		0.768861	0.726719	0.754183	0.642078
G	SER	98	0.590932	0.297025	0.492963	0.642078		0.730245	0.596363	0.679857	0.642078		0.743711	0.673225	0.719311	0.642078		0.748871	0.68094	0.724643	0.642078		0.768746	0.702387	0.739673	0.642078
G	ASN	99	0.804161	0.705886	0.755023	0.642078		0.716745	0.581233	0.665659	0.642078		0.742417	0.642481	0.705375	0.642078		0.751779	0.687633	0.729751	0.642078		0.76144	0.695419	0.732594	0.642078
G	PRO	100	0.755143	0.740788	0.748991	0.642078		0.77517	0.709734	0.747443	0.642078		0.738827	0.638201	0.701736	0.642078		0.756136	0.646991	0.707512	0.642078		0.75695	0.688391	0.727002	0.642078
G	SER	101	0.766206	0.682529	0.738314	0.642078		0.766348	0.729365	0.753565	0.642078		0.781275	0.689147	0.733608	0.642078		0.748344	0.642182	0.701206	0.642078		0.756397	0.694098	0.729388	0.642078
G	SER	102	0.777695	0.764778	0.773389	0.642078		0.782358	0.666353	0.721341	0.642078		0.768663	0.698473	0.732091	0.642078		0.772838	0.704989	0.738121	0.642078		0.75571	0.692298	0.726424	0.642078
G	HIS	103	0.803171	0.551753	0.652321	0.642078		0.773989	0.689683	0.724384	0.642078		0.770112	0.69765	0.732567	0.642078		0.765279	0.715678	0.739385	0.642078		0.750878	0.692434	0.724894	0.642078
G	GLU	104	0.741099	0.752517	0.747442	0.642078		0.768887	0.680314	0.717043	0.642078		0.767121	0.717285	0.737679	0.642078		0.766705	0.726486	0.743157	0.642078		0.767632	0.737068	0.751135	0.642078
G	VAL	105	0.76239	0.736671	0.751368	0.642078		0.751579	0.756632	0.754228	0.642078		0.764607	0.727619	0.738079	0.642078		0.763317	0.741506	0.748364	0.642078		0.759647	0.742183	0.750268	0.642078
G	VAL	106	0.751248	0.780709	0.763874	0.642078		0.759589	0.777942	0.763544	0.642078		0.752471	0.774802	0.762567	0.642078		0.762963	0.744823	0.749538	0.642078		0.74812	0.731268	0.73886	0.642078
G	ALA	107	0.765127	0.816446	0.775391	0.642078		0.752955	0.794941	0.771342	0.642078		0.759295	0.781899	0.7694	0.642078		0.750557	0.774881	0.762848	0.642078		0.74883	0.742439	0.743533	0.642078
G	TRP	108	0.74249	0.787669	0.774761	0.642078		0.760945	0.797371	0.777253	0.642078		0.750083	0.786996	0.768225	0.642078		0.73445	0.756053	0.745141	0.642078		0.741241	0.743603	0.740124	0.642078
G	ILE	109	0.775218	0.787999	0.781609	0.642078		0.744679	0.779275	0.767287	0.642078		0.725502	0.754999	0.74015	0.642078		0.736111	0.765873	0.75062	0.642078		0.733453	0.758252	0.745783	0.642078
G	ARG	110	0.71633	0.762158	0.745493	0.642078		0.706632	0.723627	0.716866	0.642078		0.727281	0.752792	0.743015	0.642078		0.727963	0.765426	0.746622	0.642078		0.72998	0.762127	0.745327	0.642078
G	ARG	111	0.628347	0.620723	0.623495	0.642078		0.706232	0.72943	0.719568	0.642078		0.717625	0.750773	0.735241	0.642078		0.721159	0.750633	0.737933	0.642078		0.729841	0.74674	0.73642	0.642078
G	ILE	112	0.774019	0.805411	0.789715	0.642078		0.698859	0.73457	0.716368	0.642078		0.706082	0.735752	0.721833	0.642078		0.715504	0.7517	0.733315	0.642078		0.732589	0.736569	0.732331	0.642078
G	LEU	113	0.694209	0.777575	0.735892	0.642078		0.728577	0.765293	0.746726	0.642078		0.703396	0.742349	0.721221	0.642078		0.713452	0.720189	0.714998	0.642078		0.729483	0.734762	0.730848	0.642078
G	ARG	114	0.717502	0.712894	0.714569	0.642078		0.70487	0.761871	0.730965	0.642078		0.729897	0.731688	0.7272	0.642078		0.72276	0.706855	0.711198	0.642078		0.733951	0.663155	0.732383	0.642078
G	VAL	115	0.7029	0.795143	0.742433	0.642078		0.727086	0.691818	0.703464	0.642078		0.73139	0.70437	0.713036	0.642078		0.737418	0.731976	0.730567	0.642078		0.692565	0.662188	0.715364	0.642078
G	GLU	116	0.760856	0.567417	0.65339	0.642078		0.748413	0.677128	0.704906	0.642078		0.738739	0.708169	0.717672	0.642078		0.739936	0.616917	0.730842	0.642078		0.696169	0.655632	0.714319	0.642078
G	LYS	117	0.781484	0.668823	0.718895	0.642078		0.757765	0.677602	0.710453	0.642078		0.753568	0.56559	0.733087	0.642078		0.686473	0.616886	0.71063	0.642078		0.708347	0.599203	0.726937	0.642078
G	THR	118	0.730954	0.796568	0.759074	0.642078		0.768027	0.488464	0.756538	0.642078		0.676982	0.562034	0.703482	0.642078		0.691969	0.613621	0.713405	0.642078		0.708834	0.574013	0.716216	0.642078
G	GLY	119	0.791645		0.791645	0.642078		0.61419		0.715041	0.642078		0.676006		0.719603	0.642078		0.700455		0.716243	0.642078		0.714976		0.719775	0.642078
G	HIS	120	0.319972	0.77736	0.594405	0.642078		0.622531	0.489133	0.706682	0.642078		0.672168	0.452793	0.728283	0.642078		0.703101	0.494446	0.718871	0.642078		0.720876	0.531544	0.70106	0.642078
G	SER	121	0.755975	0.690038	0.733996	0.642078		0.612748	0.489133	0.696899	0.642078		0.681853	0.399146	0.710826	0.642078		0.700285	0.511514	0.726892	0.642078		0.728109	0.532709	0.705693	0.642078
G	GLY	122	0.762297		0.762297	0.642078		0.765883		0.722693	0.642078		0.67588		0.707504	0.642078		0.707635		0.691124	0.642078		0.731509		0.709501	0.642078
G	THR	123	0.779377	0.52833	0.671786	0.642078		0.767817	0.438877	0.736374	0.642078		0.768365	0.448334	0.690364	0.642078		0.706323	0.546713	0.691374	0.642078		0.729079	0.553681	0.716629	0.642078
G	LEU	124	0.761777	0.788301	0.775039	0.642078		0.774518	0.51721	0.651842	0.642078		0.773663	0.471919	0.702243	0.642078		0.774649	0.523219	0.705784	0.642078		0.736546	0.551189	0.719827	0.642078
G	ASP	125	0.782401	0.235001	0.508701	0.642078		0.775548	0.610422	0.692377	0.642078		0.780854	0.594499	0.688839	0.642078		0.774475	0.546646	0.714828	0.642078		0.738591	0.551189	0.721873	0.642078
G	PRO	126	0.782465	0.807963	0.793393	0.642078		0.787706	0.551954	0.66579	0.642078		0.77593	0.659639	0.713943	0.642078		0.781732	0.656525	0.719394	0.642078		0.779038	0.546534	0.736197	0.642078
G	LYS	127	0.798252	0.612899	0.695278	0.642078		0.778492	0.758297	0.761991	0.642078		0.786193	0.655809	0.717787	0.642078		0.786698	0.58105	0.739731	0.642078		0.776417	0.55864	0.739941	0.642078
G	VAL	128	0.754758	0.85403	0.797303	0.642078		0.788701	0.745361	0.762281	0.642078		0.792541	0.608809	0.778875	0.642078		0.787141	0.572173	0.736436	0.642078		0.780915	0.629509	0.742974	0.642078
G	THR	129	0.813092	0.769153	0.794261	0.642078		0.793997	0.541061	0.801902	0.642078		0.789025	0.592449	0.770592	0.642078		0.779247	0.656202	0.774503	0.642078		0.782594	0.657674	0.756004	0.642078
G	GLY	130	0.814141		0.814141	0.642078		0.797372		0.786793	0.642078		0.774803		0.786571	0.642078		0.783435		0.774828	0.642078		0.787093		0.758601	0.642078
G	CYS	131	0.764883	0.726163	0.751976	0.642078		0.768721	0.516456	0.78043	0.642078		0.786207	0.619614	0.786243	0.642078		0.783378	0.684321	0.791948	0.642078		0.786438	0.703707	0.781291	0.642078
G	LEU	132	0.727141	0.823203	0.775172	0.642078		0.767934	0.776306	0.774271	0.642078		0.783159	0.633413	0.790415	0.642078		0.79145	0.674927	0.792848	0.642078		0.780953	0.677261	0.764456	0.642078
G	ILE	133	0.811779	0.779551	0.795665	0.642078		0.778923	0.813634	0.795319	0.642078		0.782583	0.791067	0.788307	0.642078		0.786035	0.670961	0.787709	0.642078		0.772856	0.690103	0.768321	0.642078
G	VAL	134	0.79785	0.838148	0.815121	0.642078		0.806964	0.80199	0.804795	0.642078		0.784645	0.794113	0.78957	0.642078		0.772891	0.744827	0.75829	0.642078		0.772804	0.68396	0.764989	0.642078
G	CYS	135	0.811264	0.788269	0.803599	0.642078		0.794768	0.78927	0.792337	0.642078		0.783643	0.732884	0.756176	0.642078		0.764934	0.748826	0.756265	0.642078		0.770116	0.681802	0.762528	0.642078
G	ILE	136	0.775189	0.741393	0.758291	0.642078		0.769529	0.682241	0.723365	0.642078		0.763124	0.727806	0.744603	0.642078		0.768799	0.743577	0.75419	0.642078		0.770495	0.747787	0.757557	0.642078
G	GLU	137	0.722133	0.51706	0.608204	0.642078		0.735501	0.67087	0.701432	0.642078		0.754393	0.717468	0.733709	0.642078		0.764763	0.738701	0.750122	0.642078		0.768677	0.742858	0.753597	0.642078
G	ARG	138	0.709182	0.754157	0.737803	0.642078		0.728503	0.685893	0.702218	0.642078		0.748845	0.708897	0.726427	0.642078		0.767685	0.722655	0.742171	0.642078		0.765275	0.733257	0.746915	0.642078
G	ALA	139	0.754194	0.786461	0.760648	0.642078		0.748967	0.762011	0.755214	0.642078		0.757468	0.705785	0.726661	0.642078		0.758202	0.706039	0.728573	0.642078		0.760293	0.718026	0.736076	0.642078
G	THR	140	0.783525	0.745415	0.767192	0.642078		0.785341	0.752569	0.762433	0.642078		0.762018	0.736763	0.746704	0.642078		0.745992	0.702637	0.720483	0.642078		0.760191	0.698125	0.729026	0.642078
G	ARG	141	0.818305	0.725832	0.759458	0.642078		0.782238	0.7144	0.745023	0.642078		0.758125	0.729449	0.739476	0.642078		0.750969	0.716203	0.730232	0.642078		0.752615	0.699564	0.725994	0.642078
G	LEU	142	0.744884	0.671951	0.708418	0.642078		0.750969	0.705123	0.723179	0.642078		0.758682	0.69456	0.722635	0.642078		0.763477	0.696929	0.730198	0.642078		0.745974	0.697246	0.721583	0.642078
G	VAL	143	0.689719	0.717585	0.701662	0.642078		0.730527	0.667184	0.695508	0.642078		0.761323	0.669325	0.71671	0.642078		0.759725	0.699448	0.731569	0.642078		0.743606	0.71452	0.729906	0.642078
G	LYS	144	0.756977	0.612016	0.676443	0.642078		0.747809	0.649613	0.705224	0.642078		0.743248	0.684977	0.718867	0.642078		0.748096	0.695231	0.723367	0.642078		0.7466	0.726923	0.732997	0.642078
G	SER	145	0.796732	0.619239	0.737567	0.642078		0.760546	0.67845	0.728085	0.642078		0.734697	0.693766	0.719139	0.642078		0.730638	0.692551	0.714838	0.642078		0.749474	0.655426	0.735285	0.642078
G	GLN	146	0.727931	0.804096	0.770244	0.642078		0.742263	0.713077	0.739196	0.642078		0.735972	0.691664	0.718757	0.642078		0.730242	0.723784	0.723894	0.642078		0.745333	0.65407	0.732251	0.642078
G	GLN	147	0.702128	0.715896	0.709777	0.642078		0.708718	0.742355	0.726592	0.642078		0.733	0.747378	0.73783	0.642078		0.743969	0.621272	0.735915	0.642078		0.740485	0.662763	0.735605	0.642078
G	SER	148	0.696095	0.707072	0.699754	0.642078		0.713445	0.771185	0.727113	0.642078		0.730815	0.62353	0.747478	0.642078		0.741254	0.638198	0.744111	0.642078		0.744528	0.675491	0.744333	0.642078
G	ALA	149	0.742113	0.890587	0.771808	0.642078		0.741339	0.532553	0.752457	0.642078		0.732822	0.60881	0.740193	0.642078		0.736717	0.667085	0.752509	0.642078		0.750028	0.680215	0.7495	0.642078
G	GLY	150	0.785809		0.785809	0.642078		0.755297		0.763811	0.642078		0.745393		0.757508	0.642078		0.745493		0.757392	0.642078		0.751203		0.757996	0.642078
G	LYS	151	0.737969	0.730495	0.733817	0.642078		0.762919	0.517316	0.771993	0.642078		0.764046	0.6509	0.778443	0.642078		0.752364	0.675874	0.764353	0.642078		0.752638	0.641281	0.764377	0.642078
G	GLU	152	0.764979	0.821452	0.796353	0.642078		0.764102	0.787971	0.7782	0.642078		0.765668	0.626691	0.775782	0.642078		0.762907	0.574863	0.774374	0.642078		0.762018	0.645441	0.77064	0.642078
G	TYR	153	0.78936	0.811965	0.80443	0.642078		0.768187	0.800987	0.786429	0.642078		0.762485	0.626691	0.7726	0.642078		0.772965	0.562348	0.779508	0.642078		0.772473	0.651444	0.778363	0.642078
G	VAL	154	0.750223	0.769545	0.758504	0.642078		0.769826	0.52717	0.77761	0.642078		0.777396	0.641189	0.787387	0.642078		0.779436	0.683757	0.787128	0.642078		0.781194	0.658588	0.786462	0.642078
G	GLY	155	0.769896		0.769896	0.642078		0.777547		0.778717	0.642078		0.790621		0.795945	0.642078		0.790745		0.795829	0.642078		0.783432		0.787372	0.642078
G	ILE	156	0.812522	0.802982	0.807752	0.642078		0.804508	0.550948	0.805597	0.642078		0.796175	0.640862	0.794004	0.642078		0.794609	0.685991	0.794756	0.642078		0.781081	0.713931	0.782636	0.642078
G	VAL	157	0.831105	0.849862	0.839144	0.642078		0.820252	0.811588	0.813873	0.642078		0.804535	0.644085	0.800072	0.642078		0.791377	0.683122	0.791526	0.642078		0.784605	0.720399	0.78699	0.642078
G	ARG	158	0.81713	0.781919	0.794723	0.642078		0.81342	0.805815	0.80757	0.642078		0.803903	0.802461	0.802457	0.642078		0.792765	0.674255	0.787985	0.642078		0.773331	0.711063	0.776401	0.642078
G	LEU	159	0.792025	0.785663	0.788844	0.642078		0.791964	0.786487	0.788463	0.642078		0.793388	0.783361	0.787649	0.642078		0.793742	0.788776	0.789673	0.642078		0.768131	0.696818	0.765947	0.642078
G	HIS	160	0.766736	0.79188	0.781823	0.642078		0.772902	0.761674	0.768126	0.642078		0.782513	0.773717	0.776163	0.642078		0.769235	0.776743	0.771404	0.642078		0.76201	0.626859	0.759073	0.642078
G	ASN	161	0.759943	0.707479	0.733711	0.642078		0.767804	0.767001	0.765749	0.642078		0.747282	0.761084	0.753192	0.642078		0.755099	0.748944	0.750017	0.642078		0.748399	0.626859	0.745462	0.642078
G	ALA	162	0.776733	0.801643	0.781715	0.642078		0.725883	0.742626	0.731764	0.642078		0.735308	0.735005	0.73331	0.642078		0.735923	0.637241	0.734042	0.642078		0.735234	0.606599	0.729318	0.642078
G	ILE	163	0.640974	0.718757	0.679866	0.642078		0.71662	0.725221	0.717006	0.642078		0.71854	0.576629	0.713525	0.642078		0.711373	0.525003	0.709946	0.642078		0.72399	0.581127	0.710387	0.642078
G	GLU	164	0.732154	0.655264	0.689437	0.642078		0.685342	0.458007	0.684067	0.642078		0.690586	0.435133	0.690818	0.642078		0.697226	0.494752	0.688281	0.642078		0.721825	0.576423	0.707388	0.642078
G	GLY	165	0.682898		0.682898	0.642078		0.678408		0.664169	0.642078		0.668781		0.660509	0.642078		0.689722		0.673593	0.642078		0.714825		0.695043	0.642078
G	GLY	166	0.620174		0.620174	0.642078		0.656926		0.644414	0.642078		0.68207		0.650714	0.642078		0.692092		0.67074	0.642078		0.698675		0.684338	0.642078
G	THR	167	0.667706	0.58012	0.630169	0.642078		0.6651	0.383265	0.627079	0.642078		0.694303	0.375993	0.665176	0.642078		0.70267	0.437758	0.666908	0.642078		0.696602	0.551297	0.685295	0.642078
G	GLN	168	0.707419	0.569675	0.630895	0.642078		0.722814	0.626655	0.674269	0.642078		0.700728	0.481808	0.659204	0.642078		0.682231	0.445138	0.663284	0.642078		0.693649	0.5517	0.6847	0.642078
G	LEU	169	0.793317	0.730168	0.761743	0.642078		0.738586	0.60964	0.681892	0.642078		0.694509	0.623193	0.667984	0.642078		0.68998	0.555515	0.672047	0.642078		0.707026	0.523722	0.675495	0.642078
G	SER	170	0.715021	0.529076	0.653039	0.642078		0.69914	0.655389	0.692951	0.642078		0.708396	0.661697	0.690798	0.642078		0.707705	0.670669	0.694189	0.642078		0.709639	0.525402	0.678595	0.642078
G	ARG	171	0.589081	0.706924	0.664072	0.642078		0.680414	0.669546	0.687117	0.642078		0.715762	0.708978	0.719652	0.642078		0.724907	0.646509	0.686823	0.642078		0.718069	0.596095	0.687116	0.642078
G	ALA	172	0.73714	0.77264	0.74424	0.642078		0.690158	0.761881	0.727826	0.642078		0.714723	0.645143	0.683025	0.642078		0.732547	0.661375	0.700059	0.642078		0.724283	0.646359	0.688046	0.642078
G	LEU	173	0.744253	0.80608	0.775166	0.642078		0.756504	0.663239	0.699338	0.642078		0.723898	0.674076	0.697126	0.642078		0.73002	0.668154	0.702185	0.642078		0.731768	0.593621	0.698943	0.642078
G	GLU	174	0.78812	0.410997	0.578607	0.642078		0.764422	0.630273	0.692439	0.642078		0.761208	0.688216	0.719637	0.642078		0.726236	0.671558	0.698951	0.642078		0.739737	0.622783	0.715603	0.642078
G	THR	175	0.760895	0.673742	0.723544	0.642078		0.774882	0.620787	0.692926	0.642078		0.751486	0.644269	0.69687	0.642078		0.749229	0.570569	0.711232	0.642078		0.736948	0.628609	0.717122	0.642078
G	LEU	176	0.775632	0.777623	0.776628	0.642078		0.741685	0.668089	0.710191	0.642078		0.752642	0.483053	0.691843	0.642078		0.757507	0.5874	0.72122	0.642078		0.741612	0.647805	0.725911	0.642078
G	THR	177	0.68853	0.552902	0.630403	0.642078		0.738066	0.443508	0.719022	0.642078		0.754035	0.578945	0.738953	0.642078		0.760134	0.585712	0.72169	0.642078		0.75883	0.652009	0.735033	0.642078
G	GLY	178	0.750036		0.750036	0.642078		0.744549		0.731532	0.642078		0.754385		0.749935	0.642078		0.75702		0.746134	0.642078		0.75793		0.734075	0.642078
G	ALA	179	0.795081	0.890458	0.814157	0.642078		0.769254	0.561574	0.780882	0.642078		0.752523	0.595571	0.744554	0.642078		0.759532	0.644092	0.751973	0.642078		0.75927	0.632348	0.727387	0.642078
G	LEU	180	0.762645	0.794263	0.778454	0.642078		0.774683	0.808318	0.780777	0.642078		0.770512	0.635623	0.771356	0.642078		0.752618	0.638345	0.745841	0.642078		0.751082	0.649836	0.734556	0.642078
G	PHE	181	0.766323	0.740232	0.74972	0.642078		0.769148	0.762553	0.764196	0.642078		0.765952	0.783103	0.768089	0.642078		0.762685	0.648653	0.756011	0.642078		0.733814	0.640043	0.72046	0.642078
G	GLN	182	0.778477	0.753164	0.764414	0.642078		0.757345	0.743597	0.749279	0.642078		0.758735	0.730022	0.745577	0.642078		0.755258	0.734848	0.742787	0.642078		0.709626	0.630043	0.703366	0.642078
G	ARG	183	0.727237	0.737396	0.733702	0.642078		0.754903	0.705205	0.733236	0.642078		0.745816	0.691842	0.72138	0.642078		0.723239	0.688498	0.70769	0.642078		0.681518	0.589572	0.675603	0.642078
G	PRO	184	0.758996	0.625056	0.701593	0.642078		0.728094	0.655272	0.697588	0.642078		0.706741	0.656998	0.685132	0.642078		0.687085	0.670407	0.680567	0.642078		0.647173	0.632247	0.643026	0.642078
G	PRO	185	0.698049	0.603363	0.65747	0.642078		0.675998	0.598144	0.642514	0.642078		0.652959	0.63989	0.649968	0.642078		0.631802	0.580048	0.619896	0.642078		0.620673	0.603317	0.617466	0.642078
G	LEU	186	0.570947	0.566013	0.56848	0.642078		0.592854	0.612333	0.604848	0.642078		0.583381	0.513955	0.568231	0.642078		0.573768	0.539515	0.566648	0.642078		0.589594	0.587781	0.595181	0.642078
G	ILE	187	0.509565	0.667621	0.588593	0.642078		0.486619	0.447119	0.494031	0.642078		0.506029	0.482831	0.506248	0.642078		0.541818	0.515919	0.537976	0.642078		0.5892	0.575141	0.586994	0.642078
G	ALA	188	0.379345	0.107722	0.32502	0.642078		0.420383	0.414926	0.435097	0.642078		0.467136	0.476603	0.481355	0.642078		0.4935	0.515677	0.513938	0.642078		0.577432	0.556579	0.571452	0.642078
G	ALA	189	0.37224	0.469433	0.391678	0.642078		0.418389	0.383126	0.416566	0.642078		0.4371	0.488073	0.474323	0.642078		0.502634	0.515367	0.514251	0.642078		0.579048	0.55429	0.57099	0.642078
G	VAL	190	0.503584	0.572223	0.533001	0.642078		0.432197	0.555007	0.486	0.642078		0.487585	0.474787	0.488537	0.642078		0.513789	0.512934	0.517818	0.642078		0.578662	0.564903	0.575073	0.642078
G	LYS	191	0.420768	0.623364	0.533321	0.642078		0.562113	0.598927	0.575329	0.642078		0.541523	0.563039	0.542223	0.642078		0.547424	0.519305	0.537821	0.642078		0.584826	0.579628	0.584906	0.642078
G	ARG	192	0.761989	0.601194	0.659665	0.642078		0.610597	0.59118	0.595479	0.642078		0.616077	0.611596	0.60961	0.642078		0.601053	0.609888	0.598034	0.642078		0.606561	0.595518	0.60286	0.642078
G	GLN	193	0.649034	0.548982	0.59345	0.642078		0.718678	0.620797	0.660576	0.642078		0.66631	0.645512	0.652312	0.642078		0.657284	0.65216	0.651456	0.642078		0.630123	0.607784	0.620555	0.642078
G	LEU	194	0.745013	0.712214	0.728614	0.642078		0.716264	0.667667	0.689524	0.642078		0.735328	0.673907	0.698775	0.642078		0.701062	0.676242	0.684738	0.642078		0.661916	0.668312	0.659307	0.642078
G	ARG	195	0.754746	0.741803	0.74651	0.642078		0.755206	0.739786	0.74692	0.642078		0.744936	0.701827	0.720036	0.642078		0.750774	0.701841	0.72044	0.642078		0.698309	0.693942	0.692648	0.642078
G	VAL	196	0.765858	0.765339	0.765636	0.642078		0.776877	0.749313	0.759372	0.642078		0.768879	0.752542	0.757994	0.642078		0.746071	0.72646	0.733531	0.642078		0.723113	0.712363	0.714699	0.642078
G	ARG	197	0.810028	0.740797	0.765972	0.642078		0.781545	0.769564	0.771615	0.642078		0.76569	0.764805	0.762531	0.642078		0.763718	0.755371	0.757099	0.642078		0.752254	0.727626	0.735121	0.642078
G	THR	198	0.768751	0.802555	0.783238	0.642078		0.769281	0.772294	0.766836	0.642078		0.769254	0.766715	0.764914	0.642078		0.768206	0.76432	0.763805	0.642078		0.755779	0.741811	0.74575	0.642078
G	ILE	199	0.729066	0.773529	0.751297	0.642078		0.756795	0.775814	0.764321	0.642078		0.771367	0.768619	0.766898	0.642078		0.766288	0.771384	0.765441	0.642078		0.761537	0.757893	0.757174	0.642078
G	TYR	200	0.772568	0.751357	0.758427	0.642078		0.759353	0.766581	0.76176	0.642078		0.757626	0.77871	0.765296	0.642078		0.771274	0.770227	0.767005	0.642078		0.762341	0.759335	0.758297	0.642078
G	GLU	201	0.776425	0.774858	0.775554	0.642078		0.763438	0.77249	0.763982	0.642078		0.764029	0.769647	0.763965	0.642078		0.757323	0.768096	0.760313	0.642078		0.763579	0.757676	0.758021	0.642078
G	SER	202	0.74132	0.791254	0.757965	0.642078		0.772836	0.77445	0.770034	0.642078		0.760689	0.760117	0.75753	0.642078		0.755195	0.757455	0.754273	0.642078		0.765501	0.759768	0.760045	0.642078
G	LYS	203	0.800764	0.757237	0.776582	0.642078		0.751484	0.758124	0.751224	0.642078		0.756947	0.75546	0.754038	0.642078		0.760809	0.750317	0.753155	0.642078		0.764979	0.763446	0.762481	0.642078
G	MET	204	0.712367	0.72588	0.719124	0.642078		0.755663	0.737063	0.745557	0.642078		0.755334	0.7452	0.747621	0.642078		0.762871	0.755601	0.757365	0.642078		0.76549	0.762064	0.762181	0.642078
G	ILE	205	0.753858	0.728071	0.740965	0.642078		0.744862	0.725837	0.73452	0.642078		0.76447	0.744619	0.753608	0.642078		0.766851	0.756515	0.759825	0.642078		0.773984	0.736656	0.752065	0.642078
G	GLU	206	0.768362	0.723559	0.743471	0.642078		0.769739	0.746659	0.757444	0.642078		0.765174	0.749423	0.756846	0.642078		0.771573	0.755957	0.762964	0.642078		0.775019	0.734135	0.750895	0.642078
G	TYR	207	0.786998	0.788346	0.787897	0.642078		0.786548	0.764388	0.774714	0.642078		0.777576	0.761717	0.769008	0.642078		0.774678	0.718359	0.743456	0.642078		0.774214	0.73333	0.750079	0.642078
G	ASP	208	0.804285	0.78126	0.792772	0.642078		0.788553	0.785651	0.786868	0.642078		0.791304	0.714912	0.74882	0.642078		0.784904	0.718036	0.747232	0.642078		0.776268	0.737811	0.754104	0.642078
G	PRO	209	0.774375	0.787348	0.779935	0.642078		0.800387	0.687552	0.737578	0.642078		0.794422	0.714924	0.749238	0.642078		0.786863	0.723455	0.750891	0.642078		0.776971	0.668972	0.757005	0.642078
G	GLU	210	0.8225	0.494047	0.640026	0.642078		0.793608	0.668338	0.72184	0.642078		0.790536	0.710456	0.744973	0.642078		0.786228	0.740168	0.759286	0.642078		0.782206	0.676472	0.763372	0.642078
G	ARG	211	0.783949	0.723621	0.745558	0.642078		0.79134	0.661225	0.717387	0.642078		0.782463	0.722315	0.746866	0.642078		0.789299	0.627548	0.762228	0.642078		0.78404	0.678117	0.764767	0.642078
G	ARG	212	0.76757	0.766007	0.766575	0.642078		0.771813	0.776726	0.771456	0.642078		0.789287	0.564845	0.752578	0.642078		0.784394	0.631421	0.761713	0.642078		0.781106	0.685452	0.768521	0.642078
G	LEU	213	0.76392	0.840551	0.802235	0.642078		0.779995	0.535519	0.792435	0.642078		0.778777	0.627711	0.782406	0.642078		0.784346	0.625539	0.758337	0.642078		0.778547	0.678058	0.763861	0.642078
G	GLY	214	0.808496		0.808496	0.642078		0.780788		0.799965	0.642078		0.776794		0.784555	0.642078		0.772001		0.779014	0.642078		0.772166		0.760091	0.642078
G	ILE	215	0.769949	0.808377	0.789163	0.642078		0.78416	0.518183	0.784654	0.642078		0.770498	0.639868	0.788194	0.642078		0.768416	0.667481	0.77774	0.642078		0.763848	0.679383	0.754739	0.642078
G	PHE	216	0.774036	0.74617	0.756303	0.642078		0.760025	0.786264	0.776746	0.642078		0.769484	0.613162	0.775074	0.642078		0.763633	0.670299	0.775558	0.642078		0.757802	0.697477	0.762105	0.642078
G	TRP	217	0.736089	0.804243	0.78477	0.642078		0.756326	0.752477	0.759237	0.642078		0.754603	0.770308	0.763635	0.642078		0.752055	0.66414	0.763963	0.642078		0.756895	0.698407	0.763958	0.642078
G	VAL	218	0.758852	0.707018	0.736638	0.642078		0.743009	0.765664	0.75757	0.642078		0.737188	0.768121	0.750016	0.642078		0.744555	0.763152	0.751469	0.642078		0.763163	0.62877	0.770316	0.642078
G	SER	219	0.734088	0.785731	0.751302	0.642078		0.725272	0.763397	0.736335	0.642078		0.733581	0.757503	0.742964	0.642078		0.74513	0.752506	0.748153	0.642078		0.763331	0.624498	0.768084	0.642078
G	CYS	220	0.682876	0.797443	0.721065	0.642078		0.724321	0.758752	0.731137	0.642078		0.741158	0.743426	0.7392	0.642078		0.754056	0.64591	0.759612	0.642078		0.759541	0.693782	0.76401	0.642078
G	GLU	221	0.755998	0.693081	0.721044	0.642078		0.737616	0.74146	0.73602	0.642078		0.75669	0.602022	0.759175	0.642078		0.758296	0.644384	0.758599	0.642078		0.760506	0.68865	0.761927	0.642078
G	ALA	222	0.773974	0.733855	0.76595	0.642078		0.788828	0.475645	0.774502	0.642078		0.763026	0.603587	0.76445	0.642078		0.759432	0.652257	0.762463	0.642078		0.761481	0.691817	0.764297	0.642078
G	GLY	223	0.836512		0.836512	0.642078		0.792085		0.79338	0.642078		0.779812		0.772975	0.642078		0.766072		0.764598	0.642078		0.758812		0.756514	0.642078
G	THR	224	0.765769	0.793557	0.777678	0.642078		0.789696	0.518562	0.792626	0.642078		0.784726	0.608293	0.782015	0.642078		0.780627	0.645079	0.773356	0.642078		0.757505	0.687844	0.758773	0.642078
G	TYR	225	0.766807	0.762129	0.763689	0.642078		0.771048	0.769203	0.769204	0.642078		0.786884	0.617724	0.7853	0.642078		0.773589	0.644505	0.770229	0.642078		0.760177	0.691875	0.761898	0.642078
G	ILE	226	0.780568	0.751924	0.766246	0.642078		0.777379	0.765021	0.77077	0.642078		0.760927	0.755536	0.757829	0.642078		0.769374	0.650882	0.769591	0.642078		0.766703	0.691458	0.76644	0.642078
G	ARG	227	0.784762	0.781009	0.782374	0.642078		0.757353	0.740664	0.749259	0.642078		0.756668	0.752523	0.75459	0.642078		0.75894	0.769464	0.762329	0.642078		0.764565	0.700876	0.770981	0.642078
G	THR	228	0.706731	0.68906	0.699157	0.642078		0.745321	0.749521	0.747671	0.642078		0.756001	0.766113	0.758987	0.642078		0.757354	0.769364	0.761379	0.642078		0.762631	0.6927	0.764832	0.642078
G	LEU	229	0.74447	0.778493	0.761482	0.642078		0.738226	0.765877	0.748772	0.642078		0.75082	0.774298	0.759944	0.642078		0.752451	0.774299	0.762424	0.642078		0.75513	0.6927	0.757332	0.642078
G	CYS	230	0.763476	0.830078	0.785677	0.642078		0.754203	0.800474	0.772729	0.642078		0.740365	0.777432	0.757669	0.642078		0.748469	0.758871	0.752719	0.642078		0.752871	0.693723	0.756894	0.642078
G	VAL	231	0.754662	0.79285	0.771029	0.642078		0.750209	0.806536	0.775903	0.642078		0.749559	0.768405	0.7575	0.642078		0.744076	0.647298	0.748666	0.642078		0.742357	0.68839	0.749041	0.642078
G	HIS	232	0.732488	0.796679	0.771002	0.642078		0.746615	0.744485	0.74678	0.642078		0.751466	0.612706	0.756005	0.642078		0.748958	0.663833	0.759195	0.642078		0.739114	0.693464	0.749957	0.642078
G	LEU	233	0.752696	0.643925	0.698311	0.642078		0.746397	0.480201	0.741106	0.642078		0.746953	0.607652	0.753441	0.642078		0.735628	0.653114	0.74717	0.642078		0.742386	0.622464	0.753446	0.642078
G	GLY	234	0.754005		0.754005	0.642078		0.749204		0.741725	0.642078		0.726252		0.734697	0.642078		0.732973		0.745833	0.642078		0.745004		0.7568	0.642078
G	LEU	235	0.740911	0.804808	0.77286	0.642078		0.715358	0.502756	0.734724	0.642078		0.728733	0.591988	0.735761	0.642078		0.742415	0.53666	0.752937	0.642078		0.749547	0.556027	0.759797	0.642078
G	LEU	236	0.651157	0.703458	0.677308	0.642078		0.71232	0.772005	0.742163	0.642078		0.742344	0.463203	0.760249	0.642078		0.742849	0.528098	0.747944	0.642078		0.749619	0.480565	0.757851	0.642078
G	LEU	237	0.744893	0.807747	0.77632	0.642078		0.738934	0.503735	0.758127	0.642078		0.738649	0.610553	0.756658	0.642078		0.748814	0.436109	0.761678	0.642078		0.755414	0.475665	0.758145	0.642078
G	GLY	238	0.820752		0.820752	0.642078		0.767058		0.777708	0.642078		0.749356		0.760976	0.642078		0.75028		0.763145	0.642078		0.760633		0.76162	0.642078
G	VAL	239	0.735529	0.73675	0.736052	0.642078		0.783577	0.245583	0.783751	0.642078		0.771979	0.308899	0.778369	0.642078		0.76135	0.426701	0.763345	0.642078		0.762444	0.491738	0.769194	0.642078
G	GLY	240	0.794448		0.794448	0.642078		0.76475		0.764924	0.642078		0.78668		0.777957	0.642078		0.781171		0.782191	0.642078		0.761832		0.769296	0.642078
G	GLY	241	0.764271		0.764271	0.642078		0.792373		0.77766	0.642078		0.78051		0.775654	0.642078		0.785131		0.782949	0.642078		0.767536		0.773824	0.642078
G	GLN	242	0.8184	0.738951	0.774262	0.642078		0.790857	0.522506	0.782589	0.642078		0.787928	0.47127	0.784768	0.642078		0.774635	0.550642	0.773573	0.642078		0.78227	0.572644	0.785135	0.642078
G	MET	243	0.7899	0.828568	0.809234	0.642078		0.79364	0.78545	0.788374	0.642078		0.778493	0.623549	0.776902	0.642078		0.784367	0.565634	0.785948	0.642078		0.788078	0.574479	0.789193	0.642078
G	GLN	244	0.772618	0.788831	0.781625	0.642078		0.769931	0.792931	0.781993	0.642078		0.78637	0.791887	0.788583	0.642078		0.78705	0.679227	0.786987	0.642078		0.785811	0.648908	0.787819	0.642078
G	GLU	245	0.747275	0.761395	0.755119	0.642078		0.774516	0.797306	0.786473	0.642078		0.785336	0.803128	0.794076	0.642078		0.793408	0.797502	0.795086	0.642078		0.789757	0.646011	0.787433	0.642078
G	LEU	246	0.803655	0.841692	0.822674	0.642078		0.788054	0.799413	0.793173	0.642078		0.789111	0.803	0.796422	0.642078		0.790181	0.808898	0.799568	0.642078		0.783307	0.697894	0.776354	0.642078
G	ARG	247	0.813233	0.795153	0.801727	0.642078		0.808554	0.821591	0.815121	0.642078		0.79375	0.808977	0.801223	0.642078		0.788615	0.791229	0.788507	0.642078		0.7869	0.697894	0.779947	0.642078
G	ARG	248	0.808774	0.827927	0.820963	0.642078		0.805941	0.813933	0.80944	0.642078		0.800082	0.797676	0.796561	0.642078		0.781598	0.760069	0.772928	0.642078		0.78488	0.696073	0.778929	0.642078
G	VAL	249	0.795815	0.81872	0.805631	0.642078		0.794507	0.783844	0.786135	0.642078		0.784051	0.743479	0.766541	0.642078		0.789673	0.651298	0.779882	0.642078		0.783559	0.688115	0.77429	0.642078
G	ARG	250	0.778933	0.704885	0.731811	0.642078		0.766083	0.698105	0.736671	0.642078		0.782164	0.584449	0.766955	0.642078		0.788604	0.63376	0.771367	0.642078		0.779234	0.693526	0.772883	0.642078
G	SER	251	0.723501	0.570711	0.672571	0.642078		0.768744	0.425199	0.73606	0.642078		0.779644	0.562648	0.755376	0.642078		0.783195	0.626028	0.765148	0.642078		0.778015	0.695694	0.773546	0.642078
G	GLY	252	0.803798		0.803798	0.642078		0.774491		0.746478	0.642078		0.775555		0.745889	0.642078		0.771234		0.757318	0.642078		0.766048		0.761829	0.642078
G	VAL	253	0.796175	0.718922	0.763066	0.642078		0.79178	0.48665	0.775021	0.642078		0.764779	0.575803	0.752757	0.642078		0.762385	0.624164	0.751144	0.642078		0.762625	0.661635	0.749243	0.642078
G	MET	254	0.775368	0.74103	0.758199	0.642078		0.765532	0.769434	0.762472	0.642078		0.766852	0.61871	0.770725	0.642078		0.747111	0.625066	0.745712	0.642078		0.765058	0.657458	0.747646	0.642078
G	SER	255	0.725052	0.848351	0.766151	0.642078		0.744762	0.791543	0.762254	0.642078		0.740496	0.76095	0.748723	0.642078		0.75455	0.622248	0.744385	0.642078		0.764293	0.648294	0.742831	0.642078
G	GLU	256	0.733866	0.785249	0.762412	0.642078		0.710312	0.7816	0.740783	0.642078		0.736376	0.727363	0.728766	0.642078		0.759084	0.73396	0.744328	0.642078		0.765195	0.658988	0.749328	0.642078
G	LYS	257	0.672018	0.7112	0.693786	0.642078		0.727153	0.682479	0.706493	0.642078		0.748409	0.735554	0.737807	0.642078		0.75783	0.733816	0.742842	0.642078		0.766821	0.665854	0.751877	0.642078
G	ASP	258	0.775576	0.550988	0.663282	0.642078		0.761042	0.68139	0.720156	0.642078		0.760879	0.709467	0.735108	0.642078		0.759757	0.745457	0.749282	0.642078		0.764998	0.730469	0.746737	0.642078
G	HIS	259	0.835532	0.781981	0.803402	0.642078		0.799503	0.683629	0.739781	0.642078		0.771876	0.716921	0.743282	0.642078		0.762091	0.716584	0.739919	0.642078		0.760558	0.737435	0.747937	0.642078
G	MET	260	0.787401	0.717917	0.752659	0.642078		0.803929	0.774138	0.786447	0.642078		0.785751	0.703928	0.744647	0.642078		0.769217	0.705944	0.737754	0.642078		0.760485	0.728829	0.743597	0.642078
G	VAL	261	0.788854	0.822516	0.803281	0.642078		0.772549	0.72889	0.752184	0.642078		0.787385	0.735883	0.761442	0.642078		0.779977	0.717994	0.749537	0.642078		0.764045	0.728943	0.746748	0.642078
G	THR	262	0.741392	0.646237	0.700611	0.642078		0.771331	0.726506	0.750383	0.642078		0.769746	0.738597	0.756015	0.642078		0.779831	0.731619	0.756276	0.642078		0.76241	0.733577	0.747988	0.642078
G	MET	263	0.783747	0.710765	0.747256	0.642078		0.757492	0.717518	0.741378	0.642078		0.767177	0.724286	0.747575	0.642078		0.769642	0.74128	0.755906	0.642078		0.773818	0.692507	0.732959	0.642078
G	HIS	264	0.747337	0.795552	0.776266	0.642078		0.768547	0.71756	0.744661	0.642078		0.762248	0.729705	0.74708	0.642078		0.759426	0.758181	0.759248	0.642078		0.77469	0.715317	0.744343	0.642078
G	ASP	265	0.774557	0.646362	0.71046	0.642078		0.762035	0.763841	0.762512	0.642078		0.757147	0.767702	0.762169	0.642078		0.760663	0.677739	0.719989	0.642078		0.763881	0.71365	0.738829	0.642078
G	VAL	266	0.764209	0.849609	0.800809	0.642078		0.75155	0.777398	0.762441	0.642078		0.7599	0.677434	0.718412	0.642078		0.766916	0.699976	0.732546	0.642078		0.759884	0.719237	0.740325	0.642078
G	LEU	267	0.715882	0.836224	0.776053	0.642078		0.759202	0.648419	0.701777	0.642078		0.767465	0.678704	0.720861	0.642078		0.757328	0.707531	0.731902	0.642078		0.752268	0.71694	0.735587	0.642078
G	ASP	268	0.797514	0.259424	0.528469	0.642078		0.766187	0.632516	0.697678	0.642078		0.75588	0.70216	0.727318	0.642078		0.75677	0.70522	0.73088	0.642078		0.760771	0.727605	0.743472	0.642078
G	ALA	269	0.785164	0.801899	0.788511	0.642078		0.766436	0.608322	0.686576	0.642078		0.751725	0.688113	0.720978	0.642078		0.746846	0.726774	0.736695	0.642078		0.75645	0.717673	0.736345	0.642078
G	GLN	270	0.71663	0.763643	0.742748	0.642078		0.74841	0.781639	0.766789	0.642078		0.749565	0.680317	0.716	0.642078		0.756947	0.714481	0.734771	0.642078		0.742203	0.717354	0.728624	0.642078
G	TRP	271	0.743436	0.779375	0.769107	0.642078		0.721716	0.780088	0.75434	0.642078		0.757046	0.781144	0.767775	0.642078		0.759851	0.68095	0.719458	0.642078		0.741989	0.726048	0.732589	0.642078
G	LEU	272	0.705083	0.797246	0.751164	0.642078		0.761145	0.78006	0.769205	0.642078		0.747256	0.741066	0.743845	0.642078		0.730295	0.757039	0.742724	0.642078		0.742232	0.711023	0.725336	0.642078
G	TYR	273	0.834917	0.763559	0.787345	0.642078		0.758738	0.72077	0.73579	0.642078		0.722054	0.746747	0.733562	0.642078		0.728444	0.748482	0.737805	0.642078		0.746074	0.697331	0.720411	0.642078
G	ASP	274	0.736214	0.601506	0.66886	0.642078		0.720584	0.719037	0.715847	0.642078		0.727808	0.739271	0.730557	0.642078		0.735624	0.737152	0.734702	0.642078		0.735642	0.715694	0.723258	0.642078
G	ASN	275	0.590622	0.792047	0.691334	0.642078		0.69968	0.711849	0.704758	0.642078		0.740169	0.716689	0.724529	0.642078		0.737724	0.723756	0.727954	0.642078		0.732974	0.715236	0.72153	0.642078
G	HIS	276	0.772205	0.741995	0.754079	0.642078		0.709905	0.73946	0.722147	0.642078		0.724813	0.701098	0.711434	0.642078		0.734535	0.675781	0.700616	0.642078		0.734367	0.716832	0.723533	0.642078
G	LYS	277	0.766889	0.684338	0.721027	0.642078		0.765744	0.703979	0.732326	0.642078		0.714123	0.673081	0.689621	0.642078		0.723235	0.68054	0.698067	0.642078		0.734326	0.716188	0.722491	0.642078
G	ASP	278	0.758136	0.685605	0.721871	0.642078		0.735929	0.610454	0.667564	0.642078		0.747162	0.674045	0.705255	0.642078		0.722627	0.70621	0.71177	0.642078		0.732485	0.718195	0.72424	0.642078
G	GLU	279	0.682761	0.461419	0.559793	0.642078		0.732239	0.647964	0.683722	0.642078		0.739113	0.681886	0.707396	0.642078		0.744393	0.703388	0.721242	0.642078		0.721671	0.712157	0.716663	0.642078
G	SER	280	0.755821	0.796868	0.769503	0.642078		0.723513	0.679828	0.698027	0.642078		0.734332	0.699477	0.714718	0.642078		0.731911	0.714433	0.723575	0.642078		0.722435	0.730361	0.725776	0.642078
G	TYR	281	0.731956	0.781198	0.764784	0.642078		0.743587	0.783453	0.763975	0.642078		0.71967	0.726218	0.724426	0.642078		0.724635	0.716263	0.721141	0.642078		0.740944	0.724128	0.732373	0.642078
G	LEU	282	0.742985	0.772293	0.757639	0.642078		0.719923	0.790935	0.764277	0.642078		0.72631	0.773364	0.753265	0.642078		0.722705	0.732856	0.727889	0.642078		0.743129	0.718725	0.729316	0.642078
G	ARG	283	0.684827	0.819313	0.770409	0.642078		0.714591	0.762918	0.744012	0.642078		0.724071	0.77434	0.753186	0.642078		0.738628	0.770292	0.757048	0.642078		0.743799	0.725956	0.733751	0.642078
G	ARG	284	0.715961	0.697147	0.703988	0.642078		0.715138	0.772737	0.747835	0.642078		0.736524	0.762796	0.753009	0.642078		0.744401	0.753964	0.750041	0.642078		0.741467	0.738585	0.7389	0.642078
G	VAL	285	0.744625	0.801752	0.769108	0.642078		0.751602	0.740792	0.745666	0.642078		0.747174	0.744851	0.745572	0.642078		0.750445	0.751489	0.750759	0.642078		0.744366	0.765637	0.755217	0.642078
G	VAL	286	0.794221	0.723477	0.763902	0.642078		0.77836	0.735931	0.751155	0.642078		0.76506	0.733764	0.745453	0.642078		0.748945	0.758951	0.75374	0.642078		0.748042	0.758581	0.75376	0.642078
G	TYR	287	0.796234	0.682565	0.720455	0.642078		0.788239	0.723307	0.751389	0.642078		0.768366	0.759239	0.760356	0.642078		0.753205	0.750334	0.749293	0.642078		0.752799	0.757647	0.754926	0.642078
G	PRO	288	0.774261	0.763878	0.769811	0.642078		0.767661	0.756989	0.756257	0.642078		0.762369	0.750688	0.754391	0.642078		0.764676	0.753492	0.756363	0.642078		0.752512	0.761797	0.756858	0.642078
G	LEU	289	0.732487	0.824525	0.778506	0.642078		0.740464	0.782466	0.762533	0.642078		0.762777	0.749843	0.752307	0.642078		0.770342	0.749087	0.757577	0.642078		0.760909	0.74814	0.753262	0.642078
G	GLU	290	0.714644	0.758995	0.739284	0.642078		0.747797	0.767591	0.757089	0.642078		0.760388	0.767514	0.763736	0.642078		0.762572	0.762583	0.759718	0.642078		0.766791	0.74837	0.757778	0.642078
G	LYS	291	0.796259	0.719253	0.753478	0.642078		0.765063	0.749722	0.756788	0.642078		0.753502	0.778328	0.765552	0.642078		0.75985	0.760657	0.761204	0.642078		0.7738	0.749106	0.761914	0.642078
G	LEU	292	0.784287	0.770917	0.777602	0.642078		0.773459	0.769373	0.76999	0.642078		0.762441	0.747239	0.756022	0.642078		0.760766	0.751485	0.758898	0.642078		0.773285	0.752727	0.76288	0.642078
G	LEU	293	0.739832	0.81795	0.778891	0.642078		0.767101	0.752649	0.762449	0.642078		0.775646	0.735376	0.758899	0.642078		0.773514	0.749388	0.764054	0.642078		0.772334	0.766873	0.771849	0.642078
G	THR	294	0.777184	0.66908	0.730854	0.642078		0.765894	0.728903	0.754472	0.642078		0.780739	0.753494	0.771123	0.642078		0.784072	0.750005	0.769089	0.642078		0.772515	0.770014	0.773443	0.642078
G	SER	295	0.780667	0.699678	0.753671	0.642078		0.793192	0.726201	0.766374	0.642078		0.781591	0.751973	0.770508	0.642078		0.782574	0.766993	0.778466	0.642078		0.779568	0.766272	0.775272	0.642078
G	HIS	296	0.821724	0.809846	0.814597	0.642078		0.796981	0.757612	0.780932	0.642078		0.79078	0.756017	0.778553	0.642078		0.781426	0.770924	0.779857	0.642078		0.78893	0.76564	0.779412	0.642078
G	LYS	297	0.788551	0.763312	0.774529	0.642078		0.798683	0.803775	0.802747	0.642078		0.790593	0.781887	0.789851	0.642078		0.791461	0.765982	0.782676	0.642078		0.785546	0.774245	0.782689	0.642078
G	ARG	298	0.785774	0.838169	0.819116	0.642078		0.783525	0.799971	0.793662	0.642078		0.796475	0.798623	0.798842	0.642078		0.797238	0.777834	0.790388	0.642078		0.787887	0.763037	0.778256	0.642078
G	LEU	299	0.776251	0.798433	0.787342	0.642078		0.7907	0.806653	0.801694	0.642078		0.795655	0.787062	0.792889	0.642078		0.794148	0.794153	0.795509	0.642078		0.788133	0.740384	0.769685	0.642078
G	VAL	300	0.810075	0.783356	0.798624	0.642078		0.801317	0.777944	0.790267	0.642078		0.789753	0.797182	0.795888	0.642078		0.792479	0.770979	0.783258	0.642078		0.786602	0.750701	0.77277	0.642078
G	MET	301	0.817624	0.752043	0.784834	0.642078		0.79558	0.783103	0.790994	0.642078		0.794606	0.759074	0.777831	0.642078		0.785905	0.743187	0.770412	0.642078		0.785901	0.761647	0.776359	0.642078
G	LYS	302	0.759039	0.813911	0.789524	0.642078		0.795568	0.737861	0.76773	0.642078		0.787862	0.713142	0.757285	0.642078		0.782272	0.735244	0.762651	0.642078		0.78011	0.749586	0.767541	0.642078
G	ASP	303	0.810039	0.647629	0.728834	0.642078		0.770537	0.67677	0.734323	0.642078		0.777916	0.712984	0.750519	0.642078		0.781801	0.738336	0.763481	0.642078		0.777468	0.756623	0.767651	0.642078
G	SER	304	0.742533	0.568769	0.684612	0.642078		0.770972	0.666323	0.726078	0.642078		0.768982	0.726591	0.752182	0.642078		0.774366	0.723168	0.751906	0.642078		0.775319	0.749834	0.762532	0.642078
G	ALA	305	0.760344	0.782569	0.764789	0.642078		0.758611	0.723805	0.747517	0.642078		0.76878	0.699244	0.737797	0.642078		0.766061	0.735837	0.750607	0.642078		0.777936	0.751766	0.764584	0.642078
G	VAL	306	0.772954	0.820077	0.79315	0.642078		0.763775	0.759941	0.758514	0.642078		0.75867	0.737864	0.747178	0.642078		0.766502	0.728633	0.74679	0.642078		0.773615	0.746141	0.758816	0.642078
G	ASN	307	0.758028	0.677177	0.717602	0.642078		0.76349	0.779326	0.762162	0.642078		0.762589	0.776806	0.762817	0.642078		0.765788	0.753212	0.758373	0.642078		0.772607	0.677773	0.760789	0.642078
G	ALA	308	0.759488	0.840725	0.775735	0.642078		0.759882	0.760462	0.752048	0.642078		0.771528	0.784229	0.771843	0.642078		0.768647	0.775028	0.765596	0.642078		0.771261	0.67366	0.757116	0.642078
G	ILE	309	0.762131	0.763483	0.762807	0.642078		0.775552	0.807963	0.78282	0.642078		0.769446	0.76451	0.760246	0.642078		0.775246	0.663232	0.77156	0.642078		0.764055	0.688379	0.76127	0.642078
G	CYS	310	0.805037	0.819681	0.809918	0.642078		0.776571	0.768215	0.769298	0.642078		0.779148	0.629074	0.778034	0.642078		0.771144	0.655888	0.765271	0.642078		0.764718	0.707744	0.768652	0.642078
G	TYR	311	0.762544	0.721481	0.735169	0.642078		0.791373	0.513721	0.783875	0.642078		0.776098	0.614663	0.772712	0.642078		0.767249	0.674797	0.773403	0.642078		0.769762	0.708884	0.77235	0.642078
G	GLY	312	0.806539		0.806539	0.642078		0.771107		0.763611	0.642078		0.769825		0.775056	0.642078		0.765869		0.771985	0.642078		0.772446		0.771158	0.642078
G	ALA	313	0.744238	0.768671	0.749125	0.642078		0.760515	0.526069	0.77673	0.642078		0.758784	0.616295	0.766234	0.642078		0.77354	0.670895	0.778079	0.642078		0.773478	0.708884	0.774707	0.642078
G	LYS	314	0.730767	0.809536	0.774528	0.642078		0.741612	0.786664	0.763153	0.642078		0.76944	0.63102	0.780293	0.642078		0.773174	0.662026	0.77381	0.642078		0.774896	0.632455	0.774648	0.642078
G	ILE	315	0.74983	0.781786	0.765808	0.642078		0.765474	0.795477	0.781934	0.642078		0.768627	0.78254	0.774993	0.642078		0.77415	0.664622	0.776877	0.642078		0.771957	0.634531	0.77385	0.642078
G	MET	316	0.815823	0.795108	0.805466	0.642078		0.789377	0.778165	0.783771	0.642078		0.773655	0.776737	0.776496	0.642078		0.769658	0.664622	0.772385	0.642078		0.770542	0.632397	0.772297	0.642078
G	LEU	317	0.802478	0.7576	0.780039	0.642078		0.795893	0.76412	0.780714	0.642078		0.78252	0.614829	0.776608	0.642078		0.767595	0.667144	0.773085	0.642078		0.775689	0.63913	0.778567	0.642078
G	PRO	318	0.769378	0.739652	0.756638	0.642078		0.782315	0.499084	0.770589	0.642078		0.778514	0.615738	0.774252	0.642078		0.775982	0.665239	0.775701	0.642078		0.771354	0.713783	0.778009	0.642078
G	GLY	319	0.77509		0.77509	0.642078		0.75809		0.761919	0.642078		0.773244		0.771726	0.642078		0.785887		0.781176	0.642078		0.772466		0.781432	0.642078
G	VAL	320	0.729802	0.786328	0.754027	0.642078		0.764788	0.527509	0.773984	0.642078		0.776582	0.623545	0.776546	0.642078		0.777748	0.670931	0.780453	0.642078		0.775984	0.697653	0.772803	0.642078
G	LEU	321	0.789471	0.796199	0.792835	0.642078		0.77948	0.792692	0.783666	0.642078		0.774475	0.639852	0.785299	0.642078		0.771175	0.678563	0.781416	0.642078		0.78195	0.626581	0.777316	0.642078
G	ARG	322	0.819168	0.795548	0.804137	0.642078		0.789162	0.804311	0.799126	0.642078		0.770751	0.802058	0.787637	0.642078		0.771188	0.657147	0.770412	0.642078		0.778364	0.623985	0.774225	0.642078
G	TYR	323	0.758846	0.821187	0.800407	0.642078		0.778161	0.809254	0.797108	0.642078		0.778685	0.762741	0.772753	0.642078		0.776954	0.657147	0.776177	0.642078		0.780111	0.612576	0.768436	0.642078
G	GLU	324	0.756469	0.811029	0.78678	0.642078		0.761595	0.740652	0.755597	0.642078		0.783881	0.603501	0.777276	0.642078		0.783609	0.654322	0.778669	0.642078		0.781962	0.61458	0.770353	0.642078
G	ASP	325	0.769469	0.589741	0.679605	0.642078		0.780463	0.466923	0.760612	0.642078		0.775324	0.597702	0.770742	0.642078		0.788211	0.63088	0.767744	0.642078		0.776423	0.687797	0.768961	0.642078
G	GLY	326	0.815451		0.815451	0.642078		0.787102		0.755509	0.642078		0.787892		0.753933	0.642078		0.784007		0.763971	0.642078		0.783112		0.769578	0.642078
G	ILE	327	0.776387	0.766553	0.77147	0.642078		0.804508	0.466218	0.76776	0.642078		0.794547	0.550018	0.752122	0.642078		0.777624	0.623786	0.758166	0.642078		0.784563	0.668268	0.762416	0.642078
G	GLU	328	0.821686	0.6321	0.71636	0.642078		0.795938	0.720116	0.755184	0.642078		0.783486	0.593146	0.768155	0.642078		0.784326	0.611748	0.754457	0.642078		0.783431	0.673495	0.764756	0.642078
G	VAL	329	0.789741	0.761696	0.777722	0.642078		0.775197	0.73306	0.751285	0.642078		0.781072	0.7385	0.757229	0.642078		0.789463	0.619064	0.759378	0.642078		0.787806	0.679404	0.768439	0.642078
G	ASN	330	0.714165	0.805383	0.759774	0.642078		0.769096	0.764615	0.766104	0.642078		0.786881	0.713379	0.745745	0.642078		0.788214	0.740927	0.761439	0.642078		0.793438	0.68039	0.77145	0.642078
G	GLN	331	0.803382	0.726767	0.760818	0.642078		0.774326	0.724365	0.744881	0.642078		0.783886	0.757567	0.768448	0.642078		0.792584	0.758017	0.771361	0.642078		0.791456	0.692936	0.776732	0.642078
G	GLU	332	0.80543	0.640947	0.71405	0.642078		0.805174	0.740252	0.768248	0.642078		0.787333	0.782465	0.781088	0.642078		0.792118	0.785128	0.786152	0.642078		0.789045	0.76003	0.772338	0.642078
G	ILE	333	0.806711	0.853042	0.829876	0.642078		0.806373	0.793392	0.79495	0.642078		0.808184	0.785764	0.793114	0.642078		0.786107	0.780278	0.780436	0.642078		0.789649	0.755636	0.770864	0.642078
G	VAL	334	0.806977	0.886186	0.840924	0.642078		0.810702	0.853702	0.830234	0.642078		0.797041	0.78596	0.788492	0.642078		0.796788	0.770658	0.781485	0.642078		0.783814	0.75559	0.768245	0.642078
G	VAL	335	0.818419	0.821878	0.819901	0.642078		0.791021	0.811937	0.799511	0.642078		0.79374	0.805378	0.799105	0.642078		0.793881	0.769436	0.780691	0.642078		0.784289	0.686345	0.769813	0.642078
G	ILE	336	0.747668	0.727746	0.737707	0.642078		0.785005	0.762554	0.774909	0.642078		0.789006	0.778413	0.784181	0.642078		0.787033	0.768099	0.776904	0.642078		0.786547	0.681577	0.768629	0.642078
G	THR	337	0.788927	0.738038	0.767117	0.642078		0.773211	0.728001	0.753361	0.642078		0.779109	0.727493	0.753506	0.642078		0.785356	0.646236	0.771918	0.642078		0.780721	0.691016	0.768332	0.642078
G	THR	338	0.783038	0.718218	0.755258	0.642078		0.776486	0.695947	0.73664	0.642078		0.774419	0.563118	0.74852	0.642078		0.775646	0.627201	0.758464	0.642078		0.779165	0.708153	0.776953	0.642078
G	LYS	339	0.757493	0.631586	0.687545	0.642078		0.778501	0.449935	0.745925	0.642078		0.772687	0.568156	0.750328	0.642078		0.764342	0.628446	0.749556	0.642078		0.778048	0.702139	0.773502	0.642078
G	GLY	340	0.794971		0.794971	0.642078		0.763823		0.743088	0.642078		0.76276		0.748414	0.642078		0.770148		0.759724	0.642078		0.778378		0.770543	0.642078
G	GLU	341	0.739006	0.75294	0.746747	0.642078		0.757756	0.527844	0.766423	0.642078		0.763815	0.608914	0.759139	0.642078		0.770934	0.649954	0.763267	0.642078		0.778731	0.699704	0.771722	0.642078
G	ALA	342	0.73929	0.830592	0.75755	0.642078		0.755536	0.804328	0.77106	0.642078		0.771201	0.639975	0.780013	0.642078		0.774872	0.662515	0.770855	0.642078		0.777992	0.701903	0.772452	0.642078
G	ILE	343	0.788313	0.829453	0.808883	0.642078		0.77401	0.815645	0.786116	0.642078		0.774328	0.801204	0.782694	0.642078		0.784131	0.697308	0.791616	0.642078		0.777922	0.71127	0.775327	0.642078
G	CYS	344	0.794428	0.78689	0.791915	0.642078		0.797781	0.807496	0.803057	0.642078		0.790988	0.825644	0.799919	0.642078		0.776212	0.804728	0.784583	0.642078		0.77127	0.717871	0.77488	0.642078
G	MET	345	0.810602	0.806144	0.808373	0.642078		0.809113	0.822724	0.811054	0.642078		0.791037	0.809912	0.797556	0.642078		0.783234	0.817318	0.79201	0.642078		0.771236	0.732814	0.782971	0.642078
G	ALA	346	0.822308	0.875139	0.832874	0.642078		0.790815	0.811073	0.795661	0.642078		0.791007	0.812236	0.795528	0.642078		0.77903	0.811638	0.790981	0.642078		0.768334	0.803198	0.780504	0.642078
G	ILE	347	0.739536	0.751935	0.745736	0.642078		0.783334	0.822715	0.79245	0.642078		0.774094	0.813024	0.787214	0.642078		0.774574	0.806853	0.786361	0.642078		0.773753	0.80695	0.785048	0.642078
G	ALA	348	0.78816	0.84107	0.798742	0.642078		0.745853	0.794612	0.764942	0.642078		0.763397	0.810988	0.780848	0.642078		0.770092	0.805043	0.782922	0.642078		0.775753	0.797164	0.784691	0.642078
G	LEU	349	0.709864	0.790832	0.750348	0.642078		0.751714	0.809288	0.77521	0.642078		0.751546	0.790804	0.767841	0.642078		0.768378	0.803339	0.781257	0.642078		0.769595	0.791479	0.778468	0.642078
G	MET	350	0.757119	0.795963	0.776541	0.642078		0.743345	0.787004	0.764909	0.642078		0.76336	0.799259	0.778038	0.642078		0.759662	0.781597	0.769937	0.642078		0.761909	0.795316	0.77643	0.642078
G	THR	351	0.763053	0.774218	0.767838	0.642078		0.772926	0.788131	0.780367	0.642078		0.757988	0.775635	0.769016	0.642078		0.756954	0.783737	0.769179	0.642078		0.761299	0.788469	0.773808	0.642078
G	THR	352	0.798606	0.794213	0.796723	0.642078		0.774319	0.763794	0.77273	0.642078		0.76013	0.770852	0.767033	0.642078		0.745771	0.782027	0.765	0.642078		0.751735	0.777136	0.764584	0.642078
G	ALA	353	0.761299	0.722951	0.75363	0.642078		0.76016	0.761359	0.763596	0.642078		0.750682	0.777478	0.765622	0.642078		0.759203	0.773455	0.76917	0.642078		0.752816	0.784392	0.767535	0.642078
G	VAL	354	0.720574	0.766913	0.740434	0.642078		0.730584	0.772987	0.754517	0.642078		0.758849	0.768802	0.767962	0.642078		0.753487	0.766957	0.762723	0.642078		0.75092	0.779262	0.765465	0.642078
G	ILE	355	0.709879	0.829096	0.769487	0.642078		0.74478	0.775614	0.763153	0.642078		0.74255	0.760053	0.754899	0.642078		0.751825	0.775176	0.764202	0.642078		0.755849	0.782183	0.769925	0.642078
G	SER	356	0.803887	0.730835	0.779536	0.642078		0.743626	0.770134	0.760144	0.642078		0.740574	0.781813	0.759813	0.642078		0.747354	0.773809	0.761238	0.642078		0.762722	0.709823	0.775033	0.642078
G	THR	357	0.717112	0.750472	0.731409	0.642078		0.757473	0.771019	0.763047	0.642078		0.749921	0.785359	0.766921	0.642078		0.747752	0.788096	0.767778	0.642078		0.764042	0.713551	0.777629	0.642078
G	CYS	358	0.751418	0.83175	0.778196	0.642078		0.745279	0.788955	0.76186	0.642078		0.760762	0.784132	0.772905	0.642078		0.763773	0.678537	0.780962	0.642078		0.761147	0.707718	0.773475	0.642078
G	ASP	359	0.767308	0.784644	0.775976	0.642078		0.760936	0.813118	0.784527	0.642078		0.766529	0.637965	0.783543	0.642078		0.773443	0.676555	0.784807	0.642078		0.762778	0.718612	0.776959	0.642078
G	HIS	360	0.764083	0.82296	0.799409	0.642078		0.788038	0.535868	0.802703	0.642078		0.77862	0.650916	0.79654	0.642078		0.768139	0.676443	0.780734	0.642078		0.76916	0.721926	0.782171	0.642078
G	GLY	361	0.832723		0.832723	0.642078		0.791457		0.80951	0.642078		0.781689		0.791107	0.642078		0.777015		0.789383	0.642078		0.778278		0.785033	0.642078
G	ILE	362	0.777566	0.815226	0.796396	0.642078		0.792351	0.515093	0.793383	0.642078		0.784075	0.642205	0.794302	0.642078		0.782638	0.685576	0.792179	0.642078		0.778955	0.706514	0.777182	0.642078
G	VAL	363	0.766763	0.730052	0.75103	0.642078		0.774523	0.796022	0.779792	0.642078		0.789415	0.638286	0.793974	0.642078		0.788762	0.686594	0.79575	0.642078		0.787475	0.71113	0.783847	0.642078
G	ALA	364	0.77924	0.842789	0.79195	0.642078		0.778929	0.792067	0.78025	0.642078		0.784905	0.79664	0.787624	0.642078		0.795513	0.654546	0.780572	0.642078		0.792215	0.708793	0.78625	0.642078
G	LYS	365	0.790782	0.803361	0.79777	0.642078		0.793399	0.81264	0.796897	0.642078		0.79166	0.75332	0.766977	0.642078		0.792384	0.769011	0.776574	0.642078		0.790597	0.71422	0.788154	0.642078
G	ILE	366	0.810173	0.791771	0.800972	0.642078		0.804098	0.731253	0.763969	0.642078		0.800472	0.767559	0.777718	0.642078		0.796097	0.767699	0.777749	0.642078		0.792797	0.704454	0.783836	0.642078
G	LYS	367	0.811339	0.598626	0.693165	0.642078		0.810779	0.730549	0.76629	0.642078		0.805335	0.760211	0.780253	0.642078		0.793633	0.784025	0.784305	0.642078		0.785152	0.746209	0.761579	0.642078
G	ARG	368	0.810826	0.80125	0.804732	0.642078		0.808574	0.735307	0.767507	0.642078		0.797081	0.768406	0.780083	0.642078		0.794924	0.765847	0.778585	0.642078		0.783448	0.739015	0.756848	0.642078
G	VAL	369	0.803556	0.806046	0.804623	0.642078		0.787965	0.81721	0.802093	0.642078		0.792703	0.753159	0.770271	0.642078		0.788903	0.716695	0.748603	0.642078		0.771117	0.741944	0.751909	0.642078
G	ILE	370	0.749513	0.844335	0.796924	0.642078		0.78045	0.78864	0.784486	0.642078		0.780161	0.725294	0.749216	0.642078		0.781567	0.708742	0.740515	0.642078		0.768308	0.736538	0.749307	0.642078
G	MET	371	0.788281	0.715539	0.75191	0.642078		0.762141	0.673058	0.712242	0.642078		0.769761	0.712263	0.737142	0.642078		0.755822	0.73212	0.74102	0.642078		0.764534	0.735922	0.747766	0.642078
G	GLU	372	0.74863	0.459301	0.587892	0.642078		0.765246	0.636979	0.694721	0.642078		0.735275	0.703509	0.715557	0.642078		0.746895	0.729559	0.735105	0.642078		0.749398	0.732716	0.737862	0.642078
G	ARG	373	0.758827	0.736096	0.744362	0.642078		0.71286	0.652557	0.676317	0.642078		0.735039	0.691306	0.708838	0.642078		0.73914	0.728208	0.731704	0.642078		0.742759	0.749784	0.744747	0.642078
G	ASP	374	0.631123	0.762273	0.696698	0.642078		0.712761	0.760564	0.734796	0.642078		0.727238	0.707516	0.714619	0.642078		0.72402	0.71566	0.716719	0.642078		0.740763	0.739396	0.738159	0.642078
G	THR	375	0.748332	0.783323	0.763328	0.642078		0.709577	0.780727	0.746947	0.642078		0.706247	0.766956	0.735447	0.642078		0.716882	0.72578	0.719146	0.642078		0.730915	0.737685	0.734188	0.642078
G	TYR	376	0.749275	0.796587	0.780817	0.642078		0.713761	0.778804	0.745391	0.642078		0.702144	0.777012	0.740354	0.642078		0.722631	0.758306	0.739771	0.642078		0.729538	0.660928	0.7285	0.642078
G	PRO	377	0.643675	0.756504	0.69203	0.642078		0.710421	0.779821	0.747248	0.642078		0.733694	0.761954	0.747468	0.642078		0.713546	0.76561	0.74214	0.642078		0.721744	0.656729	0.722504	0.642078
G	ARG	378	0.738313	0.786373	0.768897	0.642078		0.72362	0.743287	0.731065	0.642078		0.723073	0.762735	0.74699	0.642078		0.728294	0.656714	0.74752	0.642078		0.722004	0.614975	0.737377	0.642078
G	LYS	379	0.788873	0.686984	0.732268	0.642078		0.740805	0.753528	0.754035	0.642078		0.72009	0.603417	0.7377	0.642078		0.721753	0.640433	0.736467	0.642078		0.716576	0.614227	0.734384	0.642078
G	TRP	380	0.695228	0.787225	0.76094	0.642078		0.739488	0.491403	0.742524	0.642078		0.731865	0.585988	0.736484	0.642078		0.72207	0.526635	0.732278	0.642078		0.721703	0.611311	0.735705	0.642078
G	GLY	381	0.734363		0.734363	0.642078		0.710712		0.727085	0.642078		0.734501		0.733003	0.642078		0.72999		0.73505	0.642078		0.721374		0.733973	0.642078
G	LEU	382	0.702546	0.669358	0.685952	0.642078		0.729467	0.223119	0.723936	0.642078		0.716549	0.436891	0.728838	0.642078		0.722734	0.51452	0.726812	0.642078		0.692336	0.605208	0.712383	0.642078
G	GLY	383	0.751493		0.751493	0.642078		0.717718		0.716295	0.642078		0.715007		0.718896	0.642078		0.716426		0.728527	0.642078		0.685736		0.694586	0.642078
G	PRO	384	0.699115	0.727871	0.711439	0.642078		0.712709	0.486023	0.724721	0.642078		0.717078	0.573983	0.720877	0.642078		0.678516	0.520029	0.69744	0.642078		0.675009	0.573923	0.688251	0.642078
G	LYS	385	0.687519	0.730198	0.71123	0.642078		0.710451	0.73352	0.722314	0.642078		0.66254	0.594168	0.692353	0.642078		0.655189	0.582371	0.663425	0.642078		0.654126	0.546787	0.663894	0.642078
G	ALA	386	0.744717	0.742489	0.744272	0.642078		0.620698	0.747657	0.666278	0.642078		0.626457	0.681448	0.641306	0.642078		0.643441	0.595656	0.66532	0.642078		0.644879	0.529771	0.648971	0.642078
G	SER	387	0.429858	0.770283	0.543333	0.642078		0.581883	0.649724	0.59462	0.642078		0.610696	0.688343	0.638862	0.642078		0.615965	0.651154	0.624299	0.642078		0.621356	0.587589	0.632738	0.642078
G	GLN	388	0.571074	0.4364	0.496255	0.642078		0.540414	0.656343	0.579603	0.642078		0.585025	0.620001	0.589484	0.642078		0.60088	0.632893	0.607919	0.642078		0.607144	0.565193	0.614434	0.642078
G	LYS	389	0.62031	0.762347	0.699219	0.642078		0.583516	0.529078	0.553272	0.642078		0.554784	0.591513	0.559986	0.642078		0.570606	0.619436	0.585715	0.642078		0.566836	0.587566	0.570995	0.642078
G	LYS	390	0.559163	0.388486	0.464343	0.642078		0.590996	0.583627	0.586781	0.642078		0.563933	0.564656	0.56248	0.642078		0.542248	0.573795	0.54862	0.642078		0.55796	0.576971	0.561536	0.642078
G	LEU	391	0.593515	0.600049	0.596782	0.642078		0.54276	0.541511	0.538975	0.642078		0.55896	0.561977	0.56015	0.642078		0.524856	0.498911	0.510095	0.642078		0.545004	0.561649	0.546566	0.642078
G	MET	392	0.475603	0.635996	0.5558	0.642078		0.538443	0.553017	0.54573	0.642078		0.496521	0.458727	0.475038	0.642078		0.529199	0.523902	0.525972	0.642078		0.522814	0.541555	0.524599	0.642078
G	ILE	393	0.546211	0.423007	0.484609	0.642078		0.443309	0.435033	0.438022	0.642078		0.504984	0.503297	0.503648	0.642078		0.514014	0.484161	0.497097	0.642078		0.534434	0.512964	0.522257	0.642078
G	LYS	394	0.308114	0.246095	0.273659	0.642078		0.485268	0.426812	0.45522	0.642078		0.482851	0.479108	0.480365	0.642078		0.504984	0.503297	0.503648	0.642078		0.529199	0.523902	0.525972	0.642078
G	GLN	395	0.601478	0.611335	0.607392	0.642078		0.454796	0.428715	0.440526	0.642078		0.485268	0.426812	0.45522	0.642078		0.482851	0.479108	0.480365	0.642078		0.514014	0.484161	0.497097	0.642078
Protein - Chain F								Average over 3 residues					Average over 5 residues					Average over 7 residues					Average over 11 residues
Chain	Res	Res #	Q_backBone	Q_sideChain	Q_residue	ExpectedQ@2.71		Q_backBone	Q_sideChain	Q_residue	ExpectedQ@2.71		Q_backBone	Q_sideChain	Q_residue	ExpectedQ@2.71		Q_backBone	Q_sideChain	Q_residue	ExpectedQ@2.71		Q_backBone	Q_sideChain	Q_residue	ExpectedQ@2.71
F	MET	1	0.708936	0.680191	0.694564	0.642078		0.718119	0.66406	0.685678	0.642078		0.728863	0.696778	0.709213	0.642078		0.737283	0.707319	0.719267	0.642078		0.73764	0.718894	0.726449	0.642078
F	PHE	2	0.727302	0.647929	0.676792	0.642078		0.728863	0.696778	0.709213	0.642078		0.737283	0.707319	0.719267	0.642078		0.730874	0.721984	0.726516	0.642078		0.712371	0.710801	0.710028	0.642078
F	LEU	3	0.750352	0.762215	0.756284	0.642078		0.746731	0.716362	0.727502	0.642078		0.730874	0.721984	0.726516	0.642078		0.73764	0.718894	0.726449	0.642078		0.712495	0.710935	0.710352	0.642078
F	GLN	4	0.76254	0.738941	0.749429	0.642078		0.739377	0.760601	0.753741	0.642078		0.74338	0.726635	0.732827	0.642078		0.712371	0.710801	0.710028	0.642078		0.700406	0.678561	0.687135	0.642078
F	TYR	5	0.705238	0.780646	0.75551	0.642078		0.746416	0.74101	0.743686	0.642078		0.710072	0.729498	0.719769	0.642078		0.713004	0.715327	0.712607	0.642078		0.6951	0.656342	0.672547	0.642078
F	TYR	6	0.77147	0.703443	0.726119	0.642078		0.679156	0.715444	0.69771	0.642078		0.702675	0.719428	0.711035	0.642078		0.695345	0.682704	0.687552	0.642078		0.686576	0.596675	0.666074	0.642078
F	LEU	7	0.56076	0.662244	0.611502	0.642078		0.681865	0.692518	0.683412	0.642078		0.670905	0.655554	0.66143	0.642078		0.68063	0.639012	0.656832	0.642078		0.681069	0.567791	0.648879	0.642078
F	ASN	8	0.713364	0.711869	0.712616	0.642078		0.625939	0.597894	0.608507	0.642078		0.659326	0.5907	0.618578	0.642078		0.657602	0.533449	0.635677	0.642078		0.67978	0.581135	0.656901	0.642078
F	GLU	9	0.603694	0.419569	0.501402	0.642078		0.6548	0.529271	0.585089	0.642078		0.625301	0.450011	0.593623	0.642078		0.649476	0.473711	0.59995	0.642078		0.679267	0.571685	0.652481	0.642078
F	GLN	10	0.64734	0.456375	0.541249	0.642078		0.617459	0.291981	0.547998	0.642078		0.64282	0.390058	0.572406	0.642078		0.64114	0.486749	0.60551	0.642078		0.677034	0.576383	0.65463	0.642078
F	GLY	11	0.601344		0.601344	0.642078		0.632347		0.549337	0.642078		0.642771		0.582891	0.642078		0.667418		0.619247	0.642078		0.675289		0.644112	0.642078
F	ASP	12	0.648358	0.362476	0.505417	0.642078		0.654273	0.38573	0.623934	0.642078		0.670974	0.454364	0.624142	0.642078		0.670935	0.49743	0.627884	0.642078		0.67212	0.551989	0.640565	0.642078
F	ARG	13	0.713118	0.794712	0.765042	0.642078		0.702061	0.605148	0.659372	0.642078		0.689102	0.521214	0.670507	0.642078		0.682699	0.520086	0.647656	0.642078		0.683265	0.554792	0.647588	0.642078
F	VAL	14	0.744707	0.658256	0.707657	0.642078		0.731936	0.747864	0.748592	0.642078		0.706041	0.636846	0.6782	0.642078		0.695451	0.545974	0.668492	0.642078		0.683048	0.541684	0.640202	0.642078
F	TYR	15	0.737982	0.790623	0.773076	0.642078		0.72291	0.67568	0.706846	0.642078		0.723691	0.691869	0.714536	0.642078		0.707168	0.644986	0.68098	0.642078		0.696705	0.555622	0.652685	0.642078
F	THR	16	0.686041	0.57816	0.639806	0.642078		0.72021	0.668792	0.699994	0.642078		0.717739	0.671542	0.69928	0.642078		0.716113	0.674301	0.698973	0.642078		0.687215	0.561543	0.651865	0.642078
F	LEU	17	0.736607	0.637591	0.687099	0.642078		0.702002	0.636277	0.671888	0.642078		0.710993	0.653428	0.684022	0.642078		0.721942	0.642612	0.680926	0.642078		0.686307	0.622521	0.654051	0.642078
F	LYS	18	0.683359	0.69308	0.68876	0.642078		0.710315	0.632785	0.669076	0.642078		0.714181	0.609881	0.65715	0.642078		0.693119	0.623076	0.655865	0.642078		0.683395	0.647266	0.664967	0.642078
F	LYS	19	0.710978	0.567684	0.63137	0.642078		0.716085	0.611217	0.652949	0.642078		0.685562	0.59855	0.635635	0.642078		0.672174	0.605951	0.634767	0.642078		0.686793	0.575019	0.663645	0.642078
F	PHE	20	0.753918	0.572888	0.638717	0.642078		0.669282	0.554026	0.600771	0.642078		0.656514	0.605181	0.623292	0.642078		0.662214	0.614025	0.632723	0.642078		0.684094	0.570155	0.658745	0.642078
F	ASP	21	0.542949	0.521505	0.532227	0.642078		0.629411	0.588381	0.598777	0.642078		0.643106	0.593501	0.61064	0.642078		0.664198	0.52294	0.641779	0.642078		0.674361	0.549678	0.642512	0.642078
F	PRO	22	0.591364	0.670751	0.625387	0.642078		0.583545	0.608977	0.594371	0.642078		0.65101	0.479964	0.634465	0.642078		0.66872	0.510321	0.636778	0.642078		0.676204	0.565875	0.650506	0.642078
F	MET	23	0.61632	0.634676	0.625498	0.642078		0.652727	0.435142	0.667127	0.642078		0.643229	0.486335	0.637472	0.642078		0.657284	0.509992	0.631513	0.642078		0.676795	0.578165	0.656497	0.642078
F	GLY	24	0.750496		0.750496	0.642078		0.693944		0.676582	0.642078		0.660825		0.64993	0.642078		0.650484		0.644232	0.642078		0.675146		0.658758	0.642078
F	GLN	25	0.715016	0.604742	0.653752	0.642078		0.698813	0.390042	0.666254	0.642078		0.683815	0.512226	0.670402	0.642078		0.679078	0.572094	0.67577	0.642078		0.681435	0.605442	0.671742	0.642078
F	GLN	26	0.630927	0.565385	0.594515	0.642078		0.684085	0.642151	0.658672	0.642078		0.709172	0.539846	0.695901	0.642078		0.689628	0.592051	0.688376	0.642078		0.675152	0.624026	0.680978	0.642078
F	THR	27	0.706314	0.756325	0.727748	0.642078		0.693449	0.698162	0.691753	0.642078		0.692116	0.701936	0.688528	0.642078		0.713033	0.608577	0.709619	0.642078		0.692075	0.645243	0.69988	0.642078
F	CYS	28	0.743106	0.772776	0.752996	0.642078		0.704879	0.779851	0.731457	0.642078		0.705144	0.73106	0.712617	0.642078		0.703649	0.719622	0.708164	0.642078		0.702245	0.658752	0.709069	0.642078
F	SER	29	0.665217	0.810451	0.713628	0.642078		0.729494	0.777863	0.746941	0.642078		0.715921	0.773445	0.741776	0.642078		0.705661	0.741072	0.720507	0.642078		0.707049	0.657684	0.710363	0.642078
F	ALA	30	0.780158	0.750362	0.774199	0.642078		0.710061	0.779374	0.742712	0.642078		0.720477	0.773159	0.744257	0.642078		0.715991	0.777353	0.739356	0.642078		0.711518	0.730376	0.71483	0.642078
F	HIS	31	0.684809	0.777309	0.740309	0.642078		0.731354	0.760855	0.751553	0.642078		0.712504	0.782473	0.73895	0.642078		0.710683	0.758296	0.726784	0.642078		0.719936	0.694976	0.71087	0.642078
F	PRO	32	0.729093	0.754895	0.740151	0.642078		0.705715	0.783851	0.735641	0.642078		0.713292	0.744968	0.724172	0.642078		0.718762	0.76213	0.733445	0.642078		0.731552	0.715172	0.726919	0.642078
F	ALA	33	0.703241	0.819348	0.726463	0.642078		0.700498	0.73239	0.702118	0.642078		0.717191	0.754819	0.729258	0.642078		0.739105	0.677114	0.718669	0.642078		0.730519	0.697397	0.71784	0.642078
F	ARG	34	0.669158	0.622928	0.639739	0.642078		0.724018	0.747296	0.721943	0.642078		0.741753	0.642426	0.703235	0.642078		0.736039	0.682425	0.71822	0.642078		0.729444	0.689442	0.713775	0.642078
F	PHE	35	0.799654	0.799614	0.799628	0.642078		0.75881	0.545962	0.683187	0.642078		0.747674	0.648954	0.709416	0.642078		0.737488	0.651495	0.702158	0.642078		0.730857	0.652767	0.696962	0.642078
F	SER	36	0.807619	0.215344	0.610194	0.642078		0.788657	0.600831	0.72696	0.642078		0.746016	0.597244	0.689699	0.642078		0.737801	0.641549	0.697605	0.642078		0.728783	0.638534	0.685518	0.642078
F	PRO	37	0.758698	0.787536	0.771057	0.642078		0.753756	0.521227	0.669709	0.642078		0.758442	0.609714	0.703407	0.642078		0.734589	0.582647	0.669351	0.642078		0.739111	0.639811	0.690586	0.642078
F	ASP	38	0.694951	0.5608	0.627875	0.642078		0.728312	0.677871	0.702405	0.642078		0.734661	0.531197	0.649218	0.642078		0.747187	0.578485	0.670577	0.642078		0.738587	0.633681	0.686982	0.642078
F	ASP	39	0.731287	0.685275	0.708281	0.642078		0.70233	0.551035	0.621613	0.642078		0.724607	0.606888	0.656843	0.642078		0.74701	0.577305	0.670067	0.642078		0.747559	0.628408	0.691629	0.642078
F	LYS	40	0.680753	0.407029	0.528684	0.642078		0.723129	0.562035	0.628427	0.642078		0.73255	0.607651	0.661843	0.642078		0.734969	0.644751	0.682969	0.642078		0.754461	0.637211	0.699741	0.642078
F	TYR	41	0.757347	0.5938	0.648316	0.642078		0.745505	0.597393	0.657686	0.642078		0.738227	0.632984	0.67637	0.642078		0.741146	0.641009	0.683901	0.642078		0.753651	0.64051	0.700986	0.642078
F	SER	42	0.798413	0.791349	0.796059	0.642078		0.759698	0.690872	0.714961	0.642078		0.752357	0.648197	0.69023	0.642078		0.748307	0.663719	0.698343	0.642078		0.740124	0.689207	0.708999	0.642078
F	ARG	43	0.723334	0.687466	0.700509	0.642078		0.774562	0.746719	0.758049	0.642078		0.765222	0.710745	0.730287	0.642078		0.756801	0.685237	0.713349	0.642078		0.74063	0.670451	0.700061	0.642078
F	HIS	44	0.801938	0.761343	0.777581	0.642078		0.756783	0.722859	0.735687	0.642078		0.771901	0.759165	0.763288	0.642078		0.753668	0.734376	0.737584	0.642078		0.741072	0.677712	0.703614	0.642078
F	ARG	45	0.745078	0.719769	0.728972	0.642078		0.779253	0.772337	0.773291	0.642078		0.743983	0.751097	0.743743	0.642078		0.754656	0.732579	0.741074	0.642078		0.739452	0.686957	0.707798	0.642078
F	ILE	46	0.790742	0.835901	0.813322	0.642078		0.731548	0.768891	0.746875	0.642078		0.752169	0.729848	0.738189	0.642078		0.74057	0.711054	0.72263	0.642078		0.741503	0.714974	0.724361	0.642078
F	THR	47	0.658825	0.751005	0.69833	0.642078		0.737943	0.722709	0.728131	0.642078		0.731744	0.705714	0.716065	0.642078		0.739161	0.725269	0.730315	0.642078		0.739474	0.729393	0.73325	0.642078
F	ILE	48	0.764264	0.581221	0.672743	0.642078		0.707633	0.657634	0.679343	0.642078		0.725422	0.719155	0.721131	0.642078		0.725071	0.718679	0.720787	0.642078		0.729946	0.710112	0.718161	0.642078
F	LYS	49	0.69981	0.640675	0.666957	0.642078		0.725848	0.669622	0.698001	0.642078		0.707935	0.695017	0.700644	0.642078		0.723635	0.723342	0.723233	0.642078		0.727245	0.715518	0.719612	0.642078
F	LYS	50	0.713469	0.78697	0.754303	0.642078		0.705529	0.714286	0.710715	0.642078		0.723176	0.695298	0.710195	0.642078		0.70976	0.686679	0.697056	0.642078		0.712213	0.715661	0.712537	0.642078
F	ARG	51	0.703309	0.715213	0.710884	0.642078		0.717269	0.751531	0.737092	0.642078		0.709046	0.694905	0.701663	0.642078		0.71473	0.686097	0.699646	0.642078		0.710093	0.709209	0.708564	0.642078
F	PHE	52	0.735029	0.752408	0.746088	0.642078		0.71065	0.682294	0.695685	0.642078		0.707807	0.716156	0.711565	0.642078		0.696491	0.712054	0.703505	0.642078		0.699153	0.698766	0.697544	0.642078
F	LYS	53	0.693613	0.57926	0.630083	0.642078		0.707419	0.692866	0.697546	0.642078		0.692431	0.711346	0.700655	0.642078		0.699626	0.713214	0.706122	0.642078		0.694415	0.69425	0.693993	0.642078
F	VAL	54	0.693615	0.746931	0.716465	0.642078		0.674605	0.69637	0.682101	0.642078		0.69612	0.698063	0.695533	0.642078		0.693473	0.703793	0.697235	0.642078		0.683901	0.690601	0.686369	0.642078
F	LEU	55	0.636589	0.76292	0.699754	0.642078		0.683987	0.719549	0.700498	0.642078		0.683195	0.691786	0.684735	0.642078		0.679673	0.701809	0.689862	0.642078		0.642473	0.667824	0.653617	0.642078
F	MET	56	0.721756	0.648795	0.685276	0.642078		0.676249	0.710912	0.692375	0.642078		0.665814	0.7162	0.690573	0.642078		0.667327	0.671621	0.667404	0.642078		0.633412	0.643671	0.635492	0.642078
F	THR	57	0.670402	0.721022	0.692096	0.642078		0.666288	0.690382	0.678882	0.642078		0.656813	0.675031	0.665055	0.642078		0.603112	0.644602	0.621204	0.642078		0.630255	0.603479	0.616238	0.642078
F	GLN	58	0.606706	0.701329	0.659274	0.642078		0.641907	0.65448	0.646749	0.642078		0.578317	0.600472	0.586442	0.642078		0.591709	0.612367	0.598127	0.642078		0.61223	0.557197	0.585775	0.642078
F	GLN	59	0.648612	0.541088	0.588876	0.642078		0.499808	0.544182	0.518279	0.642078		0.556723	0.574971	0.560372	0.642078		0.596281	0.542392	0.569461	0.642078		0.579079	0.561208	0.57327	0.642078
F	PRO	60	0.244108	0.390127	0.306687	0.642078		0.502169	0.484168	0.483496	0.642078		0.556361	0.485386	0.521771	0.642078		0.569851	0.484466	0.530277	0.642078		0.567626	0.542636	0.55895	0.642078
F	ARG	61	0.613789	0.521288	0.554925	0.642078		0.508829	0.394837	0.453568	0.642078		0.54237	0.393782	0.472114	0.642078		0.521073	0.470518	0.501768	0.642078		0.559963	0.51816	0.543305	0.642078
F	PRO	62	0.668591	0.273096	0.499093	0.642078		0.606377	0.345898	0.488336	0.642078		0.478439	0.410241	0.452845	0.642078		0.506801	0.432049	0.475517	0.642078		0.539739	0.501831	0.525559	0.642078
F	VAL	63	0.536749	0.243309	0.410989	0.642078		0.511432	0.379931	0.467537	0.642078		0.537021	0.41527	0.489384	0.642078		0.478439	0.410241	0.452845	0.642078		0.521073	0.470518	0.501768	0.642078
F	LEU	64	0.328956	0.623387	0.492529	0.642078		0.432853	0.433348	0.451759	0.642078		0.511432	0.379931	0.467537	0.642078		0.537021	0.41527	0.489384	0.642078		0.506801	0.432049	0.475517	0.642078
Protein - Chain I								Average over 3 residues					Average over 5 residues					Average over 7 residues					Average over 11 residues
Chain	Res	Res #	Q_backBone	Q_sideChain	Q_residue	ExpectedQ@2.71		Q_backBone	Q_sideChain	Q_residue	ExpectedQ@2.71		Q_backBone	Q_sideChain	Q_residue	ExpectedQ@2.71		Q_backBone	Q_sideChain	Q_residue	ExpectedQ@2.71		Q_backBone	Q_sideChain	Q_residue	ExpectedQ@2.71
I	THR	23	0.275002	-0.030754	0.143964	0.642078		0.395036	0.344107	0.397483	0.642078		0.475669	0.393128	0.450307	0.642078		0.508094	0.379219	0.451867	0.642078		0.548031	0.442143	0.500561	0.642078
I	TYR	24	0.51507	0.718967	0.651002	0.642078		0.475669	0.393128	0.450307	0.642078		0.508094	0.379219	0.451867	0.642078		0.552527	0.419848	0.492756	0.642078		0.556638	0.430917	0.500966	0.642078
I	GLN	25	0.636935	0.491171	0.555955	0.642078		0.585791	0.515877	0.554502	0.642078		0.552527	0.419848	0.492756	0.642078		0.548031	0.442143	0.500561	0.642078		0.577616	0.462137	0.526167	0.642078
I	GLU	26	0.605368	0.337493	0.456548	0.642078		0.657521	0.470342	0.556271	0.642078		0.602637	0.536722	0.57188	0.642078		0.556638	0.430917	0.500966	0.642078		0.600454	0.491815	0.551393	0.642078
I	LEU	27	0.730258	0.582361	0.656309	0.642078		0.620394	0.491158	0.550815	0.642078		0.621279	0.465641	0.54236	0.642078		0.620847	0.53255	0.580767	0.642078		0.600555	0.505399	0.55771	0.642078
I	LEU	28	0.525555	0.55362	0.539587	0.642078		0.621363	0.499847	0.566432	0.642078		0.638784	0.503542	0.571683	0.642078		0.659145	0.534017	0.595367	0.642078		0.613382	0.528196	0.574997	0.642078
I	VAL	29	0.608278	0.36356	0.503398	0.642078		0.619432	0.532618	0.581852	0.642078		0.674342	0.581891	0.631014	0.642078		0.654077	0.553515	0.603739	0.642078		0.65306	0.603767	0.630637	0.642078
I	ASN	30	0.724464	0.680675	0.70257	0.642078		0.705299	0.591158	0.653057	0.642078		0.648583	0.59095	0.622664	0.642078		0.673546	0.613326	0.645357	0.642078		0.673162	0.595016	0.636318	0.642078
I	GLN	31	0.783156	0.72924	0.753203	0.642078		0.703028	0.67919	0.690111	0.642078		0.691802	0.63146	0.664321	0.642078		0.670862	0.644493	0.659598	0.642078		0.686062	0.617286	0.654423	0.642078
I	ASN	32	0.601464	0.627655	0.614559	0.642078		0.708757	0.704355	0.705212	0.642078		0.71244	0.718854	0.71484	0.642078		0.700952	0.654361	0.684442	0.642078		0.701104	0.650964	0.680545	0.642078
I	PRO	33	0.741651	0.756171	0.747874	0.642078		0.68486	0.728118	0.706143	0.642078		0.714785	0.707258	0.717025	0.642078		0.725317	0.707588	0.720401	0.642078		0.702301	0.666535	0.688928	0.642078
I	ILE	34	0.711465	0.800528	0.755996	0.642078		0.729769	0.726465	0.739121	0.642078		0.71392	0.70864	0.717408	0.642078		0.731942	0.711484	0.726304	0.642078		0.721917	0.689401	0.70843	0.642078
I	ALA	35	0.73619	0.622697	0.713491	0.642078		0.742161	0.719791	0.741535	0.642078		0.747795	0.724699	0.743273	0.642078		0.726265	0.71497	0.725636	0.642078		0.719998	0.679654	0.70602	0.642078
I	GLN	36	0.778829	0.736146	0.755116	0.642078		0.761953	0.688931	0.737498	0.642078		0.748148	0.724192	0.743404	0.642078		0.746247	0.740326	0.745571	0.642078		0.704742	0.667606	0.692262	0.642078
I	PRO	37	0.77084	0.70795	0.743887	0.642078		0.764362	0.732579	0.749177	0.642078		0.754123	0.725117	0.743025	0.642078		0.724177	0.668922	0.706859	0.642078		0.702182	0.632131	0.668361	0.642078
I	LEU	38	0.743416	0.75364	0.748528	0.642078		0.751865	0.75558	0.748839	0.642078		0.724317	0.651846	0.695704	0.642078		0.702061	0.632867	0.677607	0.642078		0.718342	0.638874	0.679811	0.642078
I	ALA	39	0.741338	0.805151	0.754101	0.642078		0.690639	0.605044	0.659839	0.642078		0.679881	0.614245	0.654928	0.642078		0.704748	0.592342	0.645721	0.642078		0.717045	0.639222	0.67922	0.642078
I	SER	40	0.587164	0.25634	0.476889	0.642078		0.628383	0.536544	0.594075	0.642078		0.676713	0.540459	0.604208	0.642078		0.704803	0.587438	0.643635	0.642078		0.719372	0.628773	0.674521	0.642078
I	ARG	41	0.556647	0.548142	0.551235	0.642078		0.632937	0.381168	0.506137	0.642078		0.683873	0.530095	0.602606	0.642078		0.698596	0.594874	0.643275	0.642078		0.721752	0.626302	0.670537	0.642078
I	ARG	42	0.755001	0.339024	0.490288	0.642078		0.696955	0.529662	0.594014	0.642078		0.681084	0.521065	0.600059	0.642078		0.697688	0.585153	0.636958	0.642078		0.71807	0.626618	0.66907	0.642078
I	LEU	43	0.779217	0.701821	0.740519	0.642078		0.753869	0.600282	0.657391	0.642078		0.711063	0.606916	0.645543	0.642078		0.700692	0.555205	0.624897	0.642078		0.712201	0.634734	0.671163	0.642078
I	THR	44	0.72739	0.760001	0.741366	0.642078		0.74789	0.715804	0.728731	0.642078		0.752207	0.61639	0.66923	0.642078		0.722288	0.624245	0.662338	0.642078		0.706088	0.62109	0.660918	0.642078
I	ARG	45	0.737062	0.685591	0.704308	0.642078		0.742273	0.680369	0.705115	0.642078		0.748874	0.69651	0.718969	0.642078		0.743663	0.659829	0.693148	0.642078		0.709001	0.618107	0.662639	0.642078
I	LYS	46	0.762366	0.595515	0.669671	0.642078		0.745921	0.673577	0.704319	0.642078		0.734285	0.715591	0.724246	0.642078		0.732403	0.697619	0.71394	0.642078		0.721508	0.665096	0.687375	0.642078
I	LEU	47	0.738334	0.739624	0.738979	0.642078		0.735658	0.710788	0.725186	0.642078		0.724043	0.684302	0.70314	0.642078		0.731569	0.707694	0.718585	0.642078		0.733625	0.657598	0.688657	0.642078
I	TYR	48	0.706273	0.797225	0.766907	0.642078		0.706929	0.713468	0.713906	0.642078		0.731306	0.701653	0.716885	0.642078		0.731191	0.709582	0.719673	0.642078		0.732478	0.678042	0.70256	0.642078
I	LYS	49	0.67618	0.603556	0.635833	0.642078		0.71861	0.724374	0.725258	0.642078		0.723782	0.737194	0.732747	0.642078		0.724458	0.678163	0.69982	0.642078		0.726883	0.663597	0.697306	0.642078
I	CYS	50	0.773377	0.772343	0.773033	0.642078		0.724768	0.716373	0.719283	0.642078		0.714101	0.682401	0.698019	0.642078		0.721603	0.673648	0.696043	0.642078		0.725099	0.65536	0.692756	0.642078
I	ILE	51	0.724746	0.77322	0.748983	0.642078		0.729351	0.670408	0.695784	0.642078		0.721323	0.635737	0.673283	0.642078		0.718651	0.645549	0.688006	0.642078		0.722876	0.629338	0.67769	0.642078
I	LYS	52	0.689931	0.465661	0.565337	0.642078		0.719019	0.600929	0.652516	0.642078		0.729621	0.623612	0.68266	0.642078		0.718865	0.627286	0.677208	0.642078		0.720978	0.630009	0.677219	0.642078
I	LYS	53	0.742381	0.563905	0.643228	0.642078		0.71666	0.524165	0.630428	0.642078		0.7165	0.603021	0.666318	0.642078		0.724069	0.598114	0.663314	0.642078		0.693612	0.622536	0.660911	0.642078
I	ALA	54	0.717668	0.54293	0.68272	0.642078		0.722607	0.592074	0.672423	0.642078		0.714072	0.528247	0.624236	0.642078		0.719513	0.573908	0.647808	0.642078		0.700639	0.6111	0.656763	0.642078
I	VAL	55	0.707773	0.669388	0.691322	0.642078		0.712683	0.537222	0.637539	0.642078		0.724383	0.555695	0.644068	0.642078		0.67845	0.557365	0.620753	0.642078		0.707156	0.621993	0.665834	0.642078
I	LYS	56	0.712608	0.399349	0.538575	0.642078		0.720621	0.557213	0.631464	0.642078		0.663368	0.574398	0.627341	0.642078		0.691828	0.586761	0.643029	0.642078		0.701991	0.615605	0.659862	0.642078
I	GLN	57	0.741483	0.602901	0.664493	0.642078		0.630466	0.553224	0.587554	0.642078		0.676549	0.600098	0.635051	0.642078		0.692611	0.609543	0.656228	0.642078		0.705883	0.600606	0.652334	0.642078
I	LYS	58	0.437307	0.657422	0.559593	0.642078		0.654122	0.643917	0.648453	0.642078		0.684567	0.610896	0.643911	0.642078		0.692453	0.632277	0.659745	0.642078		0.700645	0.558273	0.658422	0.642078
I	GLN	59	0.783575	0.671429	0.721272	0.642078		0.656249	0.684077	0.672162	0.642078		0.685359	0.67144	0.677664	0.642078		0.700995	0.62354	0.656152	0.642078		0.701447	0.579406	0.669998	0.642078
I	ILE	60	0.747865	0.723379	0.735622	0.642078		0.749335	0.698959	0.721411	0.642078		0.690575	0.672505	0.677999	0.642078		0.689523	0.56649	0.669542	0.642078		0.708474	0.596244	0.676827	0.642078
I	ARG	61	0.716564	0.702068	0.707339	0.642078		0.743997	0.677892	0.703043	0.642078		0.729575	0.541021	0.692542	0.642078		0.690913	0.594129	0.684695	0.642078		0.706528	0.599371	0.677256	0.642078
I	ARG	62	0.767563	0.608229	0.666169	0.642078		0.705478	0.436766	0.668605	0.642078		0.723102	0.56601	0.7024	0.642078		0.742006	0.604232	0.713016	0.642078		0.70542	0.624632	0.691066	0.642078
I	GLY	63	0.632307		0.632307	0.642078		0.717027		0.68968	0.642078		0.73252		0.706844	0.642078		0.728119		0.709412	0.642078		0.706895		0.695253	0.642078
I	VAL	64	0.751209	0.796375	0.770566	0.642078		0.726158	0.508173	0.720238	0.642078		0.726481	0.567307	0.704585	0.642078		0.721342	0.602261	0.702964	0.642078		0.730241	0.629719	0.704923	0.642078
I	LYS	65	0.794958	0.728145	0.75784	0.642078		0.744178	0.742769	0.741484	0.642078		0.713054	0.581106	0.709448	0.642078		0.72722	0.598083	0.703423	0.642078		0.70691	0.630123	0.695873	0.642078
I	GLU	66	0.686367	0.703788	0.696046	0.642078		0.72725	0.703051	0.714789	0.642078		0.738134	0.715671	0.725097	0.642078		0.716727	0.603115	0.703394	0.642078		0.701421	0.632392	0.693868	0.642078
I	VAL	67	0.700427	0.67722	0.690481	0.642078		0.714834	0.684612	0.699026	0.642078		0.726714	0.685086	0.704177	0.642078		0.701673	0.699669	0.701881	0.642078		0.690355	0.629454	0.687045	0.642078
I	GLN	68	0.757708	0.672828	0.710552	0.642078		0.717416	0.664498	0.688999	0.642078		0.673108	0.674632	0.676952	0.642078		0.69257	0.692806	0.693738	0.642078		0.67983	0.635405	0.686844	0.642078
I	LYS	69	0.694113	0.643447	0.665965	0.642078		0.659583	0.664051	0.666077	0.642078		0.673333	0.683541	0.680456	0.642078		0.663981	0.684464	0.675803	0.642078		0.681911	0.635405	0.688926	0.642078
I	PHE	70	0.526928	0.675878	0.621714	0.642078		0.636177	0.68922	0.667082	0.642078		0.652215	0.682047	0.668818	0.642078		0.659041	0.680164	0.671218	0.642078		0.68148	0.591695	0.664972	0.642078
I	VAL	71	0.68749	0.748334	0.713566	0.642078		0.603085	0.697988	0.655858	0.642078		0.63103	0.68222	0.659499	0.642078		0.652581	0.583419	0.666179	0.642078		0.670908	0.570883	0.648711	0.642078
I	ASN	72	0.594836	0.66975	0.632293	0.642078		0.644703	0.697259	0.669938	0.642078		0.623249	0.553531	0.657347	0.642078		0.650974	0.53238	0.63711	0.642078		0.671919	0.506903	0.648842	0.642078
I	LYS	73	0.651782	0.673692	0.663955	0.642078		0.633942	0.447814	0.650485	0.642078		0.667156	0.481467	0.634419	0.642078		0.648767	0.511776	0.624683	0.642078		0.671303	0.507927	0.648896	0.642078
I	GLY	74	0.655207		0.655207	0.642078		0.684484		0.608745	0.642078		0.665391		0.6075	0.642078		0.673133		0.635507	0.642078		0.668808		0.650126	0.642078
I	GLU	75	0.746464	0.31556	0.507073	0.642078		0.693445	0.271593	0.580418	0.642078		0.685921	0.297694	0.620538	0.642078		0.674014	0.406673	0.632294	0.642078		0.675061	0.525127	0.659899	0.642078
I	LYS	76	0.678665	0.499219	0.578973	0.642078		0.707538	0.271593	0.59451	0.642078		0.694296	0.300654	0.625963	0.642078		0.693361	0.41355	0.645406	0.642078		0.701364	0.534239	0.67576	0.642078
I	GLY	77	0.697485		0.697485	0.642078		0.689937		0.655845	0.642078		0.709307		0.639737	0.642078		0.709234		0.661052	0.642078		0.704005		0.675722	0.642078
I	ILE	78	0.69366	0.688492	0.691076	0.642078		0.707136	0.468794	0.704212	0.642078		0.712593	0.538637	0.693017	0.642078		0.732241	0.540692	0.681191	0.642078		0.717798	0.46892	0.686109	0.642078
I	MET	79	0.730263	0.71789	0.724076	0.642078		0.728938	0.731322	0.729542	0.642078		0.740111	0.594014	0.736458	0.642078		0.727967	0.595552	0.710631	0.642078		0.725342	0.467148	0.688885	0.642078
I	VAL	80	0.762892	0.787583	0.773474	0.642078		0.769804	0.760525	0.764577	0.642078		0.743924	0.733929	0.739592	0.642078		0.737665	0.524235	0.734571	0.642078		0.73081	0.534689	0.695428	0.642078
I	LEU	81	0.816257	0.776103	0.79618	0.642078		0.765233	0.754421	0.760936	0.642078		0.754502	0.596231	0.750687	0.642078		0.742991	0.617693	0.734143	0.642078		0.730816	0.576891	0.718709	0.642078
I	ALA	82	0.716548	0.699578	0.713154	0.642078		0.759785	0.491894	0.751962	0.642078		0.755403	0.583494	0.744769	0.642078		0.746092	0.625472	0.739301	0.642078		0.73914	0.602839	0.736657	0.642078
I	GLY	83	0.746551		0.746551	0.642078		0.732622		0.718064	0.642078		0.745897		0.735511	0.642078		0.748415		0.744884	0.642078		0.749856		0.747193	0.642078
I	ASP	84	0.734767	0.654208	0.694487	0.642078		0.732227	0.465716	0.72274	0.642078		0.731951	0.575303	0.728906	0.642078		0.749463	0.633895	0.745303	0.642078		0.755362	0.679642	0.751302	0.642078
I	THR	85	0.715363	0.742941	0.727182	0.642078		0.732219	0.725646	0.728276	0.642078		0.742687	0.592316	0.741557	0.642078		0.749335	0.638938	0.74776	0.642078		0.761005	0.689774	0.75895	0.642078
I	LEU	86	0.746526	0.779789	0.763157	0.642078		0.744039	0.769125	0.755582	0.642078		0.756449	0.754598	0.754923	0.642078		0.754717	0.642129	0.751063	0.642078		0.75915	0.686939	0.756976	0.642078
I	PRO	87	0.770228	0.784644	0.776406	0.642078		0.777371	0.791947	0.784316	0.642078		0.76034	0.768139	0.763281	0.642078		0.761258	0.760607	0.75987	0.642078		0.755158	0.687444	0.755092	0.642078
I	ILE	88	0.81536	0.811408	0.813384	0.642078		0.779937	0.772655	0.775355	0.642078		0.775736	0.785421	0.779484	0.642078		0.762361	0.775205	0.768052	0.642078		0.761518	0.697093	0.762807	0.642078
I	GLU	89	0.754225	0.721913	0.736274	0.642078		0.787308	0.787557	0.785953	0.642078		0.774927	0.780741	0.777204	0.642078		0.770502	0.780737	0.774948	0.642078		0.758845	0.766808	0.762395	0.642078
I	VAL	90	0.79234	0.829348	0.8082	0.642078		0.763017	0.769218	0.765411	0.642078		0.775352	0.780146	0.777014	0.642078		0.776212	0.78444	0.779929	0.642078		0.762803	0.777962	0.769959	0.642078
I	TYR	91	0.742486	0.756394	0.751758	0.642078		0.769059	0.789136	0.778471	0.642078		0.76958	0.779006	0.773942	0.642078		0.76863	0.781901	0.775015	0.642078		0.762565	0.775995	0.768981	0.642078
I	CYS	92	0.772352	0.781665	0.775456	0.642078		0.767112	0.781255	0.775079	0.642078		0.762166	0.787997	0.77509	0.642078		0.763336	0.776971	0.769918	0.642078		0.762933	0.775341	0.768837	0.642078
I	HIS	93	0.786498	0.805707	0.798024	0.642078		0.758668	0.784747	0.77183	0.642078		0.759357	0.777508	0.76899	0.642078		0.757412	0.776884	0.767081	0.642078		0.757375	0.771876	0.763853	0.642078
I	LEU	94	0.717154	0.766869	0.742011	0.642078		0.76065	0.78316	0.772579	0.642078		0.753411	0.77049	0.761922	0.642078		0.751444	0.768777	0.760421	0.642078		0.751981	0.767969	0.759264	0.642078
I	PRO	95	0.778298	0.776904	0.777701	0.642078		0.736069	0.755025	0.745377	0.642078		0.749054	0.768676	0.759147	0.642078		0.746674	0.767368	0.756109	0.642078		0.74602	0.764686	0.754806	0.642078
I	VAL	96	0.712754	0.721303	0.716418	0.642078		0.747206	0.756934	0.751899	0.642078		0.733574	0.756841	0.743857	0.642078		0.744341	0.765476	0.754317	0.642078		0.744836	0.763037	0.754025	0.642078
I	MET	97	0.750565	0.772595	0.76158	0.642078		0.724139	0.746811	0.733191	0.642078		0.741347	0.757151	0.748037	0.642078		0.730364	0.748348	0.73849	0.642078		0.745583	0.739248	0.742293	0.642078
I	CYS	98	0.709098	0.746534	0.721576	0.642078		0.738561	0.762517	0.748689	0.642078		0.723419	0.738933	0.729943	0.642078		0.739243	0.754682	0.746718	0.642078		0.742139	0.726265	0.734221	0.642078
I	GLU	99	0.756021	0.768421	0.76291	0.642078		0.717925	0.733588	0.723906	0.642078		0.73673	0.756914	0.746582	0.642078		0.735302	0.714368	0.724576	0.642078		0.735228	0.721272	0.727832	0.642078
I	ASP	100	0.688656	0.68581	0.687233	0.642078		0.741329	0.755147	0.749918	0.642078		0.736759	0.701336	0.718807	0.642078		0.738404	0.702591	0.720326	0.642078		0.745576	0.721274	0.732036	0.642078
I	ARG	101	0.779311	0.811211	0.799611	0.642078		0.739559	0.663908	0.703183	0.642078		0.741832	0.679802	0.711825	0.642078		0.732676	0.699474	0.715492	0.642078		0.745738	0.719396	0.731325	0.642078
I	ASN	102	0.750709	0.494704	0.622706	0.642078		0.754828	0.648259	0.702994	0.642078		0.732723	0.676272	0.704792	0.642078		0.750088	0.702382	0.725018	0.642078		0.749559	0.720318	0.733398	0.642078
I	LEU	103	0.734465	0.638863	0.686664	0.642078		0.731883	0.628114	0.679039	0.642078		0.761188	0.692489	0.724996	0.642078		0.753527	0.700643	0.726012	0.642078		0.739733	0.709778	0.723215	0.642078
I	PRO	104	0.710476	0.750775	0.727747	0.642078		0.758639	0.718843	0.734221	0.642078		0.761344	0.681496	0.719049	0.642078		0.762972	0.707162	0.733439	0.642078		0.742069	0.707955	0.724093	0.642078
I	TYR	105	0.830978	0.766891	0.788253	0.642078		0.773848	0.757971	0.761958	0.642078		0.762157	0.728844	0.742352	0.642078		0.743425	0.685083	0.712004	0.642078		0.740233	0.691077	0.716992	0.642078
I	VAL	106	0.780091	0.756248	0.769873	0.642078		0.788616	0.751528	0.765783	0.642078		0.74376	0.732403	0.734932	0.642078		0.741152	0.718194	0.727508	0.642078		0.747008	0.6978	0.723724	0.642078
I	TYR	107	0.754777	0.731445	0.739223	0.642078		0.725781	0.714782	0.719553	0.642078		0.748624	0.727544	0.73563	0.642078		0.741346	0.71018	0.727242	0.642078		0.745832	0.691246	0.71964	0.642078
I	ILE	108	0.642475	0.656654	0.649565	0.642078		0.710684	0.70486	0.706674	0.642078		0.729593	0.690718	0.714939	0.642078		0.748875	0.711464	0.732033	0.642078		0.748404	0.693969	0.722287	0.642078
I	PRO	109	0.7348	0.726481	0.731235	0.642078		0.704365	0.655299	0.688534	0.642078		0.726212	0.691421	0.713222	0.642078		0.739646	0.707496	0.727239	0.642078		0.747509	0.697662	0.723687	0.642078
I	SER	110	0.735821	0.582763	0.684802	0.642078		0.744602	0.689669	0.725773	0.642078		0.72853	0.692955	0.716315	0.642078		0.73949	0.674411	0.710375	0.642078		0.745297	0.62941	0.719905	0.642078
I	LYS	111	0.763185	0.759763	0.761284	0.642078		0.755125	0.693881	0.733592	0.642078		0.755835	0.666556	0.716768	0.642078		0.735182	0.666989	0.705066	0.642078		0.730964	0.637703	0.712816	0.642078
I	THR	112	0.76637	0.739116	0.75469	0.642078		0.769518	0.674512	0.722601	0.642078		0.7538	0.657158	0.710932	0.642078		0.74142	0.573182	0.710291	0.642078		0.728888	0.641646	0.712439	0.642078
I	ASP	113	0.779001	0.524656	0.651828	0.642078		0.756665	0.647755	0.702859	0.642078		0.743864	0.540605	0.7112	0.642078		0.732637	0.591986	0.707297	0.642078		0.727679	0.64599	0.713331	0.642078
I	LEU	114	0.724624	0.679492	0.702058	0.642078		0.729922	0.401383	0.680009	0.642078		0.725891	0.560276	0.700999	0.642078		0.735699	0.622966	0.718858	0.642078		0.732751	0.586294	0.717758	0.642078
I	GLY	115	0.686141		0.686141	0.642078		0.694695		0.699493	0.642078		0.724067		0.703206	0.642078		0.732599		0.717108	0.642078		0.738952		0.719606	0.642078
I	ALA	116	0.67332	0.858115	0.710279	0.642078		0.70557	0.552579	0.720715	0.642078		0.716564	0.623291	0.722647	0.642078		0.722869	0.520159	0.709047	0.642078		0.729997	0.586636	0.716654	0.642078
I	ALA	117	0.75725	0.799623	0.765725	0.642078		0.724018	0.812321	0.741679	0.642078		0.711292	0.487393	0.721889	0.642078		0.7263	0.537871	0.723294	0.642078		0.729683	0.584699	0.715282	0.642078
I	ALA	118	0.741485	0.779226	0.749033	0.642078		0.732333	0.526283	0.737674	0.642078		0.734666	0.617121	0.734971	0.642078		0.713826	0.53571	0.716191	0.642078		0.734064	0.585936	0.718316	0.642078
I	GLY	119	0.698264		0.698264	0.642078		0.747587		0.732951	0.642078		0.727464		0.723383	0.642078		0.724339		0.72477	0.642078		0.732902		0.725297	0.642078
I	SER	120	0.803013	0.648643	0.751556	0.642078		0.712862	0.437668	0.70072	0.642078		0.727961	0.566137	0.719477	0.642078		0.744516	0.626148	0.735881	0.642078		0.737956	0.618306	0.735478	0.642078
I	LYS	121	0.637309	0.664362	0.652339	0.642078		0.733352	0.68382	0.716696	0.642078		0.742576	0.560837	0.727282	0.642078		0.745799	0.608843	0.730581	0.642078		0.751646	0.687338	0.746154	0.642078
I	ARG	122	0.759734	0.738454	0.746192	0.642078		0.737201	0.718515	0.728864	0.642078		0.756168	0.696535	0.733354	0.642078		0.751331	0.623485	0.739869	0.642078		0.763417	0.673736	0.750278	0.642078
I	PRO	123	0.814561	0.752728	0.788061	0.642078		0.780173	0.723224	0.754292	0.642078		0.751608	0.743151	0.745853	0.642078		0.771112	0.731965	0.754913	0.642078		0.767542	0.66742	0.750339	0.642078
I	THR	124	0.766225	0.678489	0.728624	0.642078		0.786999	0.770979	0.776911	0.642078		0.791493	0.76215	0.776099	0.642078		0.771081	0.740515	0.755497	0.642078		0.765124	0.654688	0.744284	0.642078
I	CYS	125	0.780212	0.881721	0.814048	0.642078		0.79439	0.773189	0.782081	0.642078		0.800105	0.756157	0.77799	0.642078		0.794699	0.749913	0.77179	0.642078		0.766056	0.70952	0.739895	0.642078
I	VAL	126	0.836732	0.759357	0.803571	0.642078		0.806581	0.78319	0.791088	0.642078		0.79772	0.751642	0.773656	0.642078		0.788292	0.73573	0.762682	0.642078		0.756946	0.691734	0.72573	0.642078
I	ILE	127	0.802798	0.708491	0.755644	0.642078		0.814054	0.732666	0.775202	0.642078		0.787452	0.743778	0.764418	0.642078		0.773143	0.714363	0.742957	0.642078		0.763226	0.696548	0.73124	0.642078
I	MET	128	0.802632	0.730151	0.766391	0.642078		0.773438	0.692605	0.734824	0.642078		0.773114	0.688066	0.731606	0.642078		0.764083	0.682148	0.723974	0.642078		0.750974	0.673732	0.713275	0.642078
I	VAL	129	0.714885	0.639172	0.682437	0.642078		0.742013	0.657493	0.699605	0.642078		0.746328	0.626792	0.69004	0.642078		0.753537	0.658662	0.709531	0.642078		0.743087	0.61596	0.676961	0.642078
I	LYS	130	0.708521	0.603157	0.649985	0.642078		0.708736	0.565106	0.642721	0.642078		0.727046	0.628557	0.6815	0.642078		0.723283	0.619823	0.673104	0.642078		0.739433	0.619308	0.676075	0.642078
I	PRO	131	0.702804	0.452988	0.59574	0.642078		0.705904	0.591154	0.652891	0.642078		0.691511	0.580023	0.637938	0.642078		0.71257	0.535357	0.620669	0.642078		0.733753	0.595161	0.662187	0.642078
I	HIS	132	0.706389	0.717318	0.712946	0.642078		0.678049	0.552596	0.619089	0.642078		0.694095	0.475636	0.57917	0.642078		0.701627	0.533238	0.613882	0.642078		0.724822	0.560957	0.638322	0.642078
I	GLU	133	0.624956	0.487481	0.548581	0.642078		0.686384	0.440678	0.550042	0.642078		0.697596	0.498067	0.59295	0.642078		0.702034	0.529942	0.610859	0.642078		0.709459	0.506031	0.617618	0.642078
I	GLU	134	0.727806	0.117235	0.3886	0.642078		0.69293	0.440009	0.552022	0.642078		0.700583	0.53069	0.606057	0.642078		0.706316	0.498507	0.595298	0.642078		0.691601	0.495477	0.603531	0.642078
I	TYR	135	0.726027	0.715312	0.718884	0.642078		0.723857	0.482884	0.589586	0.642078		0.707004	0.463849	0.57168	0.642078		0.696458	0.448696	0.585606	0.642078		0.692137	0.498294	0.604716	0.642078
I	GLN	136	0.717737	0.616106	0.661275	0.642078		0.727419	0.57151	0.640406	0.642078		0.708772	0.387214	0.567543	0.642078		0.682144	0.433944	0.571105	0.642078		0.695934	0.496869	0.605612	0.642078
I	GLU	137	0.738493	0.383112	0.541059	0.642078		0.696675	0.367841	0.576744	0.642078		0.684449	0.486578	0.61211	0.642078		0.695834	0.460042	0.59209	0.642078		0.683874	0.518409	0.606915	0.642078
I	ALA	138	0.633796	0.104305	0.527898	0.642078		0.659494	0.367158	0.560131	0.642078		0.683401	0.47755	0.607429	0.642078		0.699046	0.52722	0.630838	0.642078		0.685246	0.517291	0.606943	0.642078
I	TYR	139	0.606193	0.614056	0.611435	0.642078		0.653592	0.462843	0.611603	0.642078		0.689911	0.471824	0.607142	0.642078		0.676776	0.523593	0.615293	0.642078		0.688634	0.508407	0.603513	0.642078
I	ASP	140	0.720785	0.670169	0.695477	0.642078		0.692423	0.623901	0.655584	0.642078		0.656241	0.533187	0.620944	0.642078		0.677312	0.536296	0.622719	0.642078		0.682157	0.543266	0.62	0.642078
I	GLU	141	0.750289	0.587479	0.659839	0.642078		0.680405	0.649191	0.655128	0.642078		0.673779	0.65333	0.658015	0.642078		0.666415	0.537244	0.618403	0.642078		0.665647	0.54587	0.611914	0.642078
I	CYS	142	0.570141	0.689925	0.610069	0.642078		0.680639	0.660809	0.661054	0.642078		0.684984	0.608469	0.637897	0.642078		0.669668	0.59387	0.624412	0.642078		0.668303	0.558072	0.619873	0.642078
I	LEU	143	0.721487	0.705022	0.713255	0.642078		0.651281	0.5949	0.61139	0.642078		0.67214	0.574573	0.612795	0.642078		0.660842	0.612427	0.627055	0.642078		0.637387	0.570246	0.6105	0.642078
I	GLU	144	0.662216	0.389751	0.510847	0.642078		0.680089	0.53182	0.598022	0.642078		0.630964	0.605868	0.606814	0.642078		0.66458	0.623879	0.634677	0.642078		0.637788	0.628009	0.625141	0.642078
I	GLU	145	0.656564	0.500687	0.569966	0.642078		0.621065	0.544798	0.570248	0.642078		0.666326	0.61795	0.634566	0.642078		0.614314	0.613814	0.602979	0.642078		0.63503	0.612418	0.616714	0.642078
I	VAL	146	0.544413	0.743956	0.629932	0.642078		0.649309	0.664992	0.649576	0.642078		0.601713	0.58035	0.579506	0.642078		0.624036	0.620925	0.614248	0.642078		0.60985	0.584112	0.58997	0.642078
I	GLN	147	0.74695	0.750333	0.74883	0.642078		0.563262	0.670438	0.605573	0.642078		0.59691	0.65034	0.615127	0.642078		0.603233	0.583429	0.586459	0.642078		0.594215	0.582698	0.582268	0.642078
I	SER	148	0.398423	0.517024	0.437957	0.642078		0.594524	0.669019	0.625245	0.642078		0.58077	0.638712	0.60488	0.642078		0.572031	0.579008	0.570809	0.642078		0.596622	0.571976	0.579488	0.642078
I	LEU	149	0.6382	0.739698	0.688949	0.642078		0.537496	0.566424	0.548545	0.642078		0.560647	0.561682	0.559153	0.642078		0.560851	0.589185	0.571545	0.642078		0.582749	0.557193	0.564626	0.642078
I	PRO	150	0.575866	0.44255	0.51873	0.642078		0.552621	0.513684	0.536327	0.642078		0.526919	0.526002	0.524411	0.642078		0.56359	0.56339	0.561814	0.642078		0.572815	0.578123	0.571348	0.642078
I	LEU	151	0.443799	0.358804	0.401302	0.642078		0.532656	0.457762	0.498383	0.642078		0.559042	0.528246	0.546025	0.642078		0.526919	0.526002	0.524411	0.642078		0.560851	0.589185	0.571545	0.642078
I	PRO	152	0.578305	0.571931	0.575118	0.642078		0.511052	0.465367	0.48821	0.642078		0.532656	0.457762	0.498383	0.642078		0.559042	0.528246	0.546025	0.642078		0.56359	0.56339	0.561814	0.642078
Protein - Chain H								Average over 3 residues					Average over 5 residues					Average over 7 residues					Average over 11 residues
Chain	Res	Res #	Q_backBone	Q_sideChain	Q_residue	ExpectedQ@2.71		Q_backBone	Q_sideChain	Q_residue	ExpectedQ@2.71		Q_backBone	Q_sideChain	Q_residue	ExpectedQ@2.71		Q_backBone	Q_sideChain	Q_residue	ExpectedQ@2.71		Q_backBone	Q_sideChain	Q_residue	ExpectedQ@2.71
H	GLY	65	0.638772		0.638772	0.642078		0.51225		0.535233	0.642078		0.500186		0.549468	0.642078		0.52658		0.530457	0.642078		0.573495		0.582713	0.642078
H	PRO	66	0.385728	0.492984	0.431694	0.642078		0.500186	0.402254	0.549468	0.642078		0.52658	0.393578	0.530457	0.642078		0.567839	0.462426	0.571569	0.642078		0.595712	0.492895	0.586581	0.642078
H	PRO	67	0.47606	0.713779	0.577939	0.642078		0.489182	0.524771	0.494352	0.642078		0.567839	0.462426	0.571569	0.642078		0.573495	0.499905	0.582713	0.642078		0.611099	0.524621	0.604853	0.642078
H	GLU	68	0.60576	0.36755	0.473421	0.642078		0.604899	0.606381	0.595793	0.642078		0.56044	0.599886	0.571501	0.642078		0.595712	0.492895	0.586581	0.642078		0.616725	0.548668	0.615579	0.642078
H	ARG	69	0.732878	0.737815	0.73602	0.642078		0.646805	0.597556	0.615957	0.642078		0.629096	0.591456	0.60712	0.642078		0.607145	0.599567	0.600007	0.642078		0.634171	0.493802	0.63314	0.642078
H	VAL	70	0.601776	0.687303	0.63843	0.642078		0.687887	0.625317	0.661414	0.642078		0.677646	0.598042	0.638084	0.642078		0.646575	0.635005	0.638535	0.642078		0.636888	0.498036	0.629705	0.642078
H	VAL	71	0.729008	0.450834	0.609791	0.642078		0.683197	0.628281	0.660326	0.642078		0.688841	0.672741	0.683678	0.642078		0.691593	0.533036	0.669	0.642078		0.64549	0.566222	0.63927	0.642078
H	LEU	72	0.718808	0.746706	0.732757	0.642078		0.703183	0.646195	0.681312	0.642078		0.700503	0.525178	0.694711	0.642078		0.699922	0.557726	0.686418	0.642078		0.67073	0.570525	0.654738	0.642078
H	LEU	73	0.661734	0.741046	0.70139	0.642078		0.72391	0.495917	0.741778	0.642078		0.71296	0.495793	0.686095	0.642078		0.699995	0.559474	0.687557	0.642078		0.693978	0.567548	0.665956	0.642078
H	GLY	74	0.791188		0.791188	0.642078		0.705662		0.695976	0.642078		0.713836		0.712935	0.642078		0.708794		0.68233	0.642078		0.711141		0.69464	0.642078
H	GLU	75	0.664062	0.540381	0.595351	0.642078		0.729547	0.430143	0.710176	0.642078		0.702749	0.514357	0.686752	0.642078		0.70919	0.571362	0.695407	0.642078		0.713763	0.608501	0.69736	0.642078
H	PHE	76	0.73339	0.750048	0.74399	0.642078		0.686941	0.610247	0.647061	0.642078		0.716758	0.502356	0.686741	0.642078		0.720012	0.576326	0.703434	0.642078		0.731225	0.591303	0.696554	0.642078
H	LEU	77	0.663371	0.540311	0.601841	0.642078		0.709513	0.657133	0.682389	0.642078		0.717432	0.658647	0.686292	0.642078		0.734295	0.58109	0.712656	0.642078		0.731403	0.603856	0.701112	0.642078
H	HIS	78	0.731778	0.68104	0.701335	0.642078		0.729903	0.667602	0.697373	0.642078		0.736963	0.705449	0.72041	0.642078		0.734677	0.65225	0.689566	0.642078		0.734296	0.59244	0.696851	0.642078
H	PRO	79	0.79456	0.781454	0.788943	0.642078		0.762684	0.745629	0.752073	0.642078		0.749058	0.655064	0.697525	0.642078		0.744234	0.659183	0.698793	0.642078		0.743042	0.591285	0.700647	0.642078
H	CYS	80	0.761715	0.774393	0.765941	0.642078		0.783381	0.684656	0.728149	0.642078		0.762575	0.664785	0.709144	0.642078		0.746697	0.640766	0.690491	0.642078		0.737526	0.666092	0.698729	0.642078
H	GLU	81	0.793866	0.49812	0.629563	0.642078		0.762179	0.620477	0.685147	0.642078		0.766346	0.652803	0.706053	0.642078		0.760208	0.667628	0.710678	0.642078		0.739232	0.695863	0.712289	0.642078
H	ASP	82	0.730957	0.588917	0.659937	0.642078		0.758485	0.569388	0.65846	0.642078		0.759024	0.64218	0.696893	0.642078		0.760026	0.68789	0.7205	0.642078		0.7391	0.695611	0.711968	0.642078
H	ASP	83	0.750632	0.621128	0.68588	0.642078		0.746512	0.646129	0.696321	0.642078		0.752782	0.651877	0.697724	0.642078		0.744065	0.700235	0.714153	0.642078		0.742205	0.703909	0.718668	0.642078
H	ILE	84	0.757947	0.728342	0.743145	0.642078		0.746362	0.724116	0.733039	0.642078		0.730575	0.725826	0.720713	0.642078		0.739811	0.69636	0.710512	0.642078		0.730976	0.707435	0.714553	0.642078
H	VAL	85	0.730506	0.822877	0.770094	0.642078		0.723762	0.806362	0.752583	0.642078		0.730771	0.757496	0.736817	0.642078		0.726047	0.715428	0.717081	0.642078		0.72077	0.700758	0.70586	0.642078
H	CYS	86	0.682833	0.867866	0.74451	0.642078		0.715092	0.81267	0.751686	0.642078		0.720149	0.75959	0.73475	0.642078		0.70852	0.734129	0.716529	0.642078		0.705921	0.67616	0.686328	0.642078
H	LYS	87	0.731938	0.747268	0.740454	0.642078		0.704097	0.74891	0.72017	0.642078		0.690212	0.757886	0.717336	0.642078		0.698757	0.74654	0.717591	0.642078		0.652513	0.680891	0.66522	0.642078
H	CYS	88	0.697519	0.631597	0.675545	0.642078		0.67924	0.699562	0.690691	0.642078		0.68057	0.734912	0.70198	0.642078		0.675961	0.714465	0.690155	0.642078		0.642893	0.675387	0.657658	0.642078
H	THR	89	0.608263	0.719823	0.656074	0.642078		0.662693	0.686476	0.674978	0.642078		0.663678	0.662102	0.663297	0.642078		0.601086	0.675505	0.636909	0.642078		0.640331	0.686915	0.662269	0.642078
H	THR	90	0.682295	0.708008	0.693315	0.642078		0.629644	0.643881	0.633494	0.642078		0.558566	0.62268	0.594679	0.642078		0.592843	0.627007	0.612944	0.642078		0.640513	0.693348	0.665323	0.642078
H	ASP	91	0.598373	0.503813	0.551093	0.642078		0.495683	0.587327	0.547259	0.642078		0.544089	0.602036	0.574921	0.642078		0.591488	0.627101	0.612394	0.642078		0.643764	0.68918	0.665394	0.642078
H	GLU	92	0.20638	0.550158	0.397368	0.642078		0.476629	0.52745	0.508406	0.642078		0.566927	0.607658	0.591028	0.642078		0.600406	0.651032	0.626849	0.642078		0.649599	0.666813	0.658035	0.642078
H	ASN	93	0.625133	0.528379	0.576756	0.642078		0.517988	0.608823	0.570244	0.642078		0.582457	0.625879	0.607711	0.642078		0.622979	0.659204	0.64325	0.642078		0.647571	0.660113	0.653147	0.642078
H	LYS	94	0.722451	0.747931	0.736607	0.642078		0.70251	0.691807	0.696698	0.642078		0.616037	0.680521	0.651669	0.642078		0.632225	0.646892	0.638999	0.642078		0.650118	0.66416	0.655445	0.642078
H	VAL	95	0.759946	0.799112	0.776732	0.642078		0.749558	0.774689	0.761407	0.642078		0.724164	0.694855	0.704907	0.642078		0.648119	0.671143	0.658369	0.642078		0.661838	0.669534	0.663578	0.642078
H	PRO	96	0.766276	0.777023	0.770882	0.642078		0.757745	0.732655	0.737057	0.642078		0.741064	0.723893	0.726892	0.642078		0.722284	0.689137	0.70172	0.642078		0.662533	0.673237	0.665561	0.642078
H	TYR	97	0.747013	0.62183	0.663557	0.642078		0.740975	0.690807	0.707041	0.642078		0.741681	0.709529	0.719735	0.642078		0.738291	0.724931	0.725832	0.642078		0.676472	0.69205	0.682203	0.642078
H	PHE	98	0.709634	0.673568	0.686683	0.642078		0.727393	0.65717	0.683688	0.642078		0.737129	0.705495	0.713497	0.642078		0.733647	0.725046	0.722764	0.642078		0.723839	0.713666	0.715875	0.642078
H	ASN	99	0.725533	0.676113	0.700823	0.642078		0.724118	0.709541	0.711014	0.642078		0.721861	0.699838	0.702348	0.642078		0.732468	0.712424	0.716682	0.642078		0.723246	0.697524	0.707508	0.642078
H	ALA	100	0.737186	0.778942	0.745537	0.642078		0.717552	0.734597	0.720499	0.642078		0.722798	0.717624	0.716466	0.642078		0.726917	0.713982	0.716236	0.642078		0.727509	0.683978	0.701877	0.642078
H	PRO	101	0.689937	0.748736	0.715137	0.642078		0.726274	0.746146	0.731609	0.642078		0.726355	0.740496	0.732682	0.642078		0.708574	0.675268	0.690687	0.642078		0.711051	0.636319	0.670073	0.642078
H	VAL	102	0.751698	0.710759	0.734152	0.642078		0.723018	0.749141	0.739016	0.642078		0.70497	0.675438	0.68946	0.642078		0.717105	0.664603	0.68897	0.642078		0.703297	0.595092	0.643847	0.642078
H	TYR	103	0.72742	0.78793	0.76776	0.642078		0.699241	0.616505	0.662209	0.642078		0.711403	0.639434	0.675286	0.642078		0.696157	0.607282	0.649836	0.642078		0.695564	0.580691	0.633674	0.642078
H	LEU	104	0.618607	0.350826	0.484716	0.642078		0.705127	0.579224	0.642381	0.642078		0.689196	0.54466	0.617636	0.642078		0.688128	0.542223	0.612245	0.642078		0.692924	0.590195	0.638046	0.642078
H	GLU	105	0.769353	0.598918	0.674667	0.642078		0.65562	0.408203	0.528756	0.642078		0.675053	0.467213	0.567285	0.642078		0.684131	0.501464	0.58889	0.642078		0.692603	0.597779	0.641677	0.642078
H	ASN	106	0.578901	0.274866	0.426884	0.642078		0.676412	0.399104	0.527982	0.642078		0.66196	0.402311	0.524064	0.642078		0.673974	0.511085	0.588979	0.642078		0.678536	0.526966	0.62685	0.642078
H	LYS	107	0.680983	0.323527	0.482397	0.642078		0.640614	0.353937	0.486979	0.642078		0.674358	0.487769	0.574075	0.642078		0.673199	0.507029	0.585123	0.642078		0.681432	0.527575	0.629155	0.642078
H	GLU	108	0.661957	0.463419	0.551658	0.642078		0.674512	0.521686	0.589609	0.642078		0.664887	0.519892	0.587295	0.642078		0.668033	0.456911	0.599084	0.642078		0.677567	0.532712	0.629148	0.642078
H	GLN	109	0.680595	0.778113	0.734771	0.642078		0.688183	0.667023	0.675732	0.642078		0.665596	0.464919	0.618408	0.642078		0.661239	0.479271	0.608486	0.642078		0.668487	0.503958	0.609314	0.642078
H	ILE	110	0.721998	0.759537	0.740767	0.642078		0.66168	0.51255	0.685995	0.642078		0.673757	0.551301	0.670025	0.642078		0.679851	0.549614	0.652371	0.642078		0.680509	0.521522	0.623062	0.642078
H	GLY	111	0.582447		0.582447	0.642078		0.675411		0.687898	0.642078		0.683203		0.706509	0.642078		0.672216		0.66197	0.642078		0.679352		0.632404	0.642078
H	LYS	112	0.72179	0.755435	0.740481	0.642078		0.671142	0.507567	0.685669	0.642078		0.672592	0.550775	0.669472	0.642078		0.684915	0.582287	0.674011	0.642078		0.698742	0.583379	0.663519	0.642078
H	VAL	113	0.709188	0.767267	0.734079	0.642078		0.686172	0.664779	0.674715	0.642078		0.678362	0.507672	0.648508	0.642078		0.695777	0.585161	0.680105	0.642078		0.70789	0.553967	0.69072	0.642078
H	ASP	114	0.627536	0.471634	0.549585	0.642078		0.695858	0.594309	0.639871	0.642078		0.713199	0.667318	0.687504	0.642078		0.705805	0.584653	0.68416	0.642078		0.711128	0.579433	0.706307	0.642078
H	GLU	115	0.750851	0.544025	0.635947	0.642078		0.711672	0.604629	0.65432	0.642078		0.727279	0.667428	0.693238	0.642078		0.734257	0.584653	0.712612	0.642078		0.719083	0.564062	0.702107	0.642078
H	ILE	116	0.756628	0.79823	0.777429	0.642078		0.766557	0.699412	0.727509	0.642078		0.741764	0.513974	0.702744	0.642078		0.730796	0.582955	0.71013	0.642078		0.720834	0.553125	0.696249	0.642078
H	PHE	117	0.792193	0.755982	0.76915	0.642078		0.77681	0.518071	0.776063	0.642078		0.75577	0.568356	0.737449	0.642078		0.739213	0.56035	0.703629	0.642078		0.736278	0.564118	0.682993	0.642078
H	GLY	118	0.78161		0.78161	0.642078		0.757124		0.757957	0.642078		0.759221		0.747974	0.642078		0.755459		0.721735	0.642078		0.738458		0.685944	0.642078
H	GLN	119	0.697569	0.743544	0.723111	0.642078		0.749095	0.450859	0.731096	0.642078		0.756146	0.549557	0.727753	0.642078		0.755671	0.523849	0.693261	0.642078		0.739156	0.569555	0.689056	0.642078
H	LEU	120	0.768105	0.609033	0.688569	0.642078		0.735643	0.663934	0.696002	0.642078		0.748175	0.422546	0.66125	0.642078		0.754119	0.522455	0.69262	0.642078		0.745816	0.596944	0.706974	0.642078
H	ARG	121	0.741255	0.639226	0.676327	0.642078		0.7539	0.456396	0.60051	0.642078		0.741006	0.58024	0.659516	0.642078		0.743358	0.52789	0.6925	0.642078		0.746604	0.621608	0.719899	0.642078
H	ASP	122	0.752338	0.120928	0.436633	0.642078		0.746452	0.516208	0.628633	0.642078		0.744866	0.590337	0.668556	0.642078		0.731813	0.638307	0.687512	0.642078		0.746619	0.622693	0.720103	0.642078
H	PHE	123	0.745761	0.788469	0.772939	0.642078		0.738323	0.56781	0.659294	0.642078		0.731404	0.623115	0.68018	0.642078		0.740663	0.648562	0.69537	0.642078		0.744884	0.604639	0.709568	0.642078
H	TYR	124	0.71687	0.794031	0.768311	0.642078		0.721142	0.78514	0.762647	0.642078		0.735056	0.658335	0.700539	0.642078		0.739048	0.677295	0.708385	0.642078		0.741898	0.678145	0.7093	0.642078
H	PHE	125	0.700795	0.772919	0.746692	0.642078		0.725726	0.794092	0.764373	0.642078		0.735948	0.796183	0.769147	0.642078		0.743598	0.665604	0.70509	0.642078		0.741597	0.658988	0.701784	0.642078
H	SER	126	0.759514	0.815325	0.778118	0.642078		0.739036	0.799471	0.768161	0.642078		0.741418	0.749966	0.745211	0.642078		0.743087	0.763837	0.753951	0.642078		0.719	0.636874	0.678652	0.642078
H	VAL	127	0.756801	0.81017	0.779674	0.642078		0.763141	0.727627	0.737018	0.642078		0.747796	0.752872	0.747281	0.642078		0.735729	0.727315	0.735023	0.642078		0.709893	0.630185	0.672019	0.642078
H	LYS	128	0.773109	0.557384	0.653262	0.642078		0.759557	0.725372	0.737199	0.642078		0.746488	0.704852	0.726031	0.642078		0.707539	0.666137	0.687281	0.642078		0.706825	0.664889	0.687837	0.642078
H	LEU	129	0.748761	0.80856	0.77866	0.642078		0.738709	0.632921	0.690789	0.642078		0.698492	0.614943	0.657231	0.642078		0.699008	0.636526	0.666805	0.642078		0.709795	0.642328	0.67631	0.642078
H	SER	130	0.694256	0.532818	0.640443	0.642078		0.654184	0.569053	0.61774	0.642078		0.675348	0.566038	0.621969	0.642078		0.693162	0.591863	0.642879	0.642078		0.715071	0.641499	0.677091	0.642078
H	GLU	131	0.519534	0.365781	0.434116	0.642078		0.61829	0.488081	0.559307	0.642078		0.664444	0.555097	0.613443	0.642078		0.696253	0.553309	0.623802	0.642078		0.704687	0.61835	0.660465	0.642078
H	ASN	132	0.641079	0.565645	0.603362	0.642078		0.626401	0.478036	0.549371	0.642078		0.67038	0.501443	0.586938	0.642078		0.696509	0.585813	0.641466	0.642078		0.687878	0.610282	0.64657	0.642078
H	MET	133	0.718591	0.502681	0.610636	0.642078		0.712703	0.536206	0.620044	0.642078		0.68651	0.551862	0.614231	0.642078		0.673338	0.544344	0.610771	0.642078		0.684727	0.608327	0.645188	0.642078
H	LYS	134	0.778439	0.540291	0.646135	0.642078		0.757312	0.609295	0.677892	0.642078		0.699915	0.582362	0.640168	0.642078		0.656247	0.572024	0.608604	0.642078		0.686448	0.604867	0.64403	0.642078
H	ALA	135	0.774906	0.784913	0.776907	0.642078		0.713302	0.614495	0.662281	0.642078		0.686622	0.614548	0.64455	0.642078		0.685191	0.632436	0.655798	0.642078		0.690583	0.569294	0.626408	0.642078
H	SER	136	0.586562	0.518282	0.563802	0.642078		0.645361	0.67659	0.655326	0.642078		0.687333	0.671745	0.675317	0.642078		0.706756	0.625818	0.661108	0.642078		0.680012	0.562652	0.615356	0.642078
H	SER	137	0.574615	0.726576	0.625269	0.642078		0.627774	0.677841	0.651182	0.642078		0.690053	0.667551	0.674196	0.642078		0.717565	0.613615	0.657418	0.642078		0.692601	0.594572	0.638684	0.642078
H	PHE	138	0.722144	0.788664	0.764475	0.642078		0.696266	0.678188	0.676758	0.642078		0.693922	0.59402	0.635777	0.642078		0.688928	0.602111	0.639238	0.642078		0.706421	0.614008	0.655243	0.642078
H	LYS	139	0.792039	0.519322	0.64053	0.642078		0.769478	0.575081	0.663272	0.642078		0.692205	0.582317	0.626791	0.642078		0.672228	0.592395	0.626926	0.642078		0.713636	0.628964	0.664707	0.642078
H	LYS	140	0.794252	0.417256	0.58481	0.642078		0.721422	0.465448	0.581403	0.642078		0.708884	0.580381	0.639882	0.642078		0.701734	0.629703	0.658599	0.642078		0.707833	0.639978	0.66771	0.642078
H	LEU	141	0.577976	0.459765	0.518871	0.642078		0.676745	0.531306	0.598135	0.642078		0.723075	0.578537	0.644089	0.642078		0.733639	0.62122	0.671381	0.642078		0.69538	0.636971	0.660252	0.642078
H	GLN	142	0.658008	0.716898	0.690724	0.642078		0.676362	0.652035	0.665036	0.642078		0.724259	0.608111	0.658932	0.642078		0.732563	0.603047	0.659194	0.642078		0.710387	0.647194	0.671833	0.642078
H	LYS	143	0.793101	0.779442	0.785513	0.642078		0.749688	0.721178	0.730327	0.642078		0.70833	0.656949	0.677804	0.642078		0.710545	0.636262	0.666957	0.642078		0.709049	0.635483	0.667365	0.642078
H	PHE	144	0.797955	0.667194	0.714744	0.642078		0.768555	0.702695	0.726475	0.642078		0.720318	0.715362	0.713004	0.642078		0.704458	0.666759	0.682154	0.642078		0.708627	0.606893	0.648348	0.642078
H	TYR	145	0.714608	0.661448	0.679168	0.642078		0.716827	0.69349	0.696261	0.642078		0.739044	0.69813	0.713097	0.642078		0.701875	0.686472	0.690333	0.642078		0.696752	0.625661	0.653497	0.642078
H	ILE	146	0.637916	0.751828	0.694872	0.642078		0.701388	0.681337	0.688409	0.642078		0.692404	0.661793	0.671219	0.642078		0.710375	0.651797	0.670985	0.642078		0.692395	0.653749	0.667266	0.642078
H	ASP	147	0.75164	0.630736	0.691188	0.642078		0.649819	0.660108	0.654062	0.642078		0.676314	0.623189	0.639328	0.642078		0.691562	0.644129	0.658364	0.642078		0.703773	0.656841	0.674502	0.642078
H	PRO	148	0.559901	0.597759	0.576125	0.642078		0.676349	0.567557	0.607533	0.642078		0.665675	0.636053	0.642927	0.642078		0.684186	0.652563	0.66144	0.642078		0.714365	0.660929	0.681626	0.642078
H	TYR	149	0.717506	0.474174	0.555285	0.642078		0.646273	0.599233	0.609525	0.642078		0.687356	0.630933	0.651207	0.642078		0.682548	0.62861	0.64991	0.642078		0.696345	0.655306	0.669874	0.642078
H	LYS	150	0.661412	0.725766	0.697164	0.642078		0.708413	0.642056	0.662908	0.642078		0.677656	0.603541	0.632662	0.642078		0.702062	0.630043	0.660513	0.642078		0.672615	0.652783	0.658886	0.642078
H	LEU	151	0.746321	0.726228	0.736274	0.642078		0.703624	0.64859	0.677299	0.642078		0.720579	0.636361	0.671255	0.642078		0.679668	0.642452	0.65552	0.642078		0.666147	0.644561	0.651448	0.642078
H	LEU	152	0.70314	0.493777	0.598459	0.642078		0.741326	0.660622	0.701275	0.642078		0.696054	0.685046	0.691446	0.642078		0.676385	0.648405	0.658055	0.642078		0.667005	0.649918	0.656581	0.642078
H	PRO	153	0.774517	0.761861	0.769093	0.642078		0.690846	0.657745	0.674597	0.642078		0.671156	0.66778	0.670788	0.642078		0.665808	0.66224	0.664066	0.642078		0.662366	0.651262	0.654934	0.642078
H	LEU	154	0.594881	0.717596	0.656238	0.642078		0.63544	0.706298	0.673068	0.642078		0.650584	0.636737	0.643004	0.642078		0.663799	0.674381	0.671804	0.642078		0.664367	0.660804	0.660167	0.642078
H	GLN	155	0.536921	0.639436	0.593874	0.642078		0.591754	0.642682	0.615823	0.642078		0.639426	0.700132	0.67358	0.642078		0.65727	0.662851	0.662775	0.642078		0.645184	0.658806	0.65259	0.642078
H	ARG	156	0.643461	0.571014	0.597358	0.642078		0.609244	0.673735	0.647522	0.642078		0.624647	0.676863	0.654375	0.642078		0.639951	0.6927	0.667807	0.642078		0.637307	0.634834	0.63634	0.642078
H	PHE	157	0.647351	0.810754	0.751335	0.642078		0.66381	0.675762	0.67392	0.642078		0.622052	0.673888	0.649864	0.642078		0.601661	0.648462	0.625357	0.642078		0.626405	0.625695	0.626347	0.642078
H	LEU	158	0.700619	0.645518	0.673068	0.642078		0.643293	0.719664	0.686029	0.642078		0.615966	0.636441	0.625477	0.642078		0.598788	0.611959	0.605669	0.642078		0.61788	0.640352	0.629446	0.642078
H	PRO	159	0.581909	0.70272	0.633685	0.642078		0.596339	0.600145	0.592898	0.642078		0.602227	0.614652	0.60969	0.642078		0.609099	0.607379	0.607634	0.642078		0.5983	0.625163	0.61199	0.642078
H	ARG	160	0.506488	0.452198	0.47194	0.642078		0.554388	0.538997	0.541348	0.642078		0.590946	0.565627	0.574278	0.642078		0.602227	0.614652	0.60969	0.642078		0.598788	0.611959	0.605669	0.642078
H	PRO	161	0.574768	0.462073	0.51842	0.642078		0.540628	0.457135	0.49518	0.642078		0.554388	0.538997	0.541348	0.642078		0.590946	0.565627	0.574278	0.642078		0.609099	0.607379	0.607634	0.642078
Protein - Chain K								Average over 3 residues					Average over 5 residues					Average over 7 residues					Average over 11 residues
Chain	Res	Res #	Q_backBone	Q_sideChain	Q_residue	ExpectedQ@2.71		Q_backBone	Q_sideChain	Q_residue	ExpectedQ@2.71		Q_backBone	Q_sideChain	Q_residue	ExpectedQ@2.71		Q_backBone	Q_sideChain	Q_residue	ExpectedQ@2.71		Q_backBone	Q_sideChain	Q_residue	ExpectedQ@2.71
K	TRP	146	0.648491	0.393438	0.466311	0.642078		0.631235	0.501113	0.538847	0.642078		0.641926	0.594103	0.606284	0.642078		0.674616	0.462071	0.588992	0.642078		0.647483	0.534816	0.610213	0.642078
K	ASN	147	0.613978	0.608788	0.611383	0.642078		0.641926	0.594103	0.606284	0.642078		0.674616	0.462071	0.588992	0.642078		0.659477	0.529578	0.616519	0.642078		0.647362	0.537939	0.608276	0.642078
K	TYR	148	0.66331	0.780083	0.741158	0.642078		0.683324	0.484949	0.629885	0.642078		0.659477	0.529578	0.616519	0.642078		0.647483	0.534816	0.610213	0.642078		0.650909	0.551112	0.614683	0.642078
K	SER	149	0.772684	0.065975	0.537114	0.642078		0.678305	0.548554	0.668301	0.642078		0.647282	0.563092	0.638993	0.642078		0.647362	0.537939	0.608276	0.642078		0.657943	0.560095	0.621825	0.642078
K	PHE	150	0.598922	0.799606	0.72663	0.642078		0.653041	0.47553	0.614141	0.642078		0.653813	0.552669	0.636048	0.642078		0.651254	0.573637	0.635879	0.642078		0.663902	0.558848	0.620583	0.642078
K	SER	151	0.587516	0.561009	0.57868	0.642078		0.611024	0.639096	0.633989	0.642078		0.656299	0.525317	0.619722	0.642078		0.665574	0.576947	0.645533	0.642078		0.659439	0.559609	0.617305	0.642078
K	GLN	152	0.646635	0.556673	0.596656	0.642078		0.636629	0.587002	0.611622	0.642078		0.644604	0.638514	0.648091	0.642078		0.67332	0.543739	0.626712	0.642078		0.619708	0.569519	0.607364	0.642078
K	LEU	153	0.675737	0.643324	0.65953	0.642078		0.678861	0.610652	0.645049	0.642078		0.668327	0.588118	0.624648	0.642078		0.650767	0.615345	0.633484	0.642078		0.617372	0.535968	0.594701	0.642078
K	PRO	154	0.714212	0.63196	0.678961	0.642078		0.702494	0.607637	0.649301	0.642078		0.673786	0.58936	0.625816	0.642078		0.595414	0.572894	0.580674	0.642078		0.619787	0.465051	0.590039	0.642078
K	ARG	155	0.717534	0.547627	0.609411	0.642078		0.682186	0.582268	0.624298	0.642078		0.58675	0.578515	0.577876	0.642078		0.595523	0.526996	0.565447	0.642078		0.617728	0.518883	0.60661	0.642078
K	PHE	156	0.61481	0.567216	0.584523	0.642078		0.5146	0.539098	0.516962	0.642078		0.569258	0.497795	0.540388	0.642078		0.6017	0.447471	0.578764	0.642078		0.627867	0.50571	0.601519	0.642078
K	LEU	157	0.211456	0.50245	0.356953	0.642078		0.471514	0.436463	0.471189	0.642078		0.564391	0.371403	0.542571	0.642078		0.612313	0.449586	0.587316	0.642078		0.63673	0.502888	0.606487	0.642078
K	SER	158	0.588277	0.239723	0.472092	0.642078		0.496536	0.247391	0.506307	0.642078		0.57089	0.393502	0.564568	0.642078		0.611777	0.452835	0.586126	0.642078		0.635047	0.485588	0.596128	0.642078
K	GLY	159	0.689877		0.689877	0.642078		0.676061		0.627121	0.642078		0.590019		0.58179	0.642078		0.607131		0.589543	0.642078		0.629035		0.603668	0.642078
K	SER	160	0.750029	0.658123	0.719394	0.642078		0.716788	0.437609	0.693302	0.642078		0.68473	0.416505	0.637065	0.642078		0.609032	0.421621	0.574998	0.642078		0.626957	0.467628	0.591703	0.642078
K	TRP	161	0.710459	0.654705	0.670635	0.642078		0.715165	0.614267	0.674453	0.642078		0.692698	0.441835	0.639188	0.642078		0.665911	0.466754	0.630071	0.642078		0.632077	0.438271	0.585256	0.642078
K	SER	162	0.685008	0.529972	0.63333	0.642078		0.674529	0.517017	0.595556	0.642078		0.676644	0.605511	0.649705	0.642078		0.680636	0.469556	0.640821	0.642078		0.633486	0.440836	0.587657	0.642078
K	GLU	163	0.62812	0.366373	0.482705	0.642078		0.640911	0.571576	0.619499	0.642078		0.664909	0.525754	0.615296	0.642078		0.692632	0.501657	0.619196	0.642078		0.677567	0.456162	0.617525	0.642078
K	PHE	164	0.609606	0.818382	0.742463	0.642078		0.643025	0.481364	0.590838	0.642078		0.677587	0.439754	0.588869	0.642078		0.67553	0.492699	0.603702	0.642078		0.691841	0.462932	0.620588	0.642078
K	SER	165	0.691351	0.259337	0.547346	0.642078		0.691603	0.434141	0.609437	0.642078		0.666649	0.452844	0.584389	0.642078		0.673514	0.495033	0.605825	0.642078		0.689021	0.529039	0.620874	0.642078
K	THR	166	0.773852	0.224704	0.538503	0.642078		0.698506	0.359821	0.565593	0.642078		0.680294	0.513777	0.624948	0.642078		0.682125	0.464207	0.587605	0.642078		0.688622	0.537264	0.623431	0.642078
K	GLN	167	0.630316	0.595422	0.61093	0.642078		0.700171	0.497054	0.611644	0.642078		0.70743	0.412939	0.577614	0.642078		0.686516	0.515751	0.61765	0.642078		0.687233	0.549396	0.629889	0.642078
K	PRO	168	0.696345	0.671037	0.685499	0.642078		0.690649	0.526884	0.60074	0.642078		0.700931	0.506508	0.606749	0.642078		0.70595	0.505782	0.618373	0.642078		0.692181	0.573384	0.642283	0.642078
K	GLU	169	0.745286	0.314194	0.50579	0.642078		0.700163	0.570804	0.628103	0.642078		0.69529	0.611286	0.648553	0.642078		0.706498	0.581327	0.646134	0.642078		0.710025	0.540078	0.673346	0.642078
K	ASN	170	0.658859	0.727183	0.693021	0.642078		0.716597	0.596657	0.648778	0.642078		0.708263	0.649833	0.6747	0.642078		0.701581	0.662633	0.679156	0.642078		0.725949	0.535136	0.676564	0.642078
K	PHE	171	0.745645	0.748596	0.747523	0.642078		0.699895	0.754645	0.727404	0.642078		0.716881	0.674395	0.691533	0.642078		0.729308	0.577573	0.709653	0.642078		0.732896	0.578905	0.69524	0.642078
K	LEU	172	0.695182	0.788156	0.741669	0.642078		0.726753	0.776866	0.752951	0.642078		0.732705	0.611556	0.755256	0.642078		0.74194	0.590857	0.722846	0.642078		0.726203	0.628543	0.71452	0.642078
K	LYS	173	0.739432	0.793845	0.769662	0.642078		0.753006	0.527334	0.778578	0.642078		0.757887	0.618925	0.772223	0.642078		0.745152	0.6518	0.758131	0.642078		0.735929	0.644065	0.726533	0.642078
K	GLY	174	0.824405		0.824405	0.642078		0.782869		0.79064	0.642078		0.762311		0.773275	0.642078		0.751062		0.766354	0.642078		0.739542		0.731611	0.642078
K	CYS	175	0.784769	0.764026	0.777855	0.642078		0.792314	0.501607	0.785014	0.642078		0.763321	0.613877	0.775057	0.642078		0.74987	0.660529	0.765718	0.642078		0.731542	0.692305	0.750392	0.642078
K	LYS	176	0.767769	0.740795	0.752783	0.642078		0.750923	0.758514	0.760406	0.642078		0.762895	0.608341	0.769739	0.642078		0.755713	0.654849	0.765674	0.642078		0.734147	0.626197	0.749892	0.642078
K	TRP	177	0.70023	0.77072	0.75058	0.642078		0.7351	0.759226	0.748812	0.642078		0.745231	0.75802	0.753131	0.642078		0.743978	0.651082	0.757491	0.642078		0.736179	0.609524	0.745607	0.642078
K	ALA	178	0.737301	0.766163	0.743073	0.642078		0.724539	0.76176	0.745005	0.642078		0.719734	0.758709	0.740036	0.642078		0.724422	0.651082	0.737936	0.642078		0.741691	0.604512	0.746202	0.642078
K	PRO	179	0.736088	0.748397	0.741363	0.642078		0.710224	0.760677	0.732271	0.642078		0.703684	0.61055	0.726982	0.642078		0.722026	0.622676	0.72687	0.642078		0.742796	0.602124	0.745286	0.642078
K	ASP	180	0.657285	0.767471	0.712378	0.642078		0.69363	0.505289	0.713752	0.642078		0.717237	0.569444	0.716945	0.642078		0.720318	0.621567	0.726217	0.642078		0.73707	0.675563	0.74167	0.642078
K	GLY	181	0.687516		0.687516	0.642078		0.704265		0.700096	0.642078		0.720939		0.717974	0.642078		0.727655		0.727503	0.642078		0.735054		0.73775	0.642078
K	SER	182	0.767996	0.565187	0.700393	0.642078		0.737108	0.432739	0.712043	0.642078		0.724039	0.566653	0.721617	0.642078		0.731101	0.62707	0.73344	0.642078		0.730627	0.67209	0.736956	0.642078
K	CYS	183	0.755813	0.733031	0.748219	0.642078		0.758464	0.688598	0.736064	0.642078		0.744867	0.574725	0.736067	0.642078		0.734887	0.619813	0.732493	0.642078		0.724923	0.669788	0.729944	0.642078
K	ILE	184	0.751584	0.767575	0.75958	0.642078		0.756274	0.769479	0.764142	0.642078		0.759882	0.714243	0.745511	0.642078		0.743714	0.620035	0.737017	0.642078		0.728655	0.665924	0.732157	0.642078
K	LEU	185	0.761425	0.807831	0.784628	0.642078		0.758534	0.757666	0.759647	0.642078		0.750097	0.755011	0.754242	0.642078		0.736566	0.726519	0.735008	0.642078		0.721374	0.651322	0.721295	0.642078
K	THR	186	0.762592	0.697592	0.734735	0.642078		0.747696	0.75815	0.754471	0.642078		0.726431	0.757483	0.739289	0.642078		0.738045	0.749158	0.744582	0.642078		0.735856	0.647573	0.726662	0.642078
K	ASN	187	0.719073	0.769025	0.744049	0.642078		0.706382	0.737336	0.717412	0.642078		0.731784	0.7487	0.740855	0.642078		0.723787	0.728407	0.726535	0.642078		0.739024	0.719724	0.733071	0.642078
K	SER	188	0.637482	0.745391	0.673452	0.642078		0.711635	0.746026	0.728304	0.642078		0.7107	0.704689	0.708307	0.642078		0.733073	0.722501	0.728225	0.642078		0.739123	0.737502	0.738936	0.642078
K	ALA	189	0.778349	0.723662	0.767412	0.642078		0.690611	0.685609	0.687584	0.642078		0.721499	0.710417	0.715642	0.642078		0.727492	0.720478	0.724423	0.642078		0.743383	0.741573	0.742449	0.642078
K	ASP	190	0.656002	0.587775	0.621888	0.642078		0.750313	0.679222	0.720236	0.642078		0.722156	0.715345	0.718435	0.642078		0.72842	0.729499	0.728734	0.642078		0.744908	0.736049	0.740449	0.642078
K	ASN	191	0.816587	0.726229	0.771408	0.642078		0.73165	0.702558	0.717104	0.642078		0.748477	0.718414	0.736727	0.642078		0.740363	0.730755	0.734849	0.642078		0.741291	0.733307	0.738119	0.642078
K	ILE	192	0.722362	0.793669	0.758016	0.642078		0.769345	0.760212	0.764779	0.642078		0.753342	0.729246	0.740616	0.642078		0.75906	0.725243	0.744011	0.642078		0.738184	0.718617	0.728798	0.642078
K	LEU	193	0.769087	0.760737	0.764912	0.642078		0.764707	0.777408	0.769928	0.642078		0.775814	0.753053	0.763755	0.642078		0.750958	0.732959	0.742808	0.642078		0.724107	0.714845	0.719873	0.642078
K	ARG	194	0.802672	0.777818	0.786856	0.642078		0.78004	0.748455	0.763118	0.642078		0.756823	0.763341	0.761272	0.642078		0.761302	0.725563	0.744282	0.642078		0.710279	0.701696	0.707271	0.642078
K	ILE	195	0.768361	0.70681	0.737585	0.642078		0.764222	0.7541	0.761145	0.642078		0.758033	0.711808	0.73611	0.642078		0.72525	0.725748	0.726349	0.642078		0.695719	0.652135	0.676574	0.642078
K	TYR	196	0.721633	0.777673	0.758993	0.642078		0.739468	0.673495	0.709595	0.642078		0.717061	0.705166	0.712303	0.642078		0.691396	0.698189	0.694465	0.642078		0.688881	0.647307	0.670508	0.642078
K	ASN	197	0.728411	0.536002	0.632206	0.642078		0.671423	0.680401	0.679025	0.642078		0.653602	0.669754	0.661898	0.642078		0.669839	0.61501	0.646584	0.642078		0.664924	0.634386	0.652069	0.642078
K	LEU	198	0.564226	0.727528	0.645877	0.642078		0.592672	0.621429	0.604304	0.642078		0.623568	0.564088	0.600329	0.642078		0.638141	0.580274	0.613485	0.642078		0.629144	0.599574	0.618015	0.642078
K	PRO	199	0.48538	0.600758	0.534828	0.642078		0.555931	0.502256	0.536816	0.642078		0.595399	0.515487	0.559564	0.642078		0.607383	0.562744	0.589341	0.642078		0.614683	0.585609	0.603775	0.642078
K	PRO	200	0.618189	0.178481	0.429743	0.642078		0.561452	0.437968	0.506578	0.642078		0.560328	0.525107	0.546838	0.642078		0.551261	0.510326	0.535688	0.642078		0.597396	0.552263	0.580075	0.642078
K	GLU	201	0.580788	0.534666	0.555164	0.642078		0.584011	0.432416	0.517829	0.642078		0.513238	0.46175	0.494347	0.642078		0.534348	0.520485	0.53227	0.642078		0.574313	0.518569	0.550787	0.642078
K	LEU	202	0.553057	0.5841	0.568579	0.642078		0.48754	0.509837	0.502388	0.642078		0.538165	0.463021	0.509036	0.642078		0.541246	0.475268	0.515167	0.642078		0.566073	0.50417	0.538441	0.642078
K	TYR	203	0.328777	0.410744	0.383422	0.642078		0.497284	0.533986	0.520092	0.642078		0.537031	0.509527	0.528319	0.642078		0.545399	0.43747	0.498107	0.642078		0.55039	0.513161	0.53294	0.642078
K	HIS	204	0.610018	0.607113	0.608275	0.642078		0.517103	0.47629	0.505951	0.642078		0.523764	0.469829	0.500368	0.642078		0.547228	0.500443	0.525742	0.642078		0.563813	0.498683	0.531688	0.642078
K		205				0.642078					0.642078					0.642078					0.642078					0.642078
K		206				0.642078					0.642078					0.642078					0.642078					0.642078
K		207				0.642078					0.642078					0.642078					0.642078					0.642078
K		208				0.642078					0.642078					0.642078					0.642078					0.642078
K	VAL	209	0.612515	0.411012	0.526157	0.642078		0.578995	0.451434	0.516614	0.642078		0.53935	0.476867	0.51129	0.642078		0.543672	0.514763	0.528104	0.642078		0.588499	0.499472	0.545174	0.642078
K	GLU	210	0.514452	0.336176	0.41541	0.642078		0.585985	0.455492	0.521585	0.642078		0.584775	0.521699	0.548946	0.642078		0.566362	0.512501	0.537178	0.642078		0.592424	0.540552	0.565022	0.642078
K	TYR	211	0.630989	0.619287	0.623187	0.642078		0.567113	0.530123	0.536766	0.642078		0.605148	0.51393	0.55371	0.642078		0.627526	0.540886	0.580001	0.642078		0.61089	0.563518	0.58595	0.642078
K	ALA	212	0.555899	0.634906	0.571701	0.642078		0.632924	0.607488	0.608995	0.642078		0.63403	0.553616	0.585116	0.642078		0.63486	0.544206	0.585687	0.642078		0.614938	0.570882	0.591217	0.642078
K	GLU	213	0.711883	0.56827	0.632098	0.642078		0.674903	0.604205	0.628994	0.642078		0.663411	0.612451	0.631648	0.642078		0.659346	0.597961	0.622716	0.642078		0.649216	0.596145	0.619746	0.642078
K	MET	214	0.756927	0.609438	0.683183	0.642078		0.710056	0.602688	0.654451	0.642078		0.693996	0.646053	0.664083	0.642078		0.671222	0.64495	0.652875	0.642078		0.653845	0.596605	0.621712	0.642078
K	VAL	215	0.661358	0.630355	0.648071	0.642078		0.734066	0.675697	0.705539	0.642078		0.702334	0.652092	0.675047	0.642078		0.681915	0.654858	0.663453	0.642078		0.665516	0.620533	0.638203	0.642078
K	PRO	216	0.783914	0.787296	0.785364	0.642078		0.680953	0.69425	0.686652	0.642078		0.701124	0.676166	0.688075	0.642078		0.696921	0.65161	0.671769	0.642078		0.687377	0.656313	0.668087	0.642078
K	VAL	217	0.597587	0.665099	0.626521	0.642078		0.695778	0.713679	0.703041	0.642078		0.681927	0.676713	0.67742	0.642078		0.701065	0.666746	0.682549	0.642078		0.697085	0.667296	0.678622	0.642078
K	LEU	218	0.705834	0.688641	0.697238	0.642078		0.654788	0.655304	0.651222	0.642078		0.697834	0.685486	0.689317	0.642078		0.700778	0.683935	0.691256	0.642078		0.707757	0.609577	0.687858	0.642078
K	ARG	219	0.660942	0.612173	0.629907	0.642078		0.702557	0.658345	0.678234	0.642078		0.692035	0.673978	0.681072	0.642078		0.711696	0.699612	0.704256	0.642078		0.71264	0.608318	0.690394	0.642078
K	MET	220	0.740894	0.674221	0.707557	0.642078		0.718918	0.67205	0.693867	0.642078		0.720074	0.688978	0.703581	0.642078		0.695893	0.587141	0.688245	0.642078		0.712148	0.623276	0.697482	0.642078
K	VAL	221	0.75492	0.729757	0.744136	0.642078		0.744531	0.714692	0.730253	0.642078		0.713565	0.551249	0.698792	0.642078		0.719893	0.571329	0.693029	0.642078		0.722021	0.635193	0.708175	0.642078
K	GLU	222	0.73778	0.740097	0.739067	0.642078		0.721997	0.489951	0.718832	0.642078		0.734495	0.539698	0.704811	0.642078		0.72642	0.583521	0.702158	0.642078		0.718775	0.635215	0.707181	0.642078
K	GLY	223	0.673292		0.673292	0.642078		0.725554		0.690787	0.642078		0.736621		0.715529	0.642078		0.741993		0.721557	0.642078		0.733487		0.714839	0.642078
K	ASP	224	0.76559	0.554416	0.660003	0.642078		0.730135	0.442799	0.698147	0.642078		0.739628	0.565987	0.719842	0.642078		0.743038	0.621032	0.73111	0.642078		0.740235	0.63865	0.7193	0.642078
K	THR	225	0.751522	0.773981	0.761147	0.642078		0.762356	0.696612	0.728949	0.642078		0.741714	0.575475	0.726913	0.642078		0.743681	0.611366	0.726341	0.642078		0.749443	0.651717	0.731138	0.642078
K	ILE	226	0.769956	0.76144	0.765698	0.642078		0.756562	0.774319	0.767091	0.642078		0.758939	0.707893	0.734406	0.642078		0.749721	0.609843	0.727376	0.642078		0.747266	0.664355	0.738244	0.642078
K	TYR	227	0.748208	0.787536	0.774426	0.642078		0.759195	0.737023	0.750294	0.642078		0.761833	0.742897	0.751668	0.642078		0.762427	0.71783	0.739781	0.642078		0.748603	0.664369	0.738155	0.642078
K	ASP	228	0.75942	0.662092	0.710756	0.642078		0.762563	0.726354	0.743831	0.642078		0.763976	0.739283	0.751464	0.642078		0.755477	0.754805	0.757741	0.642078		0.746195	0.653756	0.732965	0.642078
K	TYR	229	0.78006	0.729435	0.74631	0.642078		0.767239	0.715813	0.739065	0.642078		0.753373	0.749642	0.755469	0.642078		0.758063	0.74851	0.755171	0.642078		0.749546	0.708849	0.731583	0.642078
K	CYS	230	0.762236	0.755911	0.760128	0.642078		0.753078	0.766195	0.764054	0.642078		0.757656	0.738118	0.749214	0.642078		0.749683	0.728783	0.743211	0.642078		0.751394	0.729229	0.742697	0.642078
K	TRP	231	0.716939	0.813238	0.785724	0.642078		0.7496	0.766355	0.763001	0.642078		0.748031	0.730371	0.743459	0.642078		0.744247	0.702853	0.726591	0.642078		0.746667	0.715705	0.734844	0.642078
K	TYR	232	0.769624	0.729916	0.743152	0.642078		0.732619	0.72217	0.736953	0.642078		0.73405	0.705689	0.725815	0.642078		0.748032	0.719496	0.736806	0.642078		0.734142	0.693435	0.719199	0.642078
K	SER	233	0.711295	0.623355	0.681981	0.642078		0.730358	0.653098	0.694407	0.642078		0.738786	0.710226	0.730241	0.642078		0.736528	0.704608	0.726584	0.642078		0.706959	0.666103	0.690318	0.642078
K	LEU	234	0.710155	0.606023	0.658089	0.642078		0.735789	0.669325	0.707442	0.642078		0.735304	0.672621	0.708047	0.642078		0.717948	0.670401	0.702796	0.642078		0.684198	0.660714	0.676716	0.642078
K	MET	235	0.785917	0.778596	0.782257	0.642078		0.731867	0.669945	0.705035	0.642078		0.707815	0.629931	0.678139	0.642078		0.6797	0.62378	0.655797	0.642078		0.657916	0.644804	0.655975	0.642078
K	SER	236	0.69953	0.625216	0.674759	0.642078		0.705876	0.640092	0.683541	0.642078		0.655396	0.602637	0.63309	0.642078		0.642474	0.605622	0.629795	0.642078		0.635362	0.588502	0.616451	0.642078
K	SER	237	0.63218	0.516463	0.593607	0.642078		0.593636	0.542856	0.575034	0.642078		0.615174	0.601995	0.613699	0.642078		0.610998	0.595775	0.606392	0.642078		0.636543	0.580576	0.611228	0.642078
K	ALA	238	0.449198	0.486889	0.456736	0.642078		0.530141	0.535388	0.53716	0.642078		0.556183	0.557161	0.56088	0.642078		0.582996	0.528713	0.55886	0.642078		0.630749	0.55792	0.601017	0.642078
K	GLN	239	0.509045	0.602811	0.561137	0.642078		0.483068	0.548042	0.512011	0.642078		0.519104	0.459435	0.491001	0.642078		0.574998	0.521207	0.551148	0.642078		0.635356	0.566509	0.605614	0.642078
K	PRO	240	0.490959	0.554425	0.518159	0.642078		0.504715	0.431275	0.46822	0.642078		0.538655	0.501354	0.517933	0.642078		0.575907	0.500561	0.544872	0.642078		0.645786	0.582279	0.619009	0.642078
K	ASP	241	0.51414	0.136587	0.325363	0.642078		0.578344	0.472356	0.523931	0.642078		0.589994	0.500116	0.552752	0.642078		0.594449	0.529329	0.56472	0.642078		0.645424	0.587487	0.61996	0.642078
K	THR	242	0.729933	0.726055	0.728271	0.642078		0.649988	0.44778	0.561487	0.642078		0.640579	0.52312	0.587034	0.642078		0.648118	0.571129	0.614533	0.642078		0.646906	0.595735	0.623697	0.642078
K	SER	243	0.705892	0.480699	0.630827	0.642078		0.732599	0.64153	0.697215	0.642078		0.707364	0.568133	0.644488	0.642078		0.687101	0.604425	0.647616	0.642078		0.65572	0.608673	0.633886	0.642078
K	TYR	244	0.761973	0.717835	0.732548	0.642078		0.764249	0.659341	0.722935	0.642078		0.760921	0.707993	0.737959	0.642078		0.719225	0.627499	0.675861	0.642078		0.683442	0.634099	0.6613	0.642078
K	VAL	245	0.824884	0.779487	0.805428	0.642078		0.789594	0.777737	0.776898	0.642078		0.758101	0.70597	0.735478	0.642078		0.749939	0.702099	0.730192	0.642078		0.708958	0.650356	0.681613	0.642078
K	ALA	246	0.781926	0.835889	0.792718	0.642078		0.774214	0.777105	0.771338	0.642078		0.76275	0.741587	0.75045	0.642078		0.753398	0.707887	0.734481	0.642078		0.738253	0.657043	0.69908	0.642078
K	SER	247	0.715832	0.715939	0.715867	0.642078		0.742298	0.736871	0.738091	0.642078		0.761185	0.751335	0.755598	0.642078		0.765374	0.750879	0.756445	0.642078		0.764356	0.713639	0.740429	0.642078
K	SER	248	0.729136	0.658786	0.705686	0.642078		0.733039	0.713766	0.726614	0.642078		0.754152	0.751766	0.751428	0.642078		0.772693	0.738043	0.753267	0.642078		0.769465	0.720694	0.746372	0.642078
K	SER	249	0.754148	0.766574	0.75829	0.642078		0.757668	0.735667	0.749518	0.642078		0.760408	0.710184	0.734945	0.642078		0.76932	0.735135	0.749664	0.642078		0.777174	0.746194	0.759565	0.642078
K	ARG	250	0.789721	0.781641	0.78458	0.642078		0.78569	0.725399	0.751057	0.642078		0.777496	0.718824	0.747812	0.642078		0.76992	0.730531	0.749796	0.642078		0.776005	0.755327	0.764844	0.642078
K	GLU	251	0.813202	0.627983	0.710302	0.642078		0.801399	0.72292	0.758362	0.642078		0.788895	0.747799	0.765404	0.642078		0.780615	0.736997	0.758379	0.642078		0.765759	0.751701	0.757614	0.642078
K	ASN	252	0.801273	0.759136	0.780204	0.642078		0.800201	0.73026	0.761383	0.642078		0.796204	0.746725	0.768936	0.642078		0.783468	0.759785	0.770513	0.642078		0.759281	0.745323	0.75373	0.642078
K	PRO	253	0.786129	0.803662	0.793643	0.642078		0.792699	0.774666	0.783265	0.642078		0.788081	0.754056	0.770144	0.642078		0.777473	0.755933	0.765885	0.642078		0.763165	0.745162	0.755593	0.642078
K	ILE	254	0.790695	0.761201	0.775948	0.642078		0.775311	0.794387	0.786738	0.642078		0.767877	0.776381	0.773262	0.642078		0.766179	0.75366	0.760945	0.642078		0.767758	0.756163	0.762321	0.642078
K	HIS	255	0.749107	0.818297	0.790621	0.642078		0.750662	0.773035	0.764155	0.642078		0.749756	0.7777	0.767221	0.642078		0.758372	0.765972	0.764667	0.642078		0.769443	0.75479	0.762402	0.642078
K	ILE	256	0.712182	0.739608	0.725895	0.642078		0.723985	0.774545	0.755505	0.642078		0.744241	0.759801	0.755764	0.642078		0.755285	0.768923	0.764594	0.642078		0.770764	0.732696	0.753841	0.642078
K	TRP	257	0.710665	0.76573	0.749997	0.642078		0.727133	0.739835	0.737418	0.642078		0.742034	0.76352	0.756513	0.642078		0.753364	0.761467	0.759671	0.642078		0.768289	0.675607	0.76072	0.642078
K	ASP	258	0.758553	0.714168	0.73636	0.642078		0.749627	0.753232	0.755349	0.642078		0.74675	0.750154	0.750225	0.642078		0.7553	0.729668	0.74745	0.642078		0.760035	0.650822	0.74307	0.642078
K	ALA	259	0.779663	0.779797	0.77969	0.642078		0.7703	0.748478	0.758411	0.642078		0.765162	0.709955	0.743127	0.642078		0.760567	0.612769	0.746787	0.642078		0.750663	0.64245	0.734312	0.642078
K	PHE	260	0.772684	0.751469	0.759184	0.642078		0.785531	0.689959	0.743092	0.642078		0.780225	0.556809	0.750323	0.642078		0.760325	0.576611	0.726809	0.642078		0.750801	0.630991	0.726704	0.642078
K	THR	261	0.804246	0.53861	0.690402	0.642078		0.787636	0.430026	0.745188	0.642078		0.770612	0.511276	0.720261	0.642078		0.756378	0.568873	0.719281	0.642078		0.74748	0.632286	0.72179	0.642078
K	GLY	262	0.785979		0.785979	0.642078		0.766903		0.687477	0.642078		0.751286		0.703783	0.642078		0.761186		0.712981	0.642078		0.750232		0.723492	0.642078
K	GLU	263	0.710485	0.486503	0.586051	0.642078		0.7265	0.399356	0.689777	0.642078		0.755191	0.474366	0.690399	0.642078		0.751602	0.565121	0.706821	0.642078		0.752584	0.635327	0.725351	0.642078
K	LEU	264	0.683036	0.711564	0.6973	0.642078		0.728578	0.611073	0.658539	0.642078		0.736857	0.533153	0.699633	0.642078		0.747283	0.564762	0.704741	0.642078		0.750525	0.640697	0.72747	0.642078
K	ARG	265	0.792211	0.635153	0.692265	0.642078		0.729274	0.726421	0.708711	0.642078		0.728151	0.682944	0.691361	0.642078		0.73761	0.60065	0.716176	0.642078		0.754145	0.645177	0.731262	0.642078
K	ALA	266	0.712573	0.832545	0.736568	0.642078		0.749078	0.738885	0.724484	0.642078		0.733362	0.743609	0.72824	0.642078		0.730458	0.711114	0.712417	0.642078		0.751782	0.650484	0.733954	0.642078
K	SER	267	0.742451	0.748957	0.74462	0.642078		0.73052	0.790443	0.750545	0.642078		0.743936	0.755945	0.740714	0.642078		0.746028	0.760052	0.746038	0.642078		0.74048	0.66561	0.734141	0.642078
K	PHE	268	0.736536	0.789826	0.770448	0.642078		0.738299	0.770677	0.758246	0.642078		0.74939	0.79473	0.766541	0.642078		0.755122	0.774093	0.75911	0.642078		0.722086	0.726545	0.720473	0.642078
K	ARG	269	0.73591	0.773246	0.759669	0.642078		0.763975	0.797382	0.783839	0.642078		0.756215	0.790191	0.776987	0.642078		0.739081	0.78407	0.759137	0.642078		0.727765	0.753852	0.738097	0.642078
K	ALA	270	0.81948	0.829074	0.821399	0.642078		0.767362	0.804057	0.789955	0.642078		0.743709	0.781398	0.766554	0.642078		0.720663	0.760889	0.744717	0.642078		0.737189	0.752018	0.741892	0.642078
K	TYR	271	0.746696	0.80985	0.788798	0.642078		0.748699	0.781305	0.767551	0.642078		0.713131	0.757488	0.73959	0.642078		0.72502	0.766307	0.749759	0.642078		0.731968	0.757753	0.743912	0.642078
K	ASN	272	0.679922	0.704992	0.692457	0.642078		0.670088	0.728374	0.705627	0.642078		0.720538	0.760215	0.743639	0.642078		0.732187	0.752245	0.745274	0.642078		0.736006	0.753706	0.747179	0.642078
K	HIS	273	0.583645	0.67028	0.635626	0.642078		0.678839	0.720717	0.702666	0.642078		0.713984	0.732679	0.727169	0.642078		0.732025	0.74153	0.738817	0.642078		0.742723	0.741117	0.745678	0.642078
K	LEU	274	0.77295	0.78688	0.779915	0.642078		0.714434	0.716185	0.718197	0.642078		0.711599	0.710357	0.712305	0.642078		0.723099	0.735666	0.731834	0.642078		0.747331	0.731275	0.745282	0.642078
K	ASP	275	0.786708	0.691395	0.739051	0.642078		0.76481	0.725504	0.744481	0.642078		0.727014	0.726965	0.728316	0.642078		0.733047	0.707184	0.723164	0.642078		0.752835	0.736365	0.749223	0.642078
K	GLU	276	0.734773	0.698238	0.714476	0.642078		0.759493	0.725888	0.742014	0.642078		0.773552	0.715004	0.746813	0.642078		0.748375	0.703838	0.733683	0.642078		0.749404	0.734919	0.747332	0.642078
K	LEU	277	0.756997	0.788031	0.772514	0.642078		0.769368	0.698914	0.738366	0.642078		0.776407	0.693941	0.744048	0.642078		0.778778	0.726546	0.757596	0.642078		0.748428	0.733021	0.744135	0.642078
K	THR	278	0.816332	0.610474	0.728107	0.642078		0.786851	0.693357	0.755571	0.642078		0.778358	0.721509	0.756841	0.642078		0.780033	0.730302	0.760551	0.642078		0.75446	0.741951	0.751616	0.642078
K	ALA	279	0.787224	0.681566	0.766092	0.642078		0.800006	0.707093	0.765739	0.642078		0.787751	0.744496	0.774066	0.642078		0.772784	0.744241	0.762634	0.642078		0.766616	0.754767	0.761892	0.642078
K	ALA	280	0.796462	0.829239	0.803018	0.642078		0.788474	0.774658	0.789902	0.642078		0.783543	0.744684	0.770289	0.642078		0.774426	0.759239	0.771243	0.642078		0.768299	0.759214	0.765507	0.642078
K	HIS	281	0.781737	0.81317	0.800597	0.642078		0.771387	0.81046	0.785748	0.642078		0.76953	0.783234	0.779616	0.642078		0.768765	0.762556	0.767836	0.642078		0.765113	0.750395	0.761887	0.642078
K	SER	282	0.735961	0.78897	0.75363	0.642078		0.754655	0.801788	0.776324	0.642078		0.755559	0.80917	0.77613	0.642078		0.765211	0.794746	0.780918	0.642078		0.769782	0.747115	0.763571	0.642078
K	LEU	283	0.746266	0.803223	0.774745	0.642078		0.733199	0.801147	0.759013	0.642078		0.754559	0.810483	0.779463	0.642078		0.760131	0.782291	0.771367	0.642078		0.766552	0.719458	0.748127	0.642078
K	CYS	284	0.717371	0.811247	0.748663	0.642078		0.751698	0.816759	0.781029	0.642078		0.748543	0.766725	0.75919	0.642078		0.758656	0.758423	0.761365	0.642078		0.756663	0.66396	0.746259	0.642078
K	PHE	285	0.791459	0.835807	0.81968	0.642078		0.753497	0.747145	0.755859	0.642078		0.758578	0.741364	0.755065	0.642078		0.750045	0.711369	0.733084	0.642078		0.753926	0.666829	0.74411	0.642078
K	SER	286	0.751661	0.59438	0.699234	0.642078		0.776418	0.69745	0.75064	0.642078		0.753618	0.677478	0.720642	0.642078		0.745987	0.598659	0.726501	0.642078		0.750586	0.660244	0.740026	0.642078
K	PRO	287	0.786135	0.662163	0.733004	0.642078		0.753087	0.580112	0.678289	0.642078		0.751654	0.515229	0.71242	0.642078		0.747537	0.585789	0.721888	0.642078		0.749272	0.662833	0.740378	0.642078
K	ASP	288	0.721464	0.483793	0.602629	0.642078		0.738384	0.381986	0.681062	0.642078		0.744786	0.490693	0.696975	0.642078		0.753588	0.57801	0.723236	0.642078		0.750357	0.662056	0.741739	0.642078
K	GLY	289	0.707553		0.707553	0.642078		0.728712		0.684212	0.642078		0.746399		0.708748	0.642078		0.750134		0.721063	0.642078		0.745572		0.734148	0.642078
K	SER	290	0.757119	0.71313	0.742456	0.642078		0.741466	0.489976	0.736036	0.642078		0.742628	0.559074	0.72304	0.642078		0.749596	0.605423	0.730972	0.642078		0.75267	0.577693	0.738401	0.642078
K	GLN	291	0.759726	0.756797	0.758099	0.642078		0.761375	0.770525	0.768339	0.642078		0.747915	0.618401	0.756234	0.642078		0.736381	0.608896	0.725006	0.642078		0.75155	0.57604	0.736942	0.642078
K	LEU	292	0.76728	0.841648	0.804464	0.642078		0.7583	0.792958	0.777054	0.642078		0.74513	0.755696	0.752973	0.642078		0.74695	0.539783	0.752552	0.642078		0.750341	0.592537	0.742203	0.642078
K	PHE	293	0.747895	0.780431	0.768599	0.642078		0.736269	0.769517	0.75477	0.642078		0.752796	0.61307	0.763571	0.642078		0.757177	0.656586	0.766278	0.642078		0.746027	0.583861	0.732771	0.642078
K	CYS	294	0.693632	0.686473	0.691246	0.642078		0.745659	0.488968	0.751765	0.642078		0.756679	0.625235	0.772678	0.642078		0.754497	0.665545	0.76837	0.642078		0.751594	0.588854	0.739636	0.642078
K	GLY	295	0.795449		0.795449	0.642078		0.756073		0.763442	0.642078		0.750895		0.763205	0.642078		0.751491		0.749964	0.642078		0.755575		0.742691	0.642078
K	PHE	296	0.779138	0.817625	0.80363	0.642078		0.770983	0.531156	0.785393	0.642078		0.749053	0.569335	0.735337	0.642078		0.753694	0.595117	0.731917	0.642078		0.753754	0.656319	0.741658	0.642078
K	ASN	297	0.738361	0.775842	0.757102	0.642078		0.75206	0.720067	0.729997	0.642078		0.766866	0.539783	0.732715	0.642078		0.754186	0.587567	0.727997	0.642078		0.754098	0.657496	0.742393	0.642078
K	ARG	298	0.738682	0.566733	0.62926	0.642078		0.753248	0.627097	0.688166	0.642078		0.758044	0.6853	0.721857	0.642078		0.760394	0.593452	0.733689	0.642078		0.752518	0.653857	0.740424	0.642078
K	THR	299	0.782701	0.538717	0.678137	0.642078		0.757574	0.61101	0.682851	0.642078		0.749634	0.667308	0.707349	0.642078		0.755833	0.703416	0.729509	0.642078		0.749867	0.642405	0.733943	0.642078
K	VAL	300	0.751338	0.727581	0.741157	0.642078		0.757042	0.664654	0.716795	0.642078		0.754666	0.666088	0.709166	0.642078		0.751655	0.701129	0.726535	0.642078		0.752321	0.646187	0.736904	0.642078
K	ARG	301	0.737088	0.727665	0.731091	0.642078		0.750648	0.741664	0.746145	0.642078		0.756908	0.713065	0.739876	0.642078		0.748851	0.683787	0.717993	0.642078		0.751611	0.704744	0.733585	0.642078
K	VAL	302	0.763519	0.769745	0.766188	0.642078		0.750167	0.766343	0.76003	0.642078		0.744115	0.736212	0.74371	0.642078		0.746272	0.706836	0.731501	0.642078		0.746064	0.680112	0.715893	0.642078
K	PHE	303	0.749894	0.801619	0.78281	0.642078		0.744049	0.741938	0.748768	0.642078		0.737973	0.736311	0.740243	0.642078		0.746976	0.721895	0.743043	0.642078		0.745264	0.67796	0.71427	0.642078
K	SER	304	0.718734	0.654451	0.697306	0.642078		0.729753	0.728048	0.734645	0.642078		0.748082	0.719604	0.745811	0.642078		0.742232	0.696052	0.724167	0.642078		0.741845	0.626438	0.720798	0.642078
K	THR	305	0.72063	0.728074	0.72382	0.642078		0.742332	0.675552	0.726686	0.642078		0.739003	0.67499	0.714378	0.642078		0.741156	0.699551	0.725332	0.642078		0.727953	0.63711	0.717929	0.642078
K	ALA	306	0.787631	0.644132	0.758931	0.642078		0.74213	0.639627	0.697258	0.642078		0.734936	0.665099	0.705665	0.642078		0.732236	0.589588	0.71603	0.642078		0.726262	0.614147	0.705448	0.642078
K	ARG	307	0.718129	0.546676	0.609022	0.642078		0.745106	0.647657	0.7024	0.642078		0.731404	0.534209	0.706419	0.642078		0.715092	0.5688	0.696568	0.642078		0.721725	0.617999	0.703966	0.642078
K	PRO	308	0.729558	0.752162	0.739245	0.642078		0.716254	0.432946	0.683114	0.642078		0.713256	0.519816	0.690969	0.642078		0.717093	0.543163	0.683219	0.642078		0.716703	0.607488	0.695967	0.642078
K	GLY	309	0.701074		0.701074	0.642078		0.68684		0.695631	0.642078		0.702278		0.659956	0.642078		0.712314		0.681929	0.642078		0.718524		0.693827	0.642078
K	ARG	310	0.629887	0.656109	0.646574	0.642078		0.687901	0.377032	0.650504	0.642078		0.696087	0.530659	0.681111	0.642078		0.700978	0.550585	0.670396	0.642078		0.721786	0.61133	0.698959	0.642078
K	ASP	311	0.732743	0.474989	0.603866	0.642078		0.683268	0.633711	0.655078	0.642078		0.691832	0.511052	0.668901	0.642078		0.708376	0.578926	0.691859	0.642078		0.719064	0.59876	0.694112	0.642078
K	CYS	312	0.687174	0.770035	0.714794	0.642078		0.709401	0.63305	0.665619	0.642078		0.705601	0.660063	0.680539	0.642078		0.711957	0.579083	0.693932	0.642078		0.712704	0.610556	0.692552	0.642078
K	GLU	313	0.708285	0.654127	0.678197	0.642078		0.721791	0.723073	0.717418	0.642078		0.730548	0.679495	0.701975	0.642078		0.710473	0.663341	0.689566	0.642078		0.704712	0.626998	0.700109	0.642078
K	VAL	314	0.769915	0.745058	0.759262	0.642078		0.744274	0.717483	0.730406	0.642078		0.722136	0.702458	0.715304	0.642078		0.723014	0.680167	0.703165	0.642078		0.676253	0.594794	0.670431	0.642078
K	ARG	315	0.754622	0.753265	0.753758	0.642078		0.738407	0.696043	0.727843	0.642078		0.728236	0.703229	0.720698	0.642078		0.708368	0.716246	0.715777	0.642078		0.626346	0.647734	0.642253	0.642078
K	ALA	316	0.690686	0.589806	0.67051	0.642078		0.720994	0.705653	0.722011	0.642078		0.712623	0.717912	0.723489	0.642078		0.669701	0.663086	0.672633	0.642078		0.628483	0.634193	0.635488	0.642078
K	THR	317	0.717673	0.773888	0.741765	0.642078		0.679526	0.697079	0.701476	0.642078		0.641941	0.648484	0.654195	0.642078		0.590246	0.65283	0.631622	0.642078		0.625982	0.645785	0.639514	0.642078
K	PHE	318	0.630219	0.727542	0.692152	0.642078		0.588133	0.633116	0.615568	0.642078		0.521437	0.614297	0.581667	0.642078		0.5736	0.618846	0.604893	0.642078		0.591933	0.575781	0.602954	0.642078
K	ALA	319	0.416506	0.397917	0.412788	0.642078		0.399609	0.569264	0.498686	0.642078		0.513978	0.59777	0.561996	0.642078		0.566544	0.597307	0.589806	0.642078		0.594839	0.575274	0.603963	0.642078
K	LYS	320	0.152101	0.582334	0.391119	0.642078		0.407333	0.495806	0.458688	0.642078		0.51149	0.56349	0.543274	0.642078		0.512536	0.513049	0.538681	0.642078		0.590667	0.569583	0.599501	0.642078
K	LYS	321	0.653393	0.507167	0.572156	0.642078		0.503574	0.563998	0.537143	0.642078		0.447972	0.417982	0.46737	0.642078		0.515761	0.495142	0.531186	0.642078		0.595172	0.501104	0.604084	0.642078
K	GLN	322	0.705229	0.602492	0.648153	0.642078		0.557085	0.369886	0.51098	0.642078		0.512721	0.468107	0.522672	0.642078		0.529163	0.488702	0.53376	0.642078		0.59679	0.517692	0.610436	0.642078
K	GLY	323	0.312632		0.312632	0.642078		0.586037		0.550029	0.642078		0.627107		0.586483	0.642078		0.584544		0.589673	0.642078		0.601209		0.610765	0.642078
K	GLN	324	0.740249	0.648543	0.689301	0.642078		0.592304	0.443667	0.570702	0.642078		0.657263	0.386699	0.632887	0.642078		0.664028	0.45899	0.639567	0.642078		0.609826	0.51716	0.615148	0.642078
K	SER	325	0.724031	0.682458	0.710173	0.642078		0.756152	0.443667	0.73455	0.642078		0.657914	0.420654	0.651331	0.642078		0.680154	0.490036	0.664314	0.642078		0.643017	0.544249	0.64608	0.642078
K	GLY	326	0.804175		0.804175	0.642078		0.745563		0.751575	0.642078		0.748644		0.737882	0.642078		0.68298		0.677488	0.642078		0.698935		0.68131	0.642078
K	ILE	327	0.708483	0.772266	0.740375	0.642078		0.759646	0.498919	0.763312	0.642078		0.745596	0.590062	0.748096	0.642078		0.749977	0.613535	0.740402	0.642078		0.715961	0.579523	0.702934	0.642078
K	ILE	328	0.76628	0.72449	0.745385	0.642078		0.733258	0.755951	0.742044	0.642078		0.757111	0.592749	0.756669	0.642078		0.753827	0.633757	0.753166	0.642078		0.720389	0.595356	0.713865	0.642078
K	SER	329	0.72501	0.771097	0.740372	0.642078		0.757633	0.730492	0.746264	0.642078		0.749716	0.750768	0.751563	0.642078		0.77049	0.634465	0.767431	0.642078		0.754476	0.651469	0.74582	0.642078
K	CYS	330	0.781609	0.69589	0.753036	0.642078		0.757939	0.752362	0.757352	0.642078		0.776154	0.733798	0.765493	0.642078		0.763314	0.745417	0.76232	0.642078		0.757405	0.643079	0.744957	0.642078
K	ILE	331	0.767199	0.790098	0.778649	0.642078		0.796494	0.724468	0.780569	0.642078		0.773686	0.744232	0.770096	0.642078		0.760328	0.72327	0.751428	0.642078		0.759287	0.566299	0.731611	0.642078
K	ALA	332	0.840674	0.687416	0.810023	0.642078		0.787271	0.751392	0.78569	0.642078		0.766201	0.713461	0.754848	0.642078		0.761213	0.699236	0.74206	0.642078		0.751448	0.613414	0.713687	0.642078
K	PHE	333	0.75394	0.776661	0.768399	0.642078		0.760732	0.693772	0.747518	0.642078		0.764374	0.685533	0.740202	0.642078		0.76403	0.565919	0.716773	0.642078		0.74091	0.601445	0.702121	0.642078
K	SER	334	0.687581	0.617241	0.664134	0.642078		0.737999	0.650051	0.704113	0.642078		0.759881	0.495089	0.697145	0.642078		0.754935	0.540545	0.695913	0.642078		0.74151	0.600861	0.702129	0.642078
K	PRO	335	0.772475	0.556251	0.679807	0.642078		0.73493	0.337122	0.635768	0.642078		0.735334	0.46126	0.656543	0.642078		0.729987	0.519189	0.67227	0.642078		0.739799	0.601211	0.703189	0.642078
K	ALA	336	0.744734	-0.162125	0.563362	0.642078		0.745049	0.304133	0.616728	0.642078		0.703059	0.434049	0.625494	0.642078		0.720303	0.523567	0.663049	0.642078		0.744326	0.611205	0.709848	0.642078
K	GLN	337	0.71794	0.518274	0.607014	0.642078		0.685079	0.332251	0.59451	0.642078		0.72012	0.454213	0.641762	0.642078		0.713481	0.523322	0.66071	0.642078		0.746805	0.610116	0.710791	0.642078
K	PRO	338	0.592565	0.640605	0.613154	0.642078		0.694464	0.625647	0.655214	0.642078		0.706862	0.497953	0.656206	0.642078		0.734027	0.550262	0.683875	0.642078		0.739238	0.547624	0.706011	0.642078
K	LEU	339	0.772889	0.718061	0.745475	0.642078		0.690545	0.711205	0.703552	0.642078		0.724196	0.691542	0.708791	0.642078		0.73717	0.581958	0.699478	0.642078		0.739738	0.544395	0.704642	0.642078
K	TYR	340	0.706182	0.774949	0.752027	0.642078		0.770158	0.766277	0.774596	0.642078		0.739503	0.743512	0.745193	0.642078		0.738984	0.605119	0.727203	0.642078		0.744998	0.555142	0.711428	0.642078
K	ALA	341	0.831404	0.80582	0.826287	0.642078		0.777354	0.786298	0.789113	0.642078		0.772477	0.615391	0.77405	0.642078		0.744912	0.636958	0.748106	0.642078		0.726047	0.504573	0.700901	0.642078
K	CYS	342	0.794475	0.778123	0.789025	0.642078		0.794439	0.527981	0.790916	0.642078		0.769786	0.620008	0.775623	0.642078		0.766752	0.650508	0.766053	0.642078		0.726309	0.57468	0.709636	0.642078
K	GLY	343	0.757437		0.757437	0.642078		0.770448		0.7666	0.642078		0.777639		0.772974	0.642078		0.736913		0.74013	0.642078		0.71631		0.700377	0.642078
K	SER	344	0.759432	0.741148	0.753338	0.642078		0.754106	0.4922	0.749853	0.642078		0.724162	0.450945	0.720519	0.642078		0.742832	0.524228	0.726903	0.642078		0.722536	0.558203	0.705503	0.642078
K	TYR	345	0.745449	0.735451	0.738784	0.642078		0.689632	0.4922	0.685379	0.642078		0.714789	0.41713	0.694602	0.642078		0.710911	0.45191	0.681029	0.642078		0.7167	0.492925	0.702159	0.642078
K	GLY	346	0.564015		0.564015	0.642078		0.685693		0.654079	0.642078		0.684892		0.644148	0.642078		0.69185		0.66396	0.642078		0.713707		0.696115	0.642078
K	ARG	347	0.747614	0.609051	0.659438	0.642078		0.63986	0.302883	0.576206	0.642078		0.665216	0.464426	0.627389	0.642078		0.684886	0.437611	0.656996	0.642078		0.698404	0.479648	0.685751	0.642078
K	SER	348	0.607951	0.299597	0.505167	0.642078		0.672206	0.528893	0.611382	0.642078		0.657864	0.317336	0.62137	0.642078		0.672575	0.431425	0.647312	0.642078		0.693477	0.463791	0.678836	0.642078
K	LEU	349	0.661053	0.678032	0.669542	0.642078		0.659231	0.325876	0.627799	0.642078		0.679712	0.456905	0.645677	0.642078		0.660807	0.431629	0.643525	0.642078		0.69017	0.529577	0.675698	0.642078
K	GLY	350	0.708688		0.708688	0.642078		0.680998		0.687927	0.642078		0.662804		0.656245	0.642078		0.685988		0.664804	0.642078		0.689531		0.6566	0.642078
K	LEU	351	0.673255	0.697846	0.68555	0.642078		0.681672	0.478241	0.702172	0.642078		0.68927	0.543289	0.697805	0.642078		0.682194	0.534242	0.673871	0.642078		0.675949	0.423587	0.615467	0.642078
K	TYR	352	0.663072	0.736878	0.712276	0.642078		0.692204	0.679472	0.703598	0.642078		0.701271	0.552413	0.708478	0.642078		0.70283	0.539175	0.679314	0.642078		0.671283	0.423587	0.610801	0.642078
K	ALA	353	0.740285	0.603692	0.712966	0.642078		0.708137	0.688073	0.71605	0.642078		0.710013	0.619239	0.675393	0.642078		0.693544	0.438968	0.624568	0.642078		0.660412	0.427901	0.608808	0.642078
K	TRP	354	0.721055	0.72365	0.722909	0.642078		0.737913	0.553823	0.659713	0.642078		0.694573	0.474987	0.595547	0.642078		0.665545	0.438968	0.596568	0.642078		0.666901	0.467576	0.62685	0.642078
K	ASP	355	0.752401	0.334127	0.543264	0.642078		0.689836	0.344788	0.517498	0.642078		0.664497	0.327611	0.55563	0.642078		0.659084	0.433062	0.589706	0.642078		0.659647	0.470267	0.624569	0.642078
K	ASP	356	0.596054	-0.023414	0.28632	0.642078		0.620382	0.103571	0.447425	0.642078		0.642046	0.338173	0.540541	0.642078		0.661407	0.43294	0.588471	0.642078		0.663619	0.491979	0.619204	0.642078
K	GLY	357	0.512691		0.512691	0.642078		0.578924		0.478843	0.642078		0.633702		0.536685	0.642078		0.638688		0.578682	0.642078		0.661538		0.61591	0.642078
K	SER	358	0.628028	0.656502	0.63752	0.642078		0.606685	0.464174	0.617946	0.642078		0.599472	0.415349	0.556921	0.642078		0.643163	0.378529	0.56822	0.642078		0.668297	0.479191	0.61403	0.642078
K	PRO	359	0.679335	0.736019	0.703628	0.642078		0.629538	0.700053	0.661864	0.642078		0.630738	0.467799	0.629591	0.642078		0.628586	0.423408	0.583371	0.642078		0.653957	0.424309	0.602173	0.642078
K	LEU	360	0.581251	0.707638	0.644444	0.642078		0.67099	0.56083	0.665915	0.642078		0.658272	0.597454	0.656917	0.642078		0.648782	0.519006	0.641267	0.642078		0.654783	0.358523	0.602831	0.642078
K	ALA	361	0.752384	0.238834	0.649674	0.642078		0.661332	0.531583	0.647813	0.642078		0.68015	0.595308	0.667732	0.642078		0.658761	0.519006	0.651246	0.642078		0.634571	0.398895	0.615167	0.642078
K	LEU	362	0.650362	0.648279	0.64932	0.642078		0.713389	0.51096	0.663529	0.642078		0.660792	0.448104	0.643515	0.642078		0.673348	0.42522	0.664478	0.642078		0.646592	0.45769	0.650045	0.642078
K	LEU	363	0.73742	0.645768	0.691594	0.642078		0.656776	0.431349	0.641153	0.642078		0.69057	0.306576	0.660655	0.642078		0.652025	0.431248	0.660954	0.642078		0.668109	0.45769	0.671562	0.642078
K	GLY	364	0.582545		0.582545	0.642078		0.683369		0.668094	0.642078		0.646108		0.666512	0.642078		0.67303		0.664602	0.642078		0.678579		0.681169	0.642078
K	GLY	365	0.730142		0.730142	0.642078		0.614253		0.663882	0.642078		0.661693		0.670644	0.642078		0.6726		0.678845	0.642078		0.683251		0.681799	0.642078
K	HIS	366	0.530072	0.778218	0.678959	0.642078		0.662833	0.467184	0.693027	0.642078		0.664084	0.28031	0.682201	0.642078		0.685862	0.292474	0.692256	0.642078		0.699498	0.395185	0.69083	0.642078
K	GLN	367	0.728285	0.623334	0.669979	0.642078		0.669245	0.467184	0.699439	0.642078		0.696214	0.28031	0.714331	0.642078		0.684907	0.298847	0.694965	0.642078		0.699161	0.447629	0.703487	0.642078
K	GLY	368	0.749378		0.749378	0.642078		0.740286		0.720851	0.642078		0.696333		0.710413	0.642078		0.710253		0.718	0.642078		0.70807		0.708751	0.642078
K	GLY	369	0.743195		0.743195	0.642078		0.741102		0.734376	0.642078		0.742311		0.723379	0.642078		0.7129		0.726394	0.642078		0.714051		0.717668	0.642078
K	ILE	370	0.730733	0.690379	0.710556	0.642078		0.744632	0.470866	0.732513	0.642078		0.746389	0.445664	0.747164	0.642078		0.744084	0.502535	0.730432	0.642078		0.725369	0.532203	0.734113	0.642078
K	THR	371	0.759966	0.722218	0.743788	0.642078		0.746457	0.742774	0.747749	0.642078		0.746185	0.578882	0.738733	0.642078		0.754788	0.522429	0.747531	0.642078		0.72165	0.595545	0.730805	0.642078
K	HIS	372	0.748672	0.815724	0.788903	0.642078		0.752332	0.734677	0.746639	0.642078		0.758189	0.731401	0.748029	0.642078		0.74874	0.636097	0.749541	0.642078		0.741336	0.58322	0.732904	0.642078
K	LEU	373	0.748359	0.666089	0.707224	0.642078		0.766748	0.748136	0.761934	0.642078		0.753451	0.752461	0.758607	0.642078		0.741032	0.735634	0.742477	0.642078		0.736649	0.543306	0.711134	0.642078
K	CYS	374	0.803213	0.762595	0.789674	0.642078		0.752872	0.741454	0.753448	0.642078		0.739305	0.747369	0.7486	0.642078		0.7433	0.728816	0.741263	0.642078		0.722532	0.543306	0.697017	0.642078
K	PHE	375	0.707045	0.795677	0.763447	0.642078		0.733165	0.751677	0.748957	0.642078		0.738893	0.712753	0.73123	0.642078		0.73141	0.651967	0.696508	0.642078		0.709588	0.570615	0.670418	0.642078
K	HIS	376	0.689238	0.696758	0.69375	0.642078		0.714297	0.711694	0.71975	0.642078		0.724568	0.616391	0.675886	0.642078		0.709326	0.535435	0.668677	0.642078		0.709281	0.567907	0.668083	0.642078
K	PRO	377	0.746609	0.642648	0.702054	0.642078		0.704193	0.507894	0.60877	0.642078		0.682743	0.463872	0.636769	0.642078		0.688248	0.483193	0.632017	0.642078		0.703166	0.563766	0.662511	0.642078
K	ASP	378	0.676733	0.184277	0.430506	0.642078		0.672477	0.275642	0.575549	0.642078		0.661496	0.364815	0.5742	0.642078		0.677411	0.468622	0.617046	0.642078		0.707481	0.55632	0.659563	0.642078
K	GLY	379	0.594088		0.594088	0.642078		0.623878		0.491732	0.642078		0.66912		0.572425	0.642078		0.675363		0.605482	0.642078		0.706002		0.660342	0.642078
K	ASN	380	0.600811	0.300394	0.450603	0.642078		0.640752	0.320332	0.576522	0.642078		0.658339	0.364387	0.568514	0.642078		0.690633	0.456914	0.614443	0.642078		0.707341	0.488546	0.662911	0.642078
K	ARG	381	0.727356	0.660601	0.684875	0.642078		0.673625	0.545886	0.605991	0.642078		0.682218	0.474295	0.633708	0.642078		0.68856	0.462704	0.616405	0.642078		0.714646	0.473713	0.662272	0.642078
K	PHE	382	0.692706	0.676662	0.682496	0.642078		0.738731	0.69036	0.707949	0.642078		0.70982	0.61093	0.658048	0.642078		0.708732	0.436379	0.671752	0.642078		0.717352	0.480899	0.667854	0.642078
K	PHE	383	0.79613	0.733816	0.756476	0.642078		0.740311	0.697885	0.718254	0.642078		0.753245	0.550851	0.731515	0.642078		0.736348	0.526736	0.694942	0.642078		0.716264	0.494678	0.673826	0.642078
K	SER	384	0.732096	0.683178	0.71579	0.642078		0.782055	0.472331	0.763401	0.642078		0.765253	0.545232	0.745824	0.642078		0.753233	0.594653	0.73845	0.642078		0.713401	0.523394	0.686752	0.642078
K	GLY	385	0.817939		0.817939	0.642078		0.779144		0.763382	0.642078		0.770513		0.760355	0.642078		0.754274		0.750288	0.642078		0.725579		0.689893	0.642078
K	ALA	386	0.787396	0.632504	0.756418	0.642078		0.77478	0.469438	0.776504	0.642078		0.758217	0.577143	0.762609	0.642078		0.747492	0.588526	0.734602	0.642078		0.725216	0.56822	0.701452	0.642078
K	ARG	387	0.719005	0.775811	0.755154	0.642078		0.747016	0.734178	0.759772	0.642078		0.740844	0.540537	0.733989	0.642078		0.737766	0.516692	0.716338	0.642078		0.716308	0.57172	0.699575	0.642078
K	LYS	388	0.734647	0.79422	0.767743	0.642078		0.699628	0.690061	0.69853	0.642078		0.722865	0.586733	0.696128	0.642078		0.718442	0.499452	0.696619	0.642078		0.718492	0.576512	0.703262	0.642078
K	ASP	389	0.645233	0.50015	0.572692	0.642078		0.702642	0.50845	0.656356	0.642078		0.684751	0.572731	0.660395	0.642078		0.691502	0.599323	0.67466	0.642078		0.713028	0.574283	0.700593	0.642078
K	ALA	390	0.728046	0.23098	0.628633	0.642078		0.656701	0.431209	0.593026	0.642078		0.666822	0.557389	0.64221	0.642078		0.681407	0.613162	0.669894	0.642078		0.712238	0.582374	0.704453	0.642078
K	GLU	391	0.596825	0.562495	0.577753	0.642078		0.65141	0.497525	0.623539	0.642078		0.663239	0.544421	0.633273	0.642078		0.683839	0.60366	0.665889	0.642078		0.709244	0.603301	0.67624	0.642078
K	LEU	392	0.62936	0.6991	0.66423	0.642078		0.647639	0.663658	0.655013	0.642078		0.681399	0.58625	0.664158	0.642078		0.682233	0.600511	0.664532	0.642078		0.673269	0.579433	0.642094	0.642078
K	LEU	393	0.716731	0.72938	0.723055	0.642078		0.694041	0.712592	0.704802	0.642078		0.680471	0.69449	0.69008	0.642078		0.702201	0.561947	0.655234	0.642078		0.65938	0.565653	0.628275	0.642078
K	CYS	394	0.736031	0.709295	0.72712	0.642078		0.72539	0.736951	0.73614	0.642078		0.718107	0.62803	0.67605	0.642078		0.654147	0.5818	0.619831	0.642078		0.643306	0.519001	0.595213	0.642078
K	TRP	395	0.723408	0.772179	0.758244	0.642078		0.748148	0.570557	0.664321	0.642078		0.670569	0.562201	0.619366	0.642078		0.649775	0.59062	0.623457	0.642078		0.642415	0.478224	0.583224	0.642078
K	ASP	396	0.785003	0.230196	0.5076	0.642078		0.633362	0.457443	0.548886	0.642078		0.640467	0.541172	0.595383	0.642078		0.639558	0.530898	0.586291	0.642078		0.621849	0.457225	0.571696	0.642078
K	LEU	397	0.391673	0.369954	0.380813	0.642078		0.580965	0.408129	0.497184	0.642078		0.604829	0.455522	0.530772	0.642078		0.627943	0.434072	0.545971	0.642078		0.629008	0.448544	0.567948	0.642078
K	ARG	398	0.566219	0.624236	0.603139	0.642078		0.505244	0.425078	0.462672	0.642078		0.587232	0.311406	0.467287	0.642078		0.594484	0.332744	0.513786	0.642078		0.63827	0.454736	0.575442	0.642078
K	GLN	399	0.55784	0.281045	0.404065	0.642078		0.586494	0.31896	0.482673	0.642078		0.530596	0.265367	0.466131	0.642078		0.587651	0.289147	0.482111	0.642078		0.618738	0.434257	0.555436	0.642078
K	SER	400	0.635424	0.0516	0.440816	0.642078		0.565029	0.110882	0.448901	0.642078		0.587376	0.284776	0.497273	0.642078		0.579971	0.365865	0.516263	0.642078		0.615531	0.4242	0.54641	0.642078
K	GLY	401	0.501823		0.501823	0.642078		0.604273		0.493054	0.642078		0.620382		0.525978	0.642078		0.595714		0.533717	0.642078		0.600155		0.531032	0.642078
K	TYR	402	0.675573	0.466998	0.536523	0.642078		0.636215	0.411406	0.595003	0.642078		0.609188	0.357985	0.545764	0.642078		0.614934	0.381376	0.537245	0.642078		0.594098	0.450317	0.54622	0.642078
K	PRO	403	0.731248	0.767219	0.746664	0.642078		0.636232	0.579442	0.595393	0.642078		0.622255	0.467398	0.583167	0.642078		0.614424	0.435329	0.563677	0.642078		0.623941	0.416685	0.57705	0.642078
K	LEU	404	0.501874	0.504109	0.502992	0.642078		0.644626	0.623331	0.62583	0.642078		0.632745	0.599141	0.60062	0.642078		0.626274	0.518093	0.597083	0.642078		0.635249	0.427566	0.588086	0.642078
K	TRP	405	0.700755	0.598664	0.627833	0.642078		0.585634	0.587162	0.573304	0.642078		0.641305	0.631931	0.628247	0.642078		0.657434	0.518093	0.628243	0.642078		0.651025	0.435776	0.599659	0.642078
K	SER	406	0.554273	0.658714	0.589086	0.642078		0.657801	0.629442	0.630527	0.642078		0.639044	0.478487	0.622903	0.642078		0.659582	0.557655	0.655103	0.642078		0.657318	0.490543	0.621671	0.642078
K	LEU	407	0.718374	0.630948	0.674661	0.642078		0.664197	0.429887	0.66123	0.642078		0.676791	0.526451	0.667213	0.642078		0.659602	0.501103	0.624346	0.642078		0.677614	0.552494	0.640268	0.642078
K	GLY	408	0.719943		0.719943	0.642078		0.709642		0.706381	0.642078		0.682916		0.64792	0.642078		0.688568		0.650055	0.642078		0.689289		0.659485	0.642078
K	ARG	409	0.690608	0.74393	0.72454	0.642078		0.713978	0.371763	0.658618	0.642078		0.71299	0.480053	0.666693	0.642078		0.692044	0.534349	0.661277	0.642078		0.694766	0.570436	0.662059	0.642078
K	GLU	410	0.731384	0.371358	0.53137	0.642078		0.708877	0.589773	0.646287	0.642078		0.714332	0.490157	0.673039	0.642078		0.727718	0.536408	0.683966	0.642078		0.718165	0.596054	0.686702	0.642078
K	VAL	411	0.70464	0.65403	0.68295	0.642078		0.72037	0.568951	0.640237	0.642078		0.731141	0.624782	0.678631	0.642078		0.738164	0.554623	0.698296	0.642078		0.720676	0.611371	0.698085	0.642078
K	THR	412	0.725084	0.681465	0.70639	0.642078		0.744571	0.669541	0.712416	0.642078		0.751319	0.627686	0.688718	0.642078		0.743782	0.666895	0.706028	0.642078		0.735631	0.619187	0.711053	0.642078
K	THR	413	0.80399	0.673128	0.747906	0.642078		0.773524	0.704348	0.74309	0.642078		0.756896	0.710595	0.737257	0.642078		0.749177	0.670212	0.710101	0.642078		0.743506	0.636378	0.723814	0.642078
K	ASN	414	0.791498	0.758451	0.774975	0.642078		0.784918	0.73916	0.765648	0.642078		0.761644	0.733219	0.751277	0.642078		0.747376	0.723546	0.738724	0.642078		0.743403	0.707945	0.72767	0.642078
K	GLN	415	0.759267	0.785901	0.774063	0.642078		0.759715	0.770501	0.767363	0.642078		0.760381	0.745866	0.756346	0.642078		0.761713	0.747262	0.757593	0.642078		0.750552	0.701336	0.727279	0.642078
K	ARG	416	0.728379	0.767151	0.753052	0.642078		0.735472	0.765916	0.75295	0.642078		0.760583	0.775248	0.76977	0.642078		0.760816	0.762373	0.765588	0.642078		0.751543	0.733568	0.745708	0.642078
K	ILE	417	0.71877	0.744697	0.731734	0.642078		0.750716	0.777297	0.766605	0.642078		0.746045	0.781007	0.767247	0.642078		0.755854	0.762101	0.761636	0.642078		0.746147	0.709566	0.730681	0.642078
K	TYR	418	0.805	0.820041	0.815028	0.642078		0.747526	0.783994	0.769707	0.642078		0.748042	0.758072	0.756482	0.642078		0.748822	0.757453	0.755795	0.642078		0.738462	0.711126	0.726958	0.642078
K	PHE	419	0.718808	0.787245	0.762359	0.642078		0.764354	0.759503	0.765875	0.642078		0.750822	0.749823	0.752691	0.642078		0.732539	0.700896	0.719164	0.642078		0.723578	0.703301	0.715099	0.642078
K	ASP	420	0.769254	0.671224	0.720239	0.642078		0.743446	0.728126	0.738897	0.642078		0.736125	0.678885	0.709873	0.642078		0.719993	0.691108	0.706649	0.642078		0.711908	0.634351	0.704931	0.642078
K	LEU	421	0.742277	0.72591	0.734094	0.642078		0.718939	0.595714	0.657326	0.642078		0.703236	0.654603	0.679957	0.642078		0.708778	0.668587	0.690324	0.642078		0.685989	0.61937	0.685089	0.642078
K	ASP	422	0.645286	0.390007	0.517646	0.642078		0.67604	0.604849	0.639062	0.642078		0.687527	0.614565	0.650977	0.642078		0.68851	0.551439	0.668624	0.642078		0.687935	0.601066	0.674149	0.642078
K	PRO	423	0.640557	0.69863	0.665445	0.642078		0.642035	0.558564	0.600184	0.642078		0.666301	0.48032	0.639554	0.642078		0.65356	0.527706	0.639115	0.642078		0.686779	0.597614	0.671844	0.642078
K	THR	424	0.640263	0.587055	0.61746	0.642078		0.647981	0.428562	0.648676	0.642078		0.612678	0.459361	0.603895	0.642078		0.65078	0.512646	0.626611	0.642078		0.668977	0.592652	0.65922	0.642078
K	GLY	425	0.663124		0.663124	0.642078		0.592516		0.612128	0.642078		0.633579		0.626908	0.642078		0.645604		0.622653	0.642078		0.673424		0.654427	0.642078
K	GLN	426	0.47416	0.621113	0.5558	0.642078		0.629025	0.39564	0.617211	0.642078		0.646677	0.496138	0.635095	0.642078		0.640445	0.563542	0.645297	0.642078		0.674152	0.514013	0.65961	0.642078
K	PHE	427	0.749791	0.565807	0.63271	0.642078		0.643333	0.631212	0.631631	0.642078		0.640459	0.531821	0.646835	0.642078		0.658613	0.548514	0.65161	0.642078		0.679487	0.510846	0.662359	0.642078
K	LEU	428	0.706048	0.706716	0.706382	0.642078		0.688338	0.679331	0.67175	0.642078		0.661381	0.650509	0.656137	0.642078		0.678184	0.464649	0.674438	0.642078		0.69276	0.538826	0.683593	0.642078
K	VAL	429	0.609175	0.76547	0.676159	0.642078		0.694319	0.688542	0.697392	0.642078		0.722001	0.526286	0.700429	0.642078		0.697875	0.563374	0.688897	0.642078		0.704296	0.53931	0.690942	0.642078
K	SER	430	0.767734	0.593438	0.709635	0.642078		0.718056	0.45297	0.721017	0.642078		0.732235	0.551339	0.726753	0.642078		0.74318	0.574326	0.716813	0.642078		0.718144	0.485941	0.706863	0.642078
K	GLY	431	0.777258		0.777258	0.642078		0.781985		0.750408	0.642078		0.749285		0.73572	0.642078		0.745702		0.733038	0.642078		0.722166		0.71136	0.642078
K	SER	432	0.800962	0.69107	0.764331	0.642078		0.789838	0.46295	0.764269	0.642078		0.780939	0.537249	0.749745	0.642078		0.758066	0.493102	0.745354	0.642078		0.746557	0.567765	0.73009	0.642078
K	THR	433	0.791295	0.69778	0.751217	0.642078		0.786568	0.697603	0.753944	0.642078		0.785911	0.418562	0.766337	0.642078		0.772093	0.488538	0.750559	0.642078		0.744543	0.554695	0.72946	0.642078
K	SER	434	0.767446	0.703958	0.746283	0.642078		0.783779	0.467246	0.763365	0.642078		0.771932	0.565266	0.753404	0.642078		0.768483	0.516283	0.758015	0.642078		0.751831	0.561416	0.7365	0.642078
K	GLY	435	0.792595		0.792595	0.642078		0.755801		0.750491	0.642078		0.760232		0.752904	0.642078		0.761395		0.736375	0.642078		0.760444		0.74271	0.642078
K	ALA	436	0.707363	0.733521	0.712594	0.642078		0.747474	0.507057	0.755673	0.642078		0.747501	0.529434	0.727815	0.642078		0.759287	0.589371	0.739159	0.642078		0.753396	0.542886	0.727497	0.642078
K	VAL	437	0.742464	0.78765	0.761829	0.642078		0.725822	0.647737	0.700066	0.642078		0.751253	0.544772	0.735323	0.642078		0.746805	0.598357	0.738195	0.642078		0.741989	0.60935	0.719181	0.642078
K	SER	438	0.72764	0.422039	0.625773	0.642078		0.752103	0.663446	0.723809	0.642078		0.733519	0.696909	0.725697	0.642078		0.73577	0.554134	0.709054	0.642078		0.712626	0.578892	0.687605	0.642078
K	VAL	439	0.786205	0.780649	0.783824	0.642078		0.739256	0.654457	0.718021	0.642078		0.730087	0.629083	0.691638	0.642078		0.715655	0.658577	0.693795	0.642078		0.697414	0.515457	0.676037	0.642078
K	TRP	440	0.703922	0.760684	0.744466	0.642078		0.726777	0.645242	0.690196	0.642078		0.711952	0.617773	0.676428	0.642078		0.682883	0.60465	0.651567	0.642078		0.676107	0.512572	0.663682	0.642078
K	ASP	441	0.690204	0.394393	0.542299	0.642078		0.681971	0.628726	0.657515	0.642078		0.662016	0.604573	0.634673	0.642078		0.665956	0.492129	0.631873	0.642078		0.666455	0.581988	0.657036	0.642078
K	THR	442	0.651787	0.731103	0.68578	0.642078		0.606651	0.493844	0.548359	0.642078		0.629569	0.448443	0.602702	0.642078		0.638159	0.527869	0.629673	0.642078		0.660927	0.552398	0.638986	0.642078
K	ASP	443	0.477961	0.356035	0.416998	0.642078		0.584573	0.362379	0.575582	0.642078		0.595398	0.43075	0.575884	0.642078		0.623905	0.52543	0.620482	0.642078		0.652532	0.540318	0.629011	0.642078
K		444				0.642078					0.642078					0.642078					0.642078					0.642078
K		445				0.642078					0.642078					0.642078					0.642078					0.642078
K		446				0.642078					0.642078					0.642078					0.642078					0.642078
K		447				0.642078					0.642078					0.642078					0.642078					0.642078
K		448				0.642078					0.642078					0.642078					0.642078					0.642078
K	GLY	449	0.62397		0.62397	0.642078		0.544999		0.550447	0.642078		0.594641		0.611322	0.642078		0.61571		0.587565	0.642078		0.653341		0.633813	0.642078
K	LYS	450	0.533067	0.672218	0.610373	0.642078		0.614486	0.478599	0.651277	0.642078		0.593595	0.439973	0.576975	0.642078		0.609983	0.512247	0.603251	0.642078		0.64461	0.531719	0.616962	0.642078
K	PRO	451	0.68642	0.763578	0.719488	0.642078		0.622015	0.61461	0.614635	0.642078		0.628026	0.499719	0.623997	0.642078		0.62209	0.493708	0.602225	0.642078		0.651043	0.502762	0.609633	0.642078
K	GLU	452	0.646559	0.408033	0.514045	0.642078		0.661031	0.608792	0.628547	0.642078		0.65054	0.619984	0.634921	0.642078		0.652405	0.515242	0.628149	0.642078		0.655066	0.538456	0.630143	0.642078
K	PRO	453	0.650115	0.654764	0.652107	0.642078		0.677738	0.554707	0.614914	0.642078		0.68196	0.586895	0.63254	0.642078		0.673935	0.578407	0.633845	0.642078		0.662099	0.519622	0.624757	0.642078
K	VAL	454	0.736541	0.601325	0.678591	0.642078		0.692273	0.587621	0.643056	0.642078		0.699612	0.522611	0.621411	0.642078		0.702705	0.594809	0.65635	0.642078		0.681972	0.557656	0.653206	0.642078
K	LEU	455	0.690163	0.506773	0.598468	0.642078		0.733796	0.516753	0.646967	0.642078		0.717191	0.598411	0.672184	0.642078		0.708809	0.560573	0.643072	0.642078		0.691801	0.622236	0.661939	0.642078
K	SER	456	0.774684	0.442161	0.663843	0.642078		0.733101	0.578654	0.676741	0.642078		0.732998	0.572243	0.66707	0.642078		0.715954	0.612912	0.673912	0.642078		0.713145	0.616814	0.668412	0.642078
K	PHE	457	0.734455	0.787029	0.767911	0.642078		0.746096	0.584372	0.686097	0.642078		0.725004	0.606859	0.677338	0.642078		0.727665	0.620858	0.683616	0.642078		0.711934	0.60632	0.663061	0.642078
K	LEU	458	0.72915	0.523926	0.626538	0.642078		0.720058	0.695121	0.708126	0.642078		0.73339	0.647581	0.70165	0.642078		0.732137	0.622465	0.684044	0.642078		0.716645	0.642914	0.683219	0.642078
K	PRO	459	0.696569	0.774407	0.729928	0.642078		0.71927	0.669572	0.692166	0.642078		0.732022	0.681664	0.705199	0.642078		0.7297	0.642661	0.692923	0.642078		0.72677	0.65196	0.692881	0.642078
K	GLN	460	0.732091	0.710384	0.720031	0.642078		0.732169	0.699122	0.710515	0.642078		0.719752	0.653887	0.683741	0.642078		0.7188	0.695291	0.703199	0.642078		0.72927	0.655944	0.695245	0.642078
K	LYS	461	0.767848	0.612575	0.681585	0.642078		0.724348	0.657035	0.687414	0.642078		0.713599	0.711216	0.705589	0.642078		0.722661	0.69061	0.701839	0.642078		0.733165	0.609874	0.707475	0.642078
K	ASP	462	0.673104	0.648145	0.660625	0.642078		0.713111	0.690429	0.692662	0.642078		0.726582	0.707187	0.711282	0.642078		0.727645	0.707928	0.71299	0.642078		0.728688	0.635316	0.712942	0.642078
K	CYS	463	0.698381	0.810567	0.735777	0.642078		0.71099	0.737659	0.718264	0.642078		0.732971	0.694141	0.708194	0.642078		0.73285	0.597298	0.71343	0.642078		0.731267	0.640558	0.71496	0.642078
K	THR	464	0.761485	0.754265	0.758391	0.642078		0.7413	0.736661	0.73292	0.642078		0.726003	0.571626	0.718479	0.642078		0.7319	0.598961	0.713994	0.642078		0.736853	0.660463	0.727706	0.642078
K	ASN	465	0.764035	0.645151	0.704593	0.642078		0.752843	0.466472	0.731997	0.642078		0.73647	0.586402	0.731149	0.642078		0.731182	0.632121	0.729497	0.642078		0.742481	0.661421	0.731745	0.642078
K	GLY	466	0.733008		0.733008	0.642078		0.740828		0.720526	0.642078		0.749358		0.742016	0.642078		0.747968		0.744657	0.642078		0.745087		0.735888	0.642078
K	VAL	467	0.725441	0.722023	0.723976	0.642078		0.740424	0.522238	0.749032	0.642078		0.755181	0.59095	0.743686	0.642078		0.756552	0.641995	0.750169	0.642078		0.736282	0.661713	0.731384	0.642078
K	SER	468	0.762822	0.844692	0.790112	0.642078		0.759621	0.769866	0.760277	0.642078		0.75407	0.618909	0.75764	0.642078		0.756448	0.644539	0.751199	0.642078		0.733076	0.667473	0.73266	0.642078
K	LEU	469	0.790602	0.742881	0.766742	0.642078		0.770633	0.790841	0.777071	0.642078		0.759618	0.773324	0.764159	0.642078		0.743157	0.631531	0.740833	0.642078		0.736375	0.655902	0.730558	0.642078
K	HIS	470	0.758475	0.784949	0.77436	0.642078		0.769943	0.766635	0.768902	0.642078		0.74873	0.739739	0.74577	0.642078		0.72956	0.733174	0.732499	0.642078		0.73343	0.649395	0.725785	0.642078
K	PRO	471	0.760751	0.772074	0.765604	0.642078		0.730076	0.703706	0.723999	0.642078		0.723732	0.7131	0.722681	0.642078		0.730879	0.727641	0.730881	0.642078		0.73736	0.655433	0.730769	0.642078
K	SER	472	0.671001	0.554095	0.632033	0.642078		0.689861	0.679224	0.690767	0.642078		0.712546	0.701183	0.711863	0.642078		0.72606	0.704498	0.718849	0.642078		0.740811	0.732662	0.735648	0.642078
K	LEU	473	0.637829	0.711501	0.674665	0.642078		0.681169	0.64963	0.673117	0.642078		0.706669	0.68073	0.698169	0.642078		0.728441	0.700023	0.717803	0.642078		0.74165	0.725374	0.733004	0.642078
K	PRO	474	0.734675	0.683293	0.712654	0.642078		0.70053	0.692494	0.697735	0.642078		0.715972	0.668628	0.696931	0.642078		0.730225	0.709248	0.719562	0.642078		0.743473	0.710362	0.730467	0.642078
K	LEU	475	0.729086	0.682688	0.705887	0.642078		0.75701	0.692514	0.725985	0.642078		0.735965	0.727713	0.72786	0.642078		0.7265	0.690645	0.709461	0.642078		0.742963	0.702044	0.728078	0.642078
K	LEU	476	0.80727	0.71156	0.759415	0.642078		0.769107	0.747924	0.750659	0.642078		0.755334	0.713784	0.731905	0.642078		0.742481	0.708569	0.728057	0.642078		0.742055	0.630685	0.725726	0.642078
K	ALA	477	0.770965	0.849523	0.786677	0.642078		0.770969	0.734312	0.746995	0.642078		0.764973	0.713038	0.741816	0.642078		0.763506	0.69998	0.737457	0.642078		0.745924	0.62851	0.726368	0.642078
K	THR	478	0.734673	0.641854	0.694893	0.642078		0.762836	0.723648	0.747927	0.642078		0.776156	0.706776	0.748731	0.642078		0.765479	0.602367	0.742576	0.642078		0.751458	0.651229	0.739617	0.642078
K	ALA	479	0.78287	0.679567	0.76221	0.642078		0.767515	0.657599	0.732521	0.642078		0.7644	0.564464	0.746546	0.642078		0.776083	0.611718	0.752115	0.642078		0.762114	0.645585	0.742809	0.642078
K	SER	480	0.785002	0.651377	0.74046	0.642078		0.77212	0.443648	0.750386	0.642078		0.770869	0.544189	0.743743	0.642078		0.765311	0.624926	0.754739	0.642078		0.761105	0.651299	0.745108	0.642078
K	GLY	481	0.748488		0.748488	0.642078		0.778933		0.753871	0.642078		0.770307		0.76032	0.642078		0.763037		0.743752	0.642078		0.752957		0.733619	0.642078
K	GLN	482	0.80331	0.748147	0.772664	0.642078		0.761221	0.517387	0.76631	0.642078		0.764743	0.570589	0.749833	0.642078		0.761452	0.611237	0.749902	0.642078		0.706517	0.627723	0.708646	0.642078
K	ARG	483	0.731866	0.804014	0.777778	0.642078		0.763408	0.733856	0.753405	0.642078		0.752458	0.589544	0.749329	0.642078		0.740965	0.585525	0.723803	0.642078		0.676641	0.605526	0.683693	0.642078
K	VAL	484	0.755049	0.649407	0.709774	0.642078		0.736831	0.73319	0.741831	0.642078		0.730653	0.68946	0.715534	0.642078		0.671168	0.583232	0.687266	0.642078		0.676107	0.559049	0.663469	0.642078
K	PHE	485	0.723577	0.74615	0.737942	0.642078		0.706029	0.631713	0.675743	0.642078		0.629276	0.666896	0.657942	0.642078		0.627431	0.669713	0.653511	0.642078		0.640848	0.53736	0.632178	0.642078
K	PRO	486	0.639462	0.499582	0.579514	0.642078		0.553155	0.62702	0.60072	0.642078		0.571368	0.627166	0.604826	0.642078		0.616786	0.581493	0.61062	0.642078		0.614527	0.526712	0.611864	0.642078
K	GLU	487	0.296425	0.635327	0.484704	0.642078		0.459404	0.58009	0.525472	0.642078		0.566118	0.523405	0.557358	0.642078		0.568666	0.529631	0.559223	0.642078		0.618273	0.593736	0.614022	0.642078
K	PRO	488	0.442326	0.605361	0.512198	0.642078		0.489183	0.457098	0.489777	0.642078		0.500407	0.462372	0.49337	0.642078		0.531583	0.51318	0.531687	0.642078		0.618939	0.587952	0.610178	0.642078
K	THR	489	0.728798	0.130606	0.47243	0.642078		0.522048	0.392317	0.467544	0.642078		0.471608	0.469306	0.48087	0.642078		0.541028	0.511911	0.536583	0.642078		0.619853	0.588481	0.610005	0.642078
K		490				0.642078					0.642078					0.642078					0.642078					0.642078
K		491				0.642078					0.642078					0.642078					0.642078					0.642078
K		492				0.642078					0.642078					0.642078					0.642078					0.642078
K		493				0.642078					0.642078					0.642078					0.642078					0.642078
K		494				0.642078					0.642078					0.642078					0.642078					0.642078
K		495				0.642078					0.642078					0.642078					0.642078					0.642078
K		496				0.642078					0.642078					0.642078					0.642078					0.642078
K		497				0.642078					0.642078					0.642078					0.642078					0.642078
K		498				0.642078					0.642078					0.642078					0.642078					0.642078
K		499				0.642078					0.642078					0.642078					0.642078					0.642078
K		500				0.642078					0.642078					0.642078					0.642078					0.642078
K		501				0.642078					0.642078					0.642078					0.642078					0.642078
K		502				0.642078					0.642078					0.642078					0.642078					0.642078
K		503				0.642078					0.642078					0.642078					0.642078					0.642078
K		504				0.642078					0.642078					0.642078					0.642078					0.642078
K		505				0.642078					0.642078					0.642078					0.642078					0.642078
K		506				0.642078					0.642078					0.642078					0.642078					0.642078
K		507				0.642078					0.642078					0.642078					0.642078					0.642078
K		508				0.642078					0.642078					0.642078					0.642078					0.642078
K		509				0.642078					0.642078					0.642078					0.642078					0.642078
K	LEU	510	0.395022	0.440984	0.418003	0.642078		0.539764	0.368613	0.469149	0.642078		0.570262	0.489693	0.538372	0.642078		0.565481	0.538331	0.558136	0.642078		0.623794	0.58687	0.609643	0.642078
K	GLU	511	0.495472	0.534249	0.517015	0.642078		0.560062	0.570833	0.569078	0.642078		0.643924	0.505526	0.58201	0.642078		0.629125	0.56326	0.599732	0.642078		0.629051	0.578589	0.60785	0.642078
K	CYS	512	0.789692	0.737265	0.772216	0.642078		0.6986	0.652013	0.673205	0.642078		0.64655	0.641371	0.642699	0.642078		0.679992	0.567022	0.627387	0.642078		0.637138	0.601992	0.623244	0.642078
K	ARG	513	0.810636	0.684525	0.730384	0.642078		0.780752	0.743873	0.759493	0.642078		0.727224	0.679513	0.700255	0.642078		0.687507	0.641943	0.662501	0.642078		0.676619	0.611122	0.645936	0.642078
K	LEU	514	0.741928	0.809829	0.775879	0.642078		0.783653	0.708683	0.737349	0.642078		0.784411	0.703673	0.740498	0.642078		0.735135	0.68709	0.709764	0.642078		0.703084	0.627838	0.66774	0.642078
K	GLN	515	0.798394	0.631695	0.705784	0.642078		0.773908	0.698859	0.733297	0.642078		0.772156	0.707624	0.735824	0.642078		0.768741	0.715877	0.740807	0.642078		0.698846	0.615965	0.686809	0.642078
K	LEU	516	0.781404	0.655051	0.718227	0.642078		0.769405	0.681255	0.724286	0.642078		0.756172	0.71787	0.73661	0.642078		0.760706	0.723302	0.737925	0.642078		0.712571	0.575875	0.698445	0.642078
K	TRP	517	0.728417	0.757019	0.748847	0.642078		0.746845	0.715941	0.733796	0.642078		0.754475	0.713752	0.731843	0.642078		0.742355	0.625513	0.73104	0.642078		0.717802	0.583414	0.703661	0.642078
K	TRP	518	0.730716	0.735754	0.734314	0.642078		0.730859	0.760671	0.745068	0.642078		0.731233	0.587413	0.727123	0.642078		0.714365	0.509823	0.6982	0.642078		0.710613	0.568029	0.696806	0.642078
K	CYS	519	0.733445	0.789239	0.752043	0.642078		0.715449	0.508331	0.722848	0.642078		0.684152	0.456402	0.692677	0.642078		0.679311	0.507748	0.67943	0.642078		0.6995	0.555085	0.693075	0.642078
K	GLY	520	0.682185		0.682185	0.642078		0.653876		0.660075	0.642078		0.649071		0.657788	0.642078		0.662295		0.672964	0.642078		0.694196		0.682725	0.642078
K	GLY	521	0.545998		0.545998	0.642078		0.593731		0.600861	0.642078		0.62866		0.638656	0.642078		0.649071		0.657788	0.642078		0.679311		0.67943	0.642078
K	ALA	522	0.553011	0.617174	0.574399	0.642078		0.549505	0.308587	0.560198	0.642078		0.593731	0.205725	0.600861	0.642078		0.62866	0.351603	0.638656	0.642078		0.662295	0.483198	0.672964	0.642078
Protein - Chain J								Average over 3 residues					Average over 5 residues					Average over 7 residues					Average over 11 residues
Chain	Res	Res #	Q_backBone	Q_sideChain	Q_residue	ExpectedQ@2.71		Q_backBone	Q_sideChain	Q_residue	ExpectedQ@2.71		Q_backBone	Q_sideChain	Q_residue	ExpectedQ@2.71		Q_backBone	Q_sideChain	Q_residue	ExpectedQ@2.71		Q_backBone	Q_sideChain	Q_residue	ExpectedQ@2.71
J	MET	1	0.634706	0.719323	0.677014	0.642078		0.704901	0.712817	0.704169	0.642078		0.730063	0.716743	0.720276	0.642078		0.754491	0.7413	0.745372	0.642078		0.773889	0.755381	0.761334	0.642078
J	PHE	2	0.775097	0.70631	0.731324	0.642078		0.730063	0.716743	0.720276	0.642078		0.754491	0.7413	0.745372	0.642078		0.766792	0.752552	0.75704	0.642078		0.777341	0.750415	0.761049	0.642078
J	LEU	3	0.780385	0.724597	0.752491	0.642078		0.794419	0.748625	0.768159	0.642078		0.766792	0.752552	0.75704	0.642078		0.773889	0.755381	0.761334	0.642078		0.771429	0.742242	0.75436	0.642078
J	GLN	4	0.827776	0.814969	0.820661	0.642078		0.808053	0.779043	0.792287	0.642078		0.801726	0.762593	0.778198	0.642078		0.777341	0.750415	0.761049	0.642078		0.758333	0.718943	0.73569	0.642078
J	TYR	5	0.815998	0.797563	0.803708	0.642078		0.817715	0.794018	0.802392	0.642078		0.806317	0.765455	0.783801	0.642078		0.790961	0.745516	0.765409	0.642078		0.75618	0.683039	0.714863	0.642078
J	TYR	6	0.809371	0.769523	0.782806	0.642078		0.807809	0.762569	0.781951	0.642078		0.79625	0.757541	0.77481	0.642078		0.773599	0.720694	0.744697	0.642078		0.752555	0.620944	0.714993	0.642078
J	LEU	7	0.798056	0.720621	0.759339	0.642078		0.779158	0.725058	0.749894	0.642078		0.761406	0.701058	0.727945	0.642078		0.767374	0.668594	0.712543	0.642078		0.762745	0.625144	0.722188	0.642078
J	ASN	8	0.730046	0.685029	0.707538	0.642078		0.72722	0.646068	0.684403	0.642078		0.745568	0.613525	0.672686	0.642078		0.751448	0.55217	0.697634	0.642078		0.761823	0.636143	0.728853	0.642078
J	GLU	9	0.653559	0.532554	0.586334	0.642078		0.706805	0.525827	0.607096	0.642078		0.726953	0.459621	0.659384	0.642078		0.741563	0.547593	0.690841	0.642078		0.763176	0.64261	0.732759	0.642078
J	GLN	10	0.73681	0.3599	0.527415	0.642078		0.702221	0.297484	0.610015	0.642078		0.716702	0.468601	0.658749	0.642078		0.735218	0.555846	0.693959	0.642078		0.756958	0.63696	0.72679	0.642078
J	GLY	11	0.716296		0.716296	0.642078		0.733302		0.666624	0.642078		0.723685		0.678167	0.642078		0.734819		0.69912	0.642078		0.749688		0.717164	0.642078
J	ASP	12	0.7468	0.765523	0.756162	0.642078		0.742685	0.53094	0.759029	0.642078		0.752026	0.54969	0.719993	0.642078		0.739009	0.576261	0.705901	0.642078		0.745983	0.622094	0.715332	0.642078
J	ARG	13	0.76496	0.827296	0.804629	0.642078		0.769008	0.796183	0.785418	0.642078		0.756539	0.628274	0.765511	0.642078		0.75079	0.592592	0.721827	0.642078		0.734981	0.623899	0.711054	0.642078
J	VAL	14	0.795263	0.795731	0.795464	0.642078		0.773199	0.791949	0.785032	0.642078		0.760485	0.757648	0.761815	0.642078		0.755334	0.649276	0.755432	0.642078		0.740165	0.630178	0.716619	0.642078
J	TYR	15	0.759374	0.752821	0.755005	0.642078		0.763555	0.731807	0.749429	0.642078		0.764849	0.755882	0.763114	0.642078		0.749726	0.755058	0.754859	0.642078		0.747408	0.651262	0.731781	0.642078
J	THR	16	0.736028	0.646871	0.697817	0.642078		0.754673	0.718794	0.738492	0.642078		0.747265	0.738517	0.744644	0.642078		0.755479	0.753426	0.756658	0.642078		0.739718	0.676687	0.742552	0.642078
J	LEU	17	0.768617	0.75669	0.762653	0.642078		0.727229	0.714678	0.724251	0.642078		0.745626	0.730191	0.739302	0.642078		0.750946	0.744452	0.749298	0.642078		0.738206	0.74202	0.74178	0.642078
J	LYS	18	0.677041	0.740474	0.712282	0.642078		0.744242	0.750421	0.747896	0.642078		0.740397	0.732522	0.738924	0.642078		0.730511	0.722144	0.727932	0.642078		0.736728	0.722777	0.731419	0.642078
J	LYS	19	0.787069	0.754101	0.768753	0.642078		0.732446	0.753017	0.744716	0.642078		0.723635	0.731063	0.72854	0.642078		0.721982	0.717264	0.721189	0.642078		0.734506	0.647568	0.725592	0.642078
J	PHE	20	0.733228	0.764477	0.753114	0.642078		0.724173	0.719384	0.722588	0.642078		0.709845	0.723458	0.717571	0.642078		0.721197	0.703975	0.713243	0.642078		0.720598	0.6314	0.710433	0.642078
J	ASP	21	0.652221	0.639576	0.645898	0.642078		0.695039	0.707571	0.702273	0.642078		0.720544	0.686132	0.703553	0.642078		0.717183	0.595876	0.710081	0.642078		0.717239	0.62453	0.70519	0.642078
J	PRO	22	0.699667	0.718661	0.707807	0.642078		0.694141	0.637361	0.665299	0.642078		0.711235	0.535312	0.697907	0.642078		0.712217	0.578363	0.698144	0.642078		0.716645	0.633196	0.708564	0.642078
J	MET	23	0.730534	0.553846	0.64219	0.642078		0.723575	0.424169	0.69684	0.642078		0.693044	0.505993	0.673029	0.642078		0.702982	0.567384	0.687941	0.642078		0.716907	0.627643	0.707069	0.642078
J	GLY	24	0.740524		0.740524	0.642078		0.704444		0.670479	0.642078		0.707085		0.683314	0.642078		0.702448		0.685344	0.642078		0.724318		0.712117	0.642078
J	GLN	25	0.642275	0.617882	0.628723	0.642078		0.701742	0.43171	0.688858	0.642078		0.71305	0.518234	0.68874	0.642078		0.719488	0.572207	0.699673	0.642078		0.7223	0.63847	0.712901	0.642078
J	GLN	26	0.722427	0.677249	0.697328	0.642078		0.698064	0.679109	0.686996	0.642078		0.721243	0.546589	0.709543	0.642078		0.727902	0.58187	0.708245	0.642078		0.724709	0.630451	0.70895	0.642078
J	THR	27	0.72949	0.742196	0.734935	0.642078		0.741138	0.705021	0.726156	0.642078		0.724851	0.703849	0.715	0.642078		0.732808	0.620944	0.727557	0.642078		0.738382	0.645169	0.723153	0.642078
J	CYS	28	0.771498	0.695617	0.746205	0.642078		0.753184	0.741372	0.74965	0.642078		0.749371	0.745746	0.74473	0.642078		0.73555	0.717555	0.723147	0.642078		0.74461	0.650411	0.728788	0.642078
J	SER	29	0.758564	0.786301	0.76781	0.642078		0.76498	0.769761	0.763796	0.642078		0.756829	0.74555	0.747195	0.642078		0.758458	0.743781	0.74792	0.642078		0.747263	0.667358	0.738347	0.642078
J	ALA	30	0.764876	0.827365	0.777374	0.642078		0.761053	0.763313	0.751611	0.642078		0.771458	0.757405	0.760635	0.642078		0.764992	0.757934	0.758272	0.642078		0.752656	0.741313	0.744531	0.642078
J	HIS	31	0.759719	0.676271	0.70965	0.642078		0.775743	0.768369	0.763053	0.642078		0.770792	0.773545	0.765353	0.642078		0.769311	0.757658	0.760044	0.642078		0.765893	0.751778	0.757336	0.642078
J	PRO	32	0.802633	0.80147	0.802134	0.642078		0.776839	0.751353	0.760527	0.642078		0.771023	0.764338	0.761259	0.642078		0.773361	0.7745	0.768949	0.642078		0.772585	0.758749	0.764669	0.642078
J	ALA	33	0.768166	0.776319	0.769796	0.642078		0.776839	0.772685	0.77309	0.642078		0.778018	0.761567	0.767492	0.642078		0.777549	0.766886	0.769203	0.642078		0.772411	0.753658	0.76212	0.642078
J	ARG	34	0.75972	0.740265	0.747339	0.642078		0.775912	0.776697	0.775226	0.642078		0.783649	0.772913	0.779479	0.642078		0.782	0.756395	0.769291	0.642078		0.768048	0.74801	0.755964	0.642078
J	PHE	35	0.799851	0.813508	0.808542	0.642078		0.782483	0.762258	0.775156	0.642078		0.78233	0.763404	0.774651	0.642078		0.77741	0.757812	0.768897	0.642078		0.766089	0.734593	0.7482	0.642078
J	SER	36	0.787878	0.733001	0.769586	0.642078		0.794589	0.766813	0.785373	0.642078		0.774214	0.74538	0.762069	0.642078		0.766105	0.733815	0.751234	0.642078		0.766395	0.729633	0.747646	0.642078
J	PRO	37	0.796037	0.753929	0.777991	0.642078		0.7705	0.724375	0.751489	0.642078		0.76697	0.724024	0.7483	0.642078		0.761655	0.714157	0.738749	0.642078		0.766564	0.73645	0.752054	0.642078
J	ASP	38	0.727584	0.686195	0.706889	0.642078		0.74904	0.691203	0.721124	0.642078		0.754403	0.689065	0.723072	0.642078		0.762872	0.718805	0.742169	0.642078		0.760648	0.731311	0.746611	0.642078
J	ASP	39	0.723499	0.633486	0.678492	0.642078		0.729366	0.652798	0.689262	0.642078		0.750475	0.697025	0.723411	0.642078		0.757405	0.709913	0.734969	0.642078		0.759492	0.729134	0.745139	0.642078
J	LYS	40	0.737017	0.638713	0.682404	0.642078		0.742918	0.681667	0.710725	0.642078		0.743584	0.696493	0.719442	0.642078		0.750216	0.711618	0.731065	0.642078		0.763162	0.733639	0.74934	0.642078
J	TYR	41	0.768237	0.772802	0.77128	0.642078		0.755612	0.720927	0.737276	0.642078		0.745579	0.708241	0.726515	0.642078		0.744418	0.711396	0.727581	0.642078		0.76135	0.73148	0.747185	0.642078
J	SER	42	0.761582	0.751267	0.758143	0.642078		0.755793	0.756335	0.757226	0.642078		0.751969	0.732018	0.741537	0.642078		0.754776	0.726199	0.739961	0.642078		0.760681	0.72936	0.745419	0.642078
J	ARG	43	0.737559	0.744938	0.742255	0.642078		0.75153	0.749526	0.751334	0.642078		0.764584	0.762239	0.763767	0.642078		0.762835	0.748524	0.755153	0.642078		0.747137	0.709277	0.728332	0.642078
J	HIS	44	0.75545	0.752373	0.753604	0.642078		0.764366	0.762376	0.763137	0.642078		0.766919	0.76563	0.766478	0.642078		0.769051	0.758662	0.764833	0.642078		0.755742	0.717854	0.736713	0.642078
J	ARG	45	0.80009	0.789817	0.793553	0.642078		0.778484	0.777315	0.77733	0.642078		0.770708	0.757313	0.764882	0.642078		0.751739	0.724407	0.738941	0.642078		0.759737	0.721482	0.740049	0.642078
J	ILE	46	0.779914	0.789756	0.784835	0.642078		0.786843	0.763085	0.776184	0.642078		0.752607	0.714929	0.734438	0.642078		0.760404	0.72859	0.744789	0.642078		0.757921	0.736156	0.748005	0.642078
J	THR	47	0.780526	0.709681	0.750164	0.642078		0.735831	0.677486	0.708345	0.642078		0.765964	0.720563	0.743532	0.642078		0.764673	0.718369	0.740923	0.642078		0.756604	0.741477	0.750899	0.642078
J	ILE	48	0.647053	0.533019	0.590036	0.642078		0.749939	0.674414	0.713091	0.642078		0.759435	0.697279	0.727861	0.642078		0.759186	0.725192	0.743253	0.642078		0.759107	0.728497	0.744592	0.642078
J	LYS	49	0.822238	0.780542	0.799074	0.642078		0.745578	0.662319	0.701435	0.642078		0.74686	0.699354	0.724877	0.642078		0.752566	0.731121	0.744619	0.642078		0.765567	0.733455	0.750269	0.642078
J	LYS	50	0.767444	0.673397	0.715196	0.642078		0.768906	0.751356	0.761394	0.642078		0.741504	0.723682	0.735467	0.642078		0.75388	0.705226	0.730895	0.642078		0.76876	0.739714	0.755023	0.642078
J	ARG	51	0.717037	0.800129	0.769914	0.642078		0.746077	0.768283	0.762742	0.642078		0.769917	0.738776	0.755213	0.642078		0.757894	0.718053	0.738686	0.642078		0.763256	0.736058	0.75057	0.642078
J	PHE	52	0.75375	0.831324	0.803115	0.642078		0.753301	0.746647	0.753932	0.642078		0.767193	0.742563	0.756338	0.642078		0.778397	0.759226	0.769524	0.642078		0.759854	0.721373	0.742269	0.642078
J	LYS	53	0.789116	0.608488	0.688767	0.642078		0.783828	0.746429	0.765527	0.642078		0.771819	0.772129	0.774479	0.642078		0.766583	0.754805	0.761737	0.642078		0.751381	0.719388	0.736582	0.642078
J	VAL	54	0.808619	0.799475	0.8047	0.642078		0.796103	0.743063	0.766456	0.642078		0.77632	0.762022	0.76941	0.642078		0.763019	0.748352	0.758641	0.642078		0.759966	0.738862	0.750641	0.642078
J	LEU	55	0.790573	0.821228	0.805901	0.642078		0.779578	0.7901	0.785057	0.642078		0.774069	0.721402	0.747492	0.642078		0.758774	0.732311	0.746884	0.642078		0.755449	0.733661	0.746312	0.642078
J	MET	56	0.739543	0.749597	0.74457	0.642078		0.757537	0.733016	0.747997	0.642078		0.75371	0.737274	0.747261	0.642078		0.757022	0.720299	0.738536	0.642078		0.74461	0.733854	0.741803	0.642078
J	THR	57	0.742495	0.628224	0.693521	0.642078		0.72312	0.688555	0.708568	0.642078		0.740284	0.726826	0.735257	0.642078		0.754656	0.736705	0.747492	0.642078		0.730646	0.703141	0.719091	0.642078
J	GLN	58	0.687322	0.687846	0.687613	0.642078		0.723768	0.687769	0.708605	0.642078		0.736679	0.707246	0.724368	0.642078		0.731742	0.718998	0.72762	0.642078		0.723126	0.666227	0.697508	0.642078
J	GLN	59	0.741487	0.747238	0.744682	0.642078		0.733786	0.71947	0.727916	0.642078		0.718415	0.692432	0.708573	0.642078		0.699292	0.66772	0.686788	0.642078		0.70712	0.671331	0.69323	0.642078
J	PRO	60	0.77255	0.723326	0.751454	0.642078		0.720753	0.715363	0.720578	0.642078		0.682601	0.659244	0.673885	0.642078		0.689505	0.621386	0.661235	0.642078		0.69697	0.658516	0.682083	0.642078
J	ARG	61	0.648222	0.675525	0.665597	0.642078		0.661399	0.620379	0.64571	0.642078		0.679343	0.606727	0.649503	0.642078		0.671012	0.626588	0.653833	0.642078		0.686569	0.640437	0.668325	0.642078
J	PRO	62	0.563426	0.462285	0.520079	0.642078		0.627559	0.521024	0.583792	0.642078		0.653655	0.590206	0.628908	0.642078		0.668294	0.616378	0.648203	0.642078		0.679948	0.626792	0.658794	0.642078
J	VAL	63	0.671031	0.425261	0.565701	0.642078		0.615835	0.517393	0.575829	0.642078		0.623932	0.556926	0.598271	0.642078		0.653655	0.590206	0.628908	0.642078		0.671012	0.626588	0.653833	0.642078
J	LEU	64	0.613049	0.664633	0.641707	0.642078		0.64204	0.544947	0.603704	0.642078		0.615835	0.517393	0.575829	0.642078		0.623932	0.556926	0.598271	0.642078		0.668294	0.616378	0.648203	0.642078
