# Supplementary material for: 2.7 Å cryo-EM structure of human telomerase H/ACA ribonucleoprotein
Source: Nat Commun. 2024 Jan 25;15:746. doi: 10.1038/s41467-024-45002-x (PMC10811338; doi:10.1038/s41467-024-45002-x)
Supplement: Supplementary file 6 — Supplementary Dataset 4 [file 41467_2024_45002_MOESM6_ESM.xlsx]

## Sheet: Supplementary Data 4. Open HACA
Map: postprocess.mrc
Resolution entered (RES): 3.12
Model: open_haca_refined.pdb
Sigma: 0.6
expectedQ = -0.0019064058*POWER(RES,3) + 0.0499875375*POWER(RES,2) - 0.4513945578*RES + 1.5361860733
Chain	Type	# residues	Avg. Q	ExpectedQ@3.12
B	Nucleic	86	0.6	0.556534
C	Protein	394	0.66	0.556534
D	Protein	94	0.53	0.556534
E	Protein	130	0.59	0.556534
F	Protein	64	0.65	0.556534
G	Protein	353	0.69	0.556534
H	Protein	97	0.64	0.556534
I	Protein	130	0.65	0.556534
J	Protein	64	0.69	0.556534
K	Protein	348	0.66	0.556534
Protein - Chain C								Average over 3 residues					Average over 5 residues					Average over 7 residues					Average over 11 residues
Chain	Res	Res #	Q_backBone	Q_sideChain	Q_residue	ExpectedQ@3.12		Q_backBone	Q_sideChain	Q_residue	ExpectedQ@3.12		Q_backBone	Q_sideChain	Q_residue	ExpectedQ@3.12		Q_backBone	Q_sideChain	Q_residue	ExpectedQ@3.12		Q_backBone	Q_sideChain	Q_residue	ExpectedQ@3.12
C	PRO	23	-0.073311	0.645515	0.234757	0.556534		0.277006	0.596945	0.40911	0.556534		0.295145	0.535954	0.398501	0.556534		0.365999	0.525377	0.432902	0.556534		0.450545	0.552232	0.492792	0.556534
C	GLU	24	0.627322	0.548375	0.583463	0.556534		0.295145	0.535954	0.398501	0.556534		0.365999	0.525377	0.432902	0.556534		0.422968	0.542902	0.473246	0.556534		0.432243	0.521094	0.469394	0.556534
C	GLU	25	0.331425	0.413972	0.377284	0.556534		0.512435	0.485331	0.49895	0.556534		0.422968	0.542902	0.473246	0.556534		0.450545	0.552232	0.492792	0.556534		0.46153	0.53469	0.491745	0.556534
C	ASP	26	0.578559	0.493647	0.536103	0.556534		0.520276	0.506872	0.516004	0.556534		0.555316	0.533575	0.544399	0.556534		0.432243	0.521094	0.469394	0.556534		0.490553	0.561377	0.520629	0.556534
C	VAL	27	0.650843	0.612998	0.634624	0.556534		0.605944	0.56851	0.587083	0.556534		0.494338	0.490754	0.493508	0.556534		0.537936	0.518858	0.528458	0.556534		0.498514	0.586224	0.539963	0.556534
C	ALA	28	0.58843	0.598885	0.590521	0.556534		0.520569	0.515384	0.518051	0.556534		0.561361	0.533932	0.547691	0.556534		0.551566	0.551215	0.552491	0.556534		0.512273	0.56621	0.544794	0.556534
C	GLU	29	0.322435	0.334268	0.329009	0.556534		0.525801	0.521004	0.522576	0.556534		0.590196	0.590177	0.59081	0.556534		0.585672	0.607769	0.60059	0.556534		0.573351	0.539461	0.565378	0.556534
C	ILE	30	0.66654	0.62986	0.6482	0.556534		0.570569	0.579667	0.576303	0.556534		0.57406	0.629547	0.606681	0.556534		0.595858	0.589542	0.608733	0.556534		0.574445	0.521803	0.556054	0.556534
C	GLN	31	0.722733	0.774873	0.7517	0.556534		0.653145	0.738194	0.704625	0.556534		0.586347	0.582982	0.607197	0.556534		0.588388	0.552154	0.583955	0.556534		0.611886	0.552209	0.589625	0.556534
C	HIS	32	0.570163	0.809849	0.713975	0.556534		0.647586	0.650262	0.686259	0.556534		0.64157	0.586384	0.633631	0.556534		0.595662	0.51719	0.568295	0.556534		0.623953	0.572474	0.605791	0.556534
C	ALA	33	0.649864	0.366063	0.593104	0.556534		0.606193	0.509063	0.589418	0.556534		0.636132	0.53124	0.600171	0.556534		0.655783	0.576357	0.627945	0.556534		0.627511	0.585077	0.613626	0.556534
C	GLU	34	0.598552	0.351277	0.461177	0.556534		0.629255	0.35716	0.511727	0.556534		0.640242	0.525954	0.599144	0.556534		0.662177	0.588743	0.637335	0.556534		0.628641	0.572325	0.607381	0.556534
C	GLU	35	0.639349	0.354139	0.480899	0.556534		0.660395	0.484619	0.56288	0.556534		0.668468	0.507296	0.599134	0.556534		0.657498	0.585424	0.632922	0.556534		0.661732	0.61167	0.643016	0.556534
C	PHE	36	0.743283	0.748439	0.746564	0.556534		0.697976	0.60638	0.64713	0.556534		0.676492	0.584411	0.624676	0.556534		0.661882	0.535246	0.605472	0.556534		0.652094	0.615581	0.64072	0.556534
C	LEU	37	0.711295	0.716561	0.713928	0.556534		0.714853	0.738879	0.727101	0.556534		0.676952	0.605876	0.636805	0.556534		0.667108	0.592532	0.623743	0.556534		0.640049	0.597182	0.625504	0.556534
C	ILE	38	0.689982	0.751638	0.72081	0.556534		0.667376	0.642268	0.652188	0.556534		0.686371	0.688461	0.684825	0.556534		0.661675	0.638475	0.646852	0.556534		0.650134	0.586975	0.623347	0.556534
C	LYS	39	0.600852	0.458603	0.521825	0.556534		0.659093	0.659102	0.654544	0.556534		0.649819	0.67335	0.6601	0.556534		0.654659	0.669668	0.661626	0.556534		0.646163	0.610198	0.625133	0.556534
C	PRO	40	0.686444	0.767064	0.720996	0.556534		0.615939	0.63285	0.621921	0.556534		0.625607	0.644535	0.634179	0.556534		0.645775	0.662401	0.653581	0.556534		0.652394	0.618368	0.639745	0.556534
C	GLU	41	0.56052	0.672882	0.622943	0.556534		0.6124	0.670811	0.642753	0.556534		0.623829	0.633722	0.628066	0.556534		0.630759	0.648823	0.639128	0.556534		0.654194	0.644569	0.655101	0.556534
C	SER	42	0.590236	0.572487	0.584319	0.556534		0.610617	0.647647	0.632504	0.556534		0.624896	0.666304	0.646252	0.556534		0.62749	0.604467	0.624999	0.556534		0.648869	0.640774	0.650477	0.556534
C	LYS	43	0.681096	0.697572	0.690249	0.556534		0.625838	0.630525	0.629108	0.556534		0.621026	0.60112	0.626435	0.556534		0.635818	0.630717	0.643284	0.556534		0.656587	0.632405	0.650151	0.556534
C	VAL	44	0.606183	0.621518	0.612755	0.556534		0.651459	0.586744	0.641637	0.556534		0.640753	0.595014	0.631809	0.556534		0.63557	0.622092	0.63967	0.556534		0.653808	0.6111	0.639032	0.556534
C	ALA	45	0.667097	0.441144	0.621907	0.556534		0.644144	0.568337	0.62816	0.556534		0.659646	0.621855	0.654085	0.556534		0.669237	0.61518	0.652156	0.556534		0.653673	0.637587	0.650645	0.556534
C	LYS	46	0.659152	0.64235	0.649817	0.556534		0.670317	0.596728	0.655807	0.556534		0.682665	0.607241	0.658104	0.556534		0.679119	0.607295	0.654182	0.556534		0.657043	0.627342	0.647382	0.556534
C	LEU	47	0.684703	0.706691	0.695697	0.556534		0.713348	0.657848	0.685287	0.556534		0.693311	0.586395	0.655254	0.556534		0.667444	0.614778	0.64837	0.556534		0.674086	0.632439	0.657514	0.556534
C	ASP	48	0.796189	0.624502	0.710346	0.556534		0.713435	0.616161	0.668182	0.556534		0.679765	0.648157	0.660785	0.556534		0.684206	0.619473	0.658706	0.556534		0.673131	0.644723	0.662079	0.556534
C	THR	49	0.659411	0.517291	0.598502	0.556534		0.68499	0.630582	0.652804	0.556534		0.692638	0.650563	0.667843	0.556534		0.695761	0.660588	0.674775	0.556534		0.679098	0.65345	0.669343	0.556534
C	SER	50	0.599369	0.749953	0.649564	0.556534		0.660766	0.640541	0.644391	0.556534		0.705295	0.655015	0.675582	0.556534		0.684416	0.669909	0.672591	0.556534		0.691708	0.666335	0.68219	0.556534
C	GLN	51	0.723517	0.65438	0.685107	0.556534		0.690291	0.711094	0.689687	0.556534		0.662004	0.671635	0.660419	0.556534		0.693278	0.682321	0.683228	0.556534		0.69711	0.693976	0.692549	0.556534
C	TRP	52	0.747988	0.728949	0.734388	0.556534		0.683747	0.696976	0.684677	0.556534		0.679469	0.726891	0.694749	0.556534		0.68595	0.702142	0.689475	0.556534		0.70716	0.695049	0.697612	0.556534
C	PRO	53	0.579736	0.707601	0.634535	0.556534		0.691486	0.743374	0.713025	0.556534		0.708573	0.729551	0.715651	0.556534		0.695536	0.734701	0.709097	0.556534		0.705332	0.692785	0.695566	0.556534
C	LEU	54	0.746734	0.793571	0.770152	0.556534		0.690454	0.754808	0.719587	0.556534		0.709173	0.747714	0.725801	0.556534		0.71987	0.721015	0.717089	0.556534		0.691953	0.70296	0.695048	0.556534
C	LEU	55	0.744892	0.763252	0.754073	0.556534		0.73938	0.767341	0.75336	0.556534		0.713517	0.732755	0.720025	0.556534		0.711453	0.72493	0.715387	0.556534		0.694936	0.70983	0.699051	0.556534
C	LEU	56	0.726514	0.745199	0.735856	0.556534		0.747039	0.720868	0.731813	0.556534		0.730489	0.727592	0.727757	0.556534		0.697315	0.725998	0.711137	0.556534		0.701766	0.712406	0.70656	0.556534
C	LYS	57	0.769709	0.654153	0.705511	0.556534		0.720273	0.693712	0.704853	0.556534		0.710947	0.716163	0.714655	0.556534		0.713383	0.709607	0.712281	0.556534		0.693421	0.715343	0.704205	0.556534
C	ASN	58	0.664597	0.681784	0.673191	0.556534		0.694442	0.690788	0.694448	0.556534		0.700411	0.682085	0.692348	0.556534		0.703064	0.707424	0.706854	0.556534		0.693478	0.715262	0.704564	0.556534
C	PHE	59	0.649021	0.736427	0.704643	0.556534		0.668611	0.670359	0.673458	0.556534		0.690009	0.688704	0.691609	0.556534		0.686898	0.696486	0.693301	0.556534		0.70759	0.712883	0.711608	0.556534
C	ASP	60	0.692214	0.592865	0.64254	0.556534		0.671913	0.702527	0.693115	0.556534		0.662412	0.695211	0.682348	0.556534		0.690054	0.694037	0.693655	0.556534		0.701634	0.703443	0.704016	0.556534
C	LYS	61	0.674504	0.778291	0.732163	0.556534		0.666148	0.685948	0.67797	0.556534		0.679215	0.704464	0.695376	0.556534		0.685091	0.697935	0.694586	0.556534		0.70221	0.680913	0.69457	0.556534
C	LEU	62	0.631725	0.686687	0.659206	0.556534		0.684947	0.731009	0.7099	0.556534		0.696405	0.693466	0.696853	0.556534		0.687467	0.69907	0.696507	0.556534		0.704363	0.680015	0.695294	0.556534
C	ASN	63	0.748611	0.72805	0.738331	0.556534		0.705102	0.698726	0.703188	0.556534		0.694206	0.71284	0.705673	0.556534		0.702068	0.667497	0.688724	0.556534		0.702059	0.69167	0.700898	0.556534
C	VAL	64	0.734969	0.681439	0.712027	0.556534		0.721601	0.69974	0.712332	0.556534		0.709551	0.660265	0.689273	0.556534		0.71035	0.687848	0.703193	0.556534		0.707847	0.69704	0.706669	0.556534
C	ARG	65	0.681223	0.689731	0.686637	0.556534		0.722473	0.628862	0.682943	0.556534		0.733244	0.669991	0.706196	0.556534		0.72033	0.688429	0.708192	0.556534		0.710915	0.689959	0.703736	0.556534
C	THR	66	0.751227	0.515416	0.650165	0.556534		0.727548	0.646822	0.69354	0.556534		0.732395	0.680853	0.711962	0.556534		0.734122	0.696168	0.719258	0.556534		0.713802	0.70447	0.71225	0.556534
C	THR	67	0.750193	0.735319	0.743818	0.556534		0.748594	0.677698	0.720381	0.556534		0.731056	0.692737	0.716889	0.556534		0.724716	0.686237	0.709836	0.556534		0.711025	0.698528	0.707366	0.556534
C	HIS	68	0.744363	0.782358	0.76716	0.556534		0.740943	0.752847	0.749215	0.556534		0.731364	0.686497	0.714038	0.556534		0.723146	0.696386	0.713288	0.556534		0.718979	0.685226	0.709569	0.556534
C	TYR	69	0.728272	0.740863	0.736666	0.556534		0.718467	0.72725	0.725402	0.556534		0.725914	0.733911	0.731243	0.556534		0.717821	0.6997	0.712117	0.556534		0.706327	0.690617	0.703244	0.556534
C	THR	70	0.682767	0.65853	0.67238	0.556534		0.711671	0.717292	0.715079	0.556534		0.704665	0.729433	0.718167	0.556534		0.713248	0.703265	0.716872	0.556534		0.709776	0.628668	0.708777	0.556534
C	PRO	71	0.723974	0.752483	0.736192	0.556534		0.683563	0.707981	0.69567	0.556534		0.699636	0.681035	0.701425	0.556534		0.693141	0.710698	0.706148	0.556534		0.710141	0.618635	0.705442	0.556534
C	LEU	72	0.643949	0.712929	0.678439	0.556534		0.695714	0.668594	0.69936	0.556534		0.675871	0.690333	0.687842	0.556534		0.697218	0.598932	0.706967	0.556534		0.688292	0.637919	0.702629	0.556534
C	ALA	73	0.719218	0.540371	0.683449	0.556534		0.657538	0.680217	0.676879	0.556534		0.693897	0.558627	0.707945	0.556534		0.691071	0.575861	0.694579	0.556534		0.682187	0.638474	0.699378	0.556534
C	CYS	74	0.609447	0.787351	0.668748	0.556534		0.700521	0.442574	0.708365	0.556534		0.686151	0.524002	0.690696	0.556534		0.666517	0.585719	0.686984	0.556534		0.673221	0.634339	0.692482	0.556534
C	GLY	75	0.772898		0.772898	0.556534		0.689195		0.697198	0.556534		0.659539		0.678852	0.556534		0.660669		0.682965	0.556534		0.67191		0.694354	0.556534
C	SER	76	0.685242	0.57936	0.649948	0.556534		0.656344	0.435634	0.680688	0.556534		0.652303	0.567136	0.683774	0.556534		0.660924	0.58756	0.684803	0.556534		0.677238	0.646572	0.700661	0.556534
C	ASN	77	0.510892	0.727541	0.619217	0.556534		0.62639	0.682776	0.659075	0.556534		0.659561	0.55704	0.688285	0.556534		0.660157	0.623505	0.695347	0.556534		0.662651	0.634316	0.687698	0.556534
C	PRO	78	0.683034	0.741427	0.70806	0.556534		0.613222	0.73528	0.67286	0.556534		0.647751	0.715437	0.685157	0.556534		0.679004	0.617022	0.705777	0.556534		0.64877	0.638811	0.683005	0.556534
C	LEU	79	0.645738	0.73687	0.691304	0.556534		0.680873	0.756761	0.718874	0.556534		0.658977	0.747959	0.703519	0.556534		0.649092	0.70526	0.680163	0.556534		0.652462	0.589687	0.689949	0.556534
C	LYS	80	0.713847	0.791986	0.757258	0.556534		0.70032	0.756942	0.730105	0.556534		0.669502	0.725984	0.698395	0.556534		0.621381	0.731406	0.676859	0.556534		0.668764	0.546678	0.679291	0.556534
C	ARG	81	0.741376	0.74197	0.741754	0.556534		0.672913	0.717208	0.697537	0.556534		0.631147	0.730175	0.682147	0.556534		0.656943	0.627471	0.696947	0.556534		0.663983	0.618234	0.678559	0.556534
C	GLU	82	0.563516	0.617667	0.5936	0.556534		0.598717	0.707339	0.654058	0.556534		0.653966	0.582801	0.695853	0.556534		0.672048	0.566447	0.674583	0.556534		0.669619	0.629405	0.685358	0.556534
C	ILE	83	0.49126	0.762379	0.62682	0.556534		0.604869	0.460015	0.660084	0.556534		0.66895	0.487254	0.654703	0.556534		0.682701	0.573625	0.685089	0.556534		0.688752	0.630781	0.695877	0.556534
C	GLY	84	0.759831		0.759831	0.556534		0.679953		0.646054	0.556534		0.664736		0.659322	0.556534		0.687471		0.680443	0.556534		0.692723		0.692076	0.556534
C	ASP	85	0.788769	0.314253	0.551511	0.556534		0.756302	0.367123	0.692063	0.556534		0.701481	0.513198	0.685549	0.556534		0.684611	0.560905	0.679467	0.556534		0.694963	0.549629	0.690174	0.556534
C	TYR	86	0.720306	0.787117	0.764847	0.556534		0.752104	0.601203	0.680365	0.556534		0.7475	0.509257	0.70717	0.556534		0.707924	0.556328	0.689845	0.556534		0.694593	0.549929	0.690804	0.556534
C	ILE	87	0.747237	0.702239	0.724738	0.556534		0.729633	0.744011	0.741503	0.556534		0.740876	0.626383	0.688453	0.556534		0.733514	0.447416	0.69607	0.556534		0.693709	0.549179	0.689981	0.556534
C	ARG	88	0.721355	0.742677	0.734924	0.556534		0.731768	0.676848	0.708636	0.556534		0.7172	0.563532	0.712229	0.556534		0.726363	0.561028	0.696692	0.556534		0.695245	0.561073	0.696422	0.556534
C	THR	89	0.726712	0.585627	0.666247	0.556534		0.706152	0.442768	0.69052	0.556534		0.715093	0.565166	0.712097	0.556534		0.718204	0.620953	0.722575	0.556534		0.716332	0.558194	0.705526	0.556534
C	GLY	90	0.670388		0.670388	0.556534		0.70229		0.700274	0.556534		0.711977		0.713688	0.556534		0.698218		0.708233	0.556534		0.708231		0.69477	0.556534
C	PHE	91	0.70977	0.795284	0.764188	0.556534		0.703939	0.509671	0.722423	0.556534		0.683787	0.572628	0.699594	0.556534		0.694786	0.619503	0.708551	0.556534		0.699245	0.655365	0.711439	0.556534
C	ILE	92	0.731659	0.733728	0.732693	0.556534		0.673945	0.759171	0.720445	0.556534		0.683087	0.601644	0.711737	0.556534		0.687553	0.600879	0.695206	0.556534		0.692723	0.649148	0.703601	0.556534
C	ASN	93	0.580406	0.748502	0.664454	0.556534		0.678426	0.737645	0.708036	0.556534		0.683155	0.724105	0.705962	0.556534		0.682298	0.627337	0.70501	0.556534		0.681718	0.645752	0.695814	0.556534
C	LEU	94	0.723214	0.730706	0.72696	0.556534		0.658115	0.69717	0.677643	0.556534		0.679186	0.719215	0.700099	0.556534		0.67918	0.730011	0.706188	0.556534		0.68546	0.62489	0.68699	0.556534
C	ASP	95	0.670726	0.612304	0.641515	0.556534		0.694622	0.704615	0.701117	0.556534		0.662566	0.716214	0.689287	0.556534		0.667238	0.711383	0.688315	0.556534		0.680974	0.636005	0.68919	0.556534
C	LYS	96	0.689927	0.770835	0.734876	0.556534		0.669737	0.70062	0.685006	0.556534		0.671721	0.699491	0.684212	0.556534		0.671647	0.679879	0.674768	0.556534		0.679175	0.697927	0.688317	0.556534
C	PRO	97	0.648559	0.718722	0.678629	0.556534		0.654888	0.718148	0.684195	0.556534		0.679581	0.65599	0.666392	0.556534		0.685499	0.674077	0.678481	0.556534		0.670415	0.689518	0.677318	0.556534
C	SER	98	0.626179	0.664887	0.639082	0.556534		0.679085	0.63227	0.651856	0.556534		0.68091	0.675106	0.676179	0.556534		0.675126	0.666997	0.669027	0.556534		0.668856	0.688009	0.675808	0.556534
C	ASN	99	0.762517	0.5132	0.637858	0.556534		0.688689	0.628658	0.655797	0.556534		0.673045	0.657168	0.66136	0.556534		0.666938	0.679923	0.669268	0.556534		0.673259	0.68377	0.676259	0.556534
C	PRO	100	0.67737	0.707888	0.690449	0.556534		0.69683	0.634076	0.66303	0.556534		0.666016	0.653981	0.654275	0.556534		0.670449	0.67225	0.666583	0.556534		0.664888	0.678826	0.669308	0.556534
C	SER	101	0.650602	0.681141	0.660781	0.556534		0.647128	0.697272	0.664812	0.556534		0.683681	0.664429	0.669674	0.556534		0.667631	0.669843	0.665266	0.556534		0.666755	0.693562	0.67707	0.556534
C	SER	102	0.613413	0.702787	0.643204	0.556534		0.659506	0.700352	0.673355	0.556534		0.656945	0.702163	0.675985	0.556534		0.66834	0.671477	0.666898	0.556534		0.66624	0.668859	0.669102	0.556534
C	HIS	103	0.714503	0.717128	0.716078	0.556534		0.652251	0.707262	0.676231	0.556534		0.647698	0.69585	0.667995	0.556534		0.658161	0.708791	0.679617	0.556534		0.66545	0.672543	0.673329	0.556534
C	GLU	104	0.628836	0.701872	0.669412	0.556534		0.658159	0.698441	0.678664	0.556534		0.655831	0.714502	0.681218	0.556534		0.659145	0.678965	0.673443	0.556534		0.672304	0.677247	0.679695	0.556534
C	VAL	105	0.631137	0.676322	0.650502	0.556534		0.650412	0.717532	0.682269	0.556534		0.67	0.673765	0.682023	0.556534		0.657612	0.690122	0.682636	0.556534		0.67299	0.693811	0.687394	0.556534
C	VAL	106	0.691264	0.7744	0.726894	0.556534		0.668887	0.649942	0.674875	0.556534		0.655073	0.682188	0.683834	0.556534		0.670206	0.6921	0.69205	0.556534		0.676176	0.694211	0.689384	0.556534
C	ALA	107	0.68426	0.499104	0.647229	0.556534		0.671797	0.677581	0.699752	0.556534		0.66962	0.68514	0.691772	0.556534		0.678143	0.688996	0.692975	0.556534		0.67553	0.700534	0.692685	0.556534
C	TRP	108	0.639868	0.75924	0.725134	0.556534		0.675234	0.658326	0.693822	0.556534		0.697405	0.688956	0.706182	0.556534		0.690084	0.690485	0.699108	0.556534		0.682979	0.711172	0.703083	0.556534
C	ILE	109	0.701573	0.716634	0.709103	0.556534		0.703834	0.723759	0.718929	0.556534		0.701637	0.676535	0.703272	0.556534		0.691848	0.701109	0.705763	0.556534		0.682257	0.709929	0.702038	0.556534
C	ARG	110	0.77006	0.695402	0.722551	0.556534		0.728019	0.70811	0.714665	0.556534		0.693482	0.726852	0.713243	0.556534		0.692433	0.707596	0.710147	0.556534		0.674085	0.71705	0.699577	0.556534
C	ARG	111	0.712425	0.712293	0.712341	0.556534		0.708657	0.719462	0.71066	0.556534		0.70458	0.738965	0.719733	0.556534		0.695619	0.736788	0.71834	0.556534		0.6712	0.714266	0.69727	0.556534
C	ILE	112	0.643485	0.75069	0.697088	0.556534		0.683756	0.760929	0.722337	0.556534		0.705579	0.736328	0.718829	0.556534		0.6812	0.739783	0.706512	0.556534		0.673633	0.710036	0.696961	0.556534
C	LEU	113	0.695359	0.819805	0.757582	0.556534		0.681803	0.757982	0.719751	0.556534		0.659354	0.753289	0.702786	0.556534		0.666605	0.72965	0.694515	0.556534		0.67847	0.730275	0.704551	0.556534
C	ARG	114	0.706564	0.703451	0.704583	0.556534		0.646953	0.767821	0.701501	0.556534		0.63675	0.73997	0.685343	0.556534		0.659172	0.734288	0.694651	0.556534		0.689131	0.661253	0.70746	0.556534
C	VAL	115	0.538936	0.780208	0.642338	0.556534		0.614968	0.709786	0.657348	0.556534		0.651659	0.735407	0.690625	0.556534		0.662749	0.735636	0.697276	0.556534		0.689549	0.664544	0.70974	0.556534
C	GLU	116	0.599405	0.645699	0.625124	0.556534		0.61879	0.717927	0.663653	0.556534		0.66008	0.715791	0.685253	0.556534		0.678985	0.628394	0.705854	0.556534		0.684476	0.66551	0.708736	0.556534
C	LYS	117	0.718028	0.727874	0.723498	0.556534		0.684966	0.698433	0.693114	0.556534		0.670194	0.575101	0.695763	0.556534		0.68053	0.618828	0.702511	0.556534		0.675388	0.600756	0.699656	0.556534
C	THR	118	0.737466	0.721725	0.73072	0.556534		0.737543	0.4832	0.737118	0.556534		0.703642	0.569628	0.714131	0.556534		0.681629	0.619195	0.7035	0.556534		0.679462	0.584329	0.694247	0.556534
C	GLY	119	0.757136		0.757136	0.556534		0.733593		0.740677	0.556534		0.726612		0.731408	0.556534		0.692132		0.699232	0.556534		0.674899		0.688088	0.556534
C	HIS	120	0.706177	0.752843	0.734176	0.556534		0.725856	0.486288	0.734274	0.556534		0.705499	0.436118	0.7092	0.556534		0.70483	0.496923	0.701013	0.556534		0.665759	0.562499	0.676519	0.556534
C	SER	121	0.714255	0.70602	0.71151	0.556534		0.67763	0.486288	0.686049	0.556534		0.695664	0.405772	0.690575	0.556534		0.694423	0.497867	0.696204	0.556534		0.670675	0.544592	0.671654	0.556534
C	GLY	122	0.612459		0.612459	0.556534		0.671669		0.653854	0.556534		0.673271		0.677114	0.556534		0.675645		0.67429	0.556534		0.680468		0.678884	0.556534
C	THR	123	0.688291	0.569997	0.637594	0.556534		0.648641	0.434827	0.646627	0.556534		0.65324	0.511827	0.645744	0.556534		0.652199	0.556459	0.650245	0.556534		0.682669	0.542031	0.676711	0.556534
C	LEU	124	0.645174	0.734485	0.689829	0.556534		0.646495	0.617705	0.634917	0.556534		0.628992	0.48727	0.621206	0.556534		0.652335	0.549292	0.646028	0.556534		0.673994	0.540381	0.671047	0.556534
C	ASP	125	0.60602	0.548634	0.577327	0.556534		0.614736	0.622118	0.61866	0.556534		0.647926	0.627804	0.639645	0.556534		0.656333	0.540251	0.644326	0.556534		0.669535	0.540381	0.666588	0.556534
C	PRO	126	0.593014	0.583234	0.588822	0.556534		0.635388	0.611513	0.623601	0.556534		0.658716	0.642352	0.652046	0.556534		0.660558	0.640761	0.652319	0.556534		0.668773	0.529368	0.661277	0.556534
C	LYS	127	0.70713	0.702673	0.704654	0.556534		0.680795	0.642881	0.664357	0.556534		0.658089	0.636168	0.647761	0.556534		0.663387	0.559332	0.662389	0.556534		0.66851	0.533702	0.663188	0.556534
C	VAL	128	0.742243	0.642735	0.699597	0.556534		0.697137	0.682991	0.690886	0.556534		0.678503	0.526442	0.673914	0.556534		0.670904	0.54465	0.66038	0.556534		0.678965	0.604464	0.675957	0.556534
C	THR	129	0.642039	0.703566	0.668408	0.556534		0.697457	0.448767	0.692031	0.556534		0.699458	0.536136	0.691302	0.556534		0.685953	0.573943	0.682551	0.556534		0.675534	0.621537	0.681313	0.556534
C	GLY	130	0.708089		0.708089	0.556534		0.68264		0.684087	0.556534		0.700305		0.696876	0.556534		0.70516		0.705994	0.556534		0.682424		0.687013	0.556534
C	CYS	131	0.697791	0.631707	0.675763	0.556534		0.705748	0.461798	0.705459	0.556534		0.697349	0.573469	0.707542	0.556534		0.697076	0.609697	0.704831	0.556534		0.694889	0.642293	0.699935	0.556534
C	LEU	132	0.711365	0.753687	0.732526	0.556534		0.712206	0.72126	0.720404	0.556534		0.69905	0.584315	0.713162	0.556534		0.694037	0.634395	0.712392	0.556534		0.683073	0.632221	0.688975	0.556534
C	ILE	133	0.727461	0.778387	0.752924	0.556534		0.696457	0.76329	0.72732	0.556534		0.701627	0.74744	0.722049	0.556534		0.708479	0.633288	0.719687	0.556534		0.682107	0.630782	0.687676	0.556534
C	VAL	134	0.650545	0.757796	0.69651	0.556534		0.699659	0.783935	0.733985	0.556534		0.710694	0.760262	0.730791	0.556534		0.673471	0.700779	0.685425	0.556534		0.680406	0.633984	0.689023	0.556534
C	CYS	135	0.720972	0.815622	0.752522	0.556534		0.704882	0.756412	0.722835	0.556534		0.661029	0.704012	0.677937	0.556534		0.673289	0.708657	0.687511	0.556534		0.679261	0.63113	0.687145	0.556534
C	ILE	136	0.743129	0.695818	0.719473	0.556534		0.642379	0.661292	0.646751	0.556534		0.654839	0.685704	0.665425	0.556534		0.675026	0.697837	0.684924	0.556534		0.68004	0.700696	0.690734	0.556534
C	GLU	137	0.463036	0.472435	0.468258	0.556534		0.634226	0.618368	0.626032	0.556534		0.669436	0.669736	0.669006	0.556534		0.661024	0.682664	0.6699	0.556534		0.670145	0.709174	0.689024	0.556534
C	ARG	138	0.696513	0.686851	0.690364	0.556534		0.627693	0.612413	0.624345	0.556534		0.65113	0.641046	0.648053	0.556534		0.670468	0.683726	0.677193	0.556534		0.670492	0.692055	0.681611	0.556534
C	ALA	139	0.723529	0.677952	0.714414	0.556534		0.683162	0.678992	0.684178	0.556534		0.645835	0.654928	0.653672	0.556534		0.651607	0.670775	0.663541	0.556534		0.668011	0.672401	0.669847	0.556534
C	THR	140	0.629443	0.672174	0.647756	0.556534		0.689876	0.705119	0.703245	0.556534		0.671016	0.705434	0.691411	0.556534		0.647615	0.652141	0.653756	0.556534		0.676893	0.649817	0.667311	0.556534
C	ARG	141	0.716656	0.76523	0.747566	0.556534		0.645013	0.72079	0.684092	0.556534		0.674751	0.68114	0.683534	0.556534		0.681492	0.664964	0.675937	0.556534		0.675267	0.644401	0.665492	0.556534
C	LEU	142	0.588942	0.724966	0.656954	0.556534		0.673594	0.685191	0.685167	0.556534		0.67008	0.657988	0.665356	0.556534		0.688881	0.639609	0.67283	0.556534		0.671771	0.651656	0.66773	0.556534
C	VAL	143	0.715186	0.565377	0.650982	0.556534		0.668101	0.617513	0.643819	0.556534		0.693839	0.625428	0.669528	0.556534		0.685961	0.650765	0.675414	0.556534		0.695837	0.639601	0.679565	0.556534
C	LYS	144	0.700175	0.562196	0.62352	0.556534		0.7212	0.545647	0.647706	0.556534		0.691126	0.62359	0.666516	0.556534		0.696709	0.665543	0.689177	0.556534		0.69621	0.629563	0.678239	0.556534
C	SER	145	0.748239	0.50937	0.668616	0.556534		0.717167	0.609203	0.674881	0.556534		0.714273	0.633722	0.683943	0.556534		0.698295	0.604772	0.667874	0.556534		0.689025	0.567931	0.671883	0.556534
C	GLN	146	0.703089	0.756042	0.732507	0.556534		0.718668	0.680345	0.715071	0.556534		0.716787	0.588613	0.673436	0.556534		0.714248	0.583553	0.670563	0.556534		0.685811	0.579522	0.677388	0.556534
C	GLN	147	0.704676	0.775624	0.744092	0.556534		0.71184	0.623832	0.691682	0.556534		0.716875	0.59146	0.683888	0.556534		0.704149	0.502785	0.669637	0.556534		0.692914	0.577493	0.679061	0.556534
C	SER	148	0.727756	0.33983	0.598447	0.556534		0.711016	0.563962	0.672773	0.556534		0.696127	0.489586	0.679064	0.556534		0.688994	0.536711	0.681749	0.556534		0.709874	0.581765	0.689623	0.556534
C	ALA	149	0.700618	0.576432	0.67578	0.556534		0.690956	0.305421	0.639574	0.556534		0.674327	0.498312	0.674224	0.556534		0.695645	0.570074	0.695657	0.556534		0.713396	0.586621	0.693716	0.556534
C	GLY	150	0.644495		0.644495	0.556534		0.646401		0.676193	0.556534		0.69235		0.678599	0.556534		0.70599		0.701461	0.556534		0.714993		0.702282	0.556534
C	LYS	151	0.594089	0.799675	0.708304	0.556534		0.677792	0.514196	0.706256	0.556534		0.701899	0.578195	0.713537	0.556534		0.713026	0.549942	0.694592	0.556534		0.714189	0.547803	0.704406	0.556534
C	GLU	152	0.794792	0.742913	0.76597	0.556534		0.721461	0.771514	0.749137	0.556534		0.712562	0.586666	0.717584	0.556534		0.711595	0.501395	0.711634	0.556534		0.711053	0.541999	0.699515	0.556534
C	TYR	153	0.775501	0.771955	0.773137	0.556534		0.774741	0.711219	0.74504	0.556534		0.72721	0.586666	0.732232	0.556534		0.717134	0.51113	0.713949	0.556534		0.703704	0.528258	0.68862	0.556534
C	VAL	154	0.75393	0.618788	0.696012	0.556534		0.749057	0.463581	0.728963	0.556534		0.756271	0.555647	0.728969	0.556534		0.720576	0.610015	0.718836	0.556534		0.681599	0.562524	0.688823	0.556534
C	GLY	155	0.717738		0.717738	0.556534		0.737021		0.701912	0.556534		0.731031		0.711516	0.556534		0.724827		0.706827	0.556534		0.678729		0.690077	0.556534
C	ILE	156	0.739395	0.644578	0.691986	0.556534		0.708574	0.445591	0.696143	0.556534		0.7007	0.516005	0.681737	0.556534		0.680514	0.581249	0.683214	0.556534		0.683579	0.621402	0.686881	0.556534
C	VAL	157	0.668589	0.692194	0.678705	0.556534		0.677276	0.653746	0.664977	0.556534		0.646833	0.5356	0.66267	0.556534		0.665306	0.571437	0.671277	0.556534		0.679185	0.586366	0.669713	0.556534
C	ARG	158	0.623845	0.624467	0.624241	0.556534		0.592344	0.677807	0.634542	0.556534		0.637094	0.676254	0.657038	0.556534		0.657294	0.557441	0.658895	0.556534		0.67198	0.57246	0.65942	0.556534
C	LEU	159	0.484597	0.716762	0.600679	0.556534		0.592495	0.681499	0.638166	0.556534		0.628785	0.651502	0.640508	0.556534		0.632725	0.616624	0.630569	0.556534		0.661344	0.544016	0.638926	0.556534
C	HIS	160	0.669045	0.703269	0.689579	0.556534		0.617164	0.64695	0.633198	0.556534		0.604218	0.595919	0.608659	0.556534		0.629317	0.60882	0.624963	0.556534		0.651688	0.487762	0.634535	0.556534
C	ASN	161	0.697852	0.52082	0.609336	0.556534		0.63755	0.546122	0.606125	0.556534		0.622557	0.589016	0.614359	0.556534		0.627876	0.575516	0.606249	0.556534		0.636015	0.487762	0.618862	0.556534
C	ALA	162	0.545754	0.414277	0.519459	0.556534		0.653047	0.508349	0.593846	0.556534		0.657338	0.537476	0.603764	0.556534		0.631285	0.486306	0.609602	0.556534		0.617894	0.453338	0.59437	0.556534
C	ILE	163	0.715536	0.589951	0.652743	0.556534		0.639931	0.487764	0.573302	0.556534		0.653071	0.396823	0.59539	0.556534		0.639963	0.383912	0.601696	0.556534		0.605	0.450429	0.587296	0.556534
C	GLU	164	0.658504	0.459066	0.547705	0.556534		0.673917	0.349672	0.616053	0.556534		0.622569	0.292659	0.582591	0.556534		0.621538	0.321432	0.563552	0.556534		0.599894	0.457828	0.588434	0.556534
C	GLY	165	0.64771		0.64771	0.556534		0.617184		0.580251	0.556534		0.621432		0.563214	0.556534		0.597095		0.562345	0.556534		0.614581		0.591873	0.556534
C	GLY	166	0.545339		0.545339	0.556534		0.577706		0.53854	0.556534		0.583674		0.552843	0.556534		0.600226		0.579103	0.556534		0.600222		0.5692	0.556534
C	THR	167	0.540069	0.265911	0.422573	0.556534		0.537386	0.308704	0.522934	0.556534		0.565509	0.326393	0.570655	0.556534		0.590315	0.387746	0.577069	0.556534		0.590458	0.395273	0.560928	0.556534
C	GLN	168	0.52675	0.660202	0.60089	0.556534		0.544832	0.543988	0.553408	0.556534		0.565198	0.451031	0.568813	0.556534		0.569256	0.37926	0.561709	0.556534		0.602761	0.418238	0.574976	0.556534
C	LEU	169	0.567675	0.70585	0.636763	0.556534		0.580195	0.663081	0.625385	0.556534		0.558349	0.530964	0.547782	0.556534		0.561076	0.412102	0.543227	0.556534		0.581046	0.417132	0.564076	0.556534
C	SER	170	0.646159	0.62319	0.638503	0.556534		0.574975	0.576235	0.571816	0.556534		0.568425	0.52376	0.566936	0.556534		0.580468	0.507372	0.561606	0.556534		0.571794	0.437269	0.569721	0.556534
C	ARG	171	0.511092	0.399665	0.440184	0.556534		0.582567	0.417583	0.532342	0.556534		0.599292	0.525099	0.581555	0.556534		0.571412	0.551925	0.577359	0.556534		0.573383	0.500536	0.572708	0.556534
C	ALA	172	0.590451	0.229894	0.51834	0.556534		0.594208	0.432151	0.54417	0.556534		0.581092	0.499485	0.560772	0.556534		0.575695	0.554835	0.578632	0.556534		0.580993	0.526452	0.566917	0.556534
C	LEU	173	0.681081	0.666894	0.673987	0.556534		0.582736	0.491522	0.575057	0.556534		0.563206	0.51096	0.555032	0.556534		0.589626	0.553419	0.58489	0.556534		0.588224	0.502278	0.584829	0.556534
C	GLU	174	0.476677	0.57778	0.532845	0.556534		0.571496	0.641748	0.605545	0.556534		0.594026	0.570216	0.603109	0.556534		0.587182	0.505117	0.56248	0.556534		0.596695	0.487397	0.584316	0.556534
C	THR	175	0.556729	0.68057	0.609803	0.556534		0.566199	0.651431	0.607739	0.556534		0.601746	0.581252	0.595767	0.556534		0.602684	0.448022	0.588112	0.556534		0.606567	0.482256	0.586681	0.556534
C	LEU	176	0.665191	0.695943	0.680567	0.556534		0.616991	0.553862	0.590668	0.556534		0.589451	0.447873	0.584891	0.556534		0.606896	0.486109	0.599099	0.556534		0.613476	0.491554	0.594479	0.556534
C	THR	177	0.629053	0.285073	0.481633	0.556534		0.63795	0.327005	0.593936	0.556534		0.618103	0.431618	0.597371	0.556534		0.606207	0.483595	0.597497	0.556534		0.635071	0.514704	0.617756	0.556534
C	GLY	178	0.619607		0.619607	0.556534		0.622864		0.565496	0.556534		0.642009		0.607967	0.556534		0.641276		0.624844	0.556534		0.636268		0.626738	0.556534
C	ALA	179	0.619933	0.496504	0.595247	0.556534		0.6386	0.381935	0.625878	0.556534		0.653403	0.431271	0.616708	0.556534		0.668692	0.500944	0.637191	0.556534		0.635306	0.549028	0.625602	0.556534
C	LEU	180	0.676261	0.6493	0.66278	0.556534		0.672785	0.62376	0.660766	0.556534		0.67732	0.505118	0.659628	0.556534		0.659896	0.490792	0.628131	0.556534		0.654094	0.560493	0.640085	0.556534
C	PHE	181	0.722162	0.725477	0.724272	0.556534		0.715687	0.676363	0.694429	0.556534		0.674122	0.630094	0.659136	0.556534		0.665816	0.542849	0.653825	0.556534		0.623716	0.554591	0.622748	0.556534
C	GLN	182	0.748639	0.654311	0.696235	0.556534		0.691472	0.668222	0.679217	0.556534		0.684235	0.660688	0.672384	0.556534		0.674922	0.643406	0.664189	0.556534		0.592837	0.528249	0.595138	0.556534
C	ARG	183	0.603617	0.624877	0.617146	0.556534		0.67425	0.642888	0.658289	0.556534		0.685652	0.671608	0.678259	0.556534		0.618156	0.660425	0.639026	0.556534		0.586788	0.544984	0.597776	0.556534
C	PRO	184	0.670496	0.649475	0.661487	0.556534		0.652487	0.659417	0.656929	0.556534		0.585734	0.64964	0.617226	0.556534		0.568051	0.625695	0.598179	0.556534		0.587378	0.604837	0.599833	0.556534
C	PRO	185	0.683348	0.703898	0.692155	0.556534		0.525472	0.656337	0.590916	0.556534		0.501111	0.600016	0.55335	0.556534		0.545244	0.589077	0.567661	0.556534		0.597708	0.609989	0.601972	0.556534
C	LEU	186	0.222571	0.615639	0.419105	0.556534		0.410482	0.575242	0.496039	0.556534		0.49289	0.56887	0.532049	0.556534		0.527738	0.589658	0.559948	0.556534		0.605452	0.613892	0.608245	0.556534
C		187				0.556534					0.556534					0.556534					0.556534					0.556534
C		188				0.556534					0.556534					0.556534					0.556534					0.556534
C		189				0.556534					0.556534					0.556534					0.556534					0.556534
C		190				0.556534					0.556534					0.556534					0.556534					0.556534
C		191				0.556534					0.556534					0.556534					0.556534					0.556534
C	ARG	192	0.325525	0.406189	0.376857	0.556534		0.370203	0.496992	0.435535	0.556534		0.484011	0.570651	0.5282	0.556534		0.546302	0.579416	0.56018	0.556534		0.607632	0.610048	0.606591	0.556534
C	GLN	193	0.562512	0.469148	0.510643	0.556534		0.504712	0.51124	0.509914	0.556534		0.494053	0.540508	0.513524	0.556534		0.559293	0.585524	0.570222	0.556534		0.602335	0.591998	0.596918	0.556534
C	LEU	194	0.6261	0.658383	0.642242	0.556534		0.640724	0.560238	0.590553	0.556534		0.601827	0.555826	0.576059	0.556534		0.568264	0.582566	0.572212	0.556534		0.610071	0.593485	0.601265	0.556534
C	ARG	195	0.733559	0.553182	0.618774	0.556534		0.707033	0.634598	0.664264	0.556534		0.685951	0.611227	0.641904	0.556534		0.635093	0.559728	0.596601	0.556534		0.616102	0.59232	0.602044	0.556534
C	VAL	196	0.761439	0.692229	0.731778	0.556534		0.747048	0.642868	0.685545	0.556534		0.711523	0.608551	0.657741	0.556534		0.686977	0.593304	0.637759	0.556534		0.619124	0.583371	0.598653	0.556534
C	ARG	197	0.746145	0.683193	0.706085	0.556534		0.732653	0.610397	0.675897	0.556534		0.724045	0.60512	0.662286	0.556534		0.71188	0.617235	0.660533	0.556534		0.66581	0.593854	0.627316	0.556534
C	THR	198	0.690374	0.455769	0.589829	0.556534		0.708409	0.593395	0.653627	0.556534		0.7247	0.621816	0.672542	0.556534		0.724809	0.609674	0.662334	0.556534		0.701777	0.611288	0.652394	0.556534
C	ILE	199	0.688708	0.641225	0.664966	0.556534		0.705306	0.577886	0.641617	0.556534		0.715732	0.604461	0.657157	0.556534		0.725173	0.63507	0.678851	0.556534		0.71325	0.60946	0.657688	0.556534
C	TYR	200	0.736837	0.636664	0.670055	0.556534		0.714048	0.627782	0.663291	0.556534		0.713726	0.614013	0.662819	0.556534		0.719419	0.621603	0.667557	0.556534		0.721331	0.613344	0.663671	0.556534
C	GLU	201	0.716598	0.605456	0.654852	0.556534		0.729849	0.657691	0.686433	0.556534		0.719884	0.642452	0.675397	0.556534		0.711216	0.588153	0.647956	0.556534		0.71979	0.623245	0.669811	0.556534
C	SER	202	0.736112	0.730953	0.734392	0.556534		0.724624	0.64479	0.680654	0.556534		0.719886	0.604016	0.65618	0.556534		0.714732	0.623202	0.664845	0.556534		0.70869	0.629366	0.668694	0.556534
C	LYS	203	0.721163	0.59796	0.652717	0.556534		0.715332	0.592653	0.651997	0.556534		0.715516	0.616905	0.663779	0.556534		0.718717	0.626183	0.667896	0.556534		0.703851	0.6079	0.656322	0.556534
C	MET	204	0.68872	0.449045	0.568882	0.556534		0.70829	0.582706	0.643216	0.556534		0.715517	0.628233	0.670072	0.556534		0.70479	0.64374	0.674958	0.556534		0.709439	0.623593	0.666241	0.556534
C	ILE	205	0.714988	0.701112	0.70805	0.556534		0.70677	0.604083	0.654417	0.556534		0.696164	0.633954	0.667092	0.556534		0.701406	0.621113	0.662834	0.556534		0.711008	0.612677	0.660634	0.556534
C	GLU	206	0.716603	0.662094	0.68632	0.556534		0.690313	0.707589	0.70462	0.556534		0.690513	0.603775	0.650546	0.556534		0.703654	0.606461	0.657769	0.556534		0.708851	0.619468	0.664447	0.556534
C	TYR	207	0.639348	0.75956	0.719489	0.556534		0.682953	0.622907	0.658599	0.556534		0.703139	0.639645	0.676557	0.556534		0.701482	0.595488	0.650707	0.556534		0.700184	0.616601	0.658654	0.556534
C	ASP	208	0.692908	0.447066	0.569987	0.556534		0.694702	0.611673	0.662805	0.556534		0.701333	0.603651	0.655604	0.556534		0.704967	0.632962	0.671153	0.556534		0.691826	0.611305	0.651749	0.556534
C	PRO	209	0.75185	0.628392	0.69894	0.556534		0.716905	0.532201	0.62407	0.556534		0.700636	0.613506	0.66074	0.556534		0.691577	0.614792	0.654451	0.556534		0.689469	0.556945	0.655615	0.556534
C	GLU	210	0.705958	0.521144	0.603284	0.556534		0.723641	0.6203	0.671408	0.556534		0.697018	0.576378	0.635069	0.556534		0.68123	0.616306	0.650467	0.556534		0.690635	0.564816	0.660133	0.556534
C	ARG	211	0.713115	0.711365	0.712001	0.556534		0.680111	0.602144	0.635473	0.556534		0.687271	0.621503	0.652758	0.556534		0.689215	0.507797	0.647003	0.556534		0.693277	0.566032	0.661696	0.556534
C	ARG	212	0.621259	0.573922	0.591136	0.556534		0.659516	0.652659	0.653856	0.556534		0.675949	0.495824	0.652019	0.556534		0.690449	0.520449	0.653946	0.556534		0.692326	0.571839	0.664785	0.556534
C	LEU	213	0.644174	0.672691	0.658433	0.556534		0.653558	0.415538	0.64827	0.556534		0.675067	0.498722	0.65508	0.556534		0.689334	0.532748	0.657702	0.556534		0.701103	0.566369	0.664855	0.556534
C	GLY	214	0.695241		0.695241	0.556534		0.68032		0.657421	0.556534		0.681253		0.657726	0.556534		0.68936		0.67442	0.556534		0.705297		0.681145	0.556534
C	ILE	215	0.701547	0.535631	0.618589	0.556534		0.713611	0.416704	0.679687	0.556534		0.698229	0.529756	0.68356	0.556534		0.692615	0.560299	0.675599	0.556534		0.696675	0.599247	0.677656	0.556534
C	PHE	216	0.744046	0.714482	0.725233	0.556534		0.717243	0.658696	0.688043	0.556534		0.716574	0.535096	0.695925	0.556534		0.709441	0.588234	0.698177	0.556534		0.696477	0.604533	0.680505	0.556534
C	TRP	217	0.706136	0.725975	0.720307	0.556534		0.728694	0.713283	0.721931	0.556534		0.725334	0.688989	0.706713	0.556534		0.711274	0.587513	0.69848	0.556534		0.689323	0.592	0.672344	0.556534
C	VAL	218	0.735901	0.699392	0.720254	0.556534		0.727026	0.73161	0.729914	0.556534		0.716426	0.715393	0.715106	0.556534		0.712495	0.670269	0.68982	0.556534		0.701981	0.539825	0.68774	0.556534
C	SER	219	0.739042	0.769463	0.749182	0.556534		0.710649	0.712168	0.709997	0.556534		0.708374	0.688355	0.696984	0.556534		0.702904	0.675679	0.690341	0.556534		0.70296	0.538655	0.687613	0.556534
C	CYS	220	0.657005	0.66765	0.660553	0.556534		0.699944	0.672135	0.681453	0.556534		0.69403	0.657859	0.677369	0.556534		0.705255	0.57361	0.695379	0.556534		0.703567	0.604437	0.689534	0.556534
C	GLU	221	0.703786	0.579293	0.634623	0.556534		0.665069	0.606814	0.639136	0.556534		0.698949	0.517981	0.685418	0.556534		0.697941	0.564159	0.686339	0.556534		0.705257	0.609534	0.692928	0.556534
C	ALA	222	0.634415	0.573498	0.622231	0.556534		0.699566	0.384264	0.672451	0.556534		0.682129	0.496052	0.666987	0.556534		0.693086	0.567618	0.685785	0.556534		0.695691	0.602168	0.684762	0.556534
C	GLY	223	0.760499		0.760499	0.556534		0.683284		0.67992	0.556534		0.691111		0.678151	0.556534		0.690385		0.672461	0.556534		0.680264		0.677226	0.556534
C	THR	224	0.654939	0.659818	0.65703	0.556534		0.705785	0.46114	0.711301	0.556534		0.694381	0.509723	0.68241	0.556534		0.687789	0.537339	0.66887	0.556534		0.675932	0.607982	0.675636	0.556534
C	TYR	225	0.701919	0.723602	0.716374	0.556534		0.692331	0.658372	0.67644	0.556534		0.695264	0.521716	0.685047	0.556534		0.663881	0.564875	0.669268	0.556534		0.657768	0.593919	0.658839	0.556534
C	ILE	226	0.720136	0.591696	0.655916	0.556534		0.686961	0.649587	0.669235	0.556534		0.65045	0.676125	0.660429	0.556534		0.671572	0.585413	0.680772	0.556534		0.652239	0.588912	0.653626	0.556534
C	ARG	227	0.638829	0.633464	0.635415	0.556534		0.631798	0.665735	0.642913	0.556534		0.657114	0.687615	0.669575	0.556534		0.639964	0.673238	0.65276	0.556534		0.645968	0.607556	0.661801	0.556534
C	THR	228	0.53643	0.772046	0.637408	0.556534		0.621171	0.707592	0.658528	0.556534		0.624578	0.665849	0.639183	0.556534		0.631569	0.66649	0.645071	0.556534		0.64186	0.609925	0.65927	0.556534
C	LEU	229	0.688255	0.717267	0.702761	0.556534		0.587974	0.701361	0.634862	0.556534		0.599786	0.670026	0.628642	0.556534		0.621983	0.675172	0.646239	0.556534		0.613133	0.609925	0.630542	0.556534
C	CYS	230	0.539238	0.614771	0.564416	0.556534		0.607891	0.648207	0.623462	0.556534		0.598983	0.700208	0.646469	0.556534		0.603281	0.676294	0.63745	0.556534		0.610076	0.610902	0.629534	0.556534
C	VAL	231	0.596179	0.612582	0.603209	0.556534		0.590077	0.670576	0.630725	0.556534		0.609542	0.66571	0.637865	0.556534		0.575519	0.585799	0.610176	0.556534		0.597393	0.60315	0.618988	0.556534
C	HIS	232	0.634815	0.784375	0.724551	0.556534		0.606739	0.665504	0.640716	0.556534		0.56079	0.522257	0.586212	0.556534		0.587647	0.571301	0.611394	0.556534		0.587809	0.611247	0.618244	0.556534
C	LEU	233	0.589224	0.599554	0.594389	0.556534		0.556178	0.46131	0.587812	0.556534		0.577206	0.533414	0.602517	0.556534		0.569667	0.560026	0.596767	0.556534		0.559168	0.553659	0.589914	0.556534
C	GLY	234	0.444495		0.444495	0.556534		0.551679		0.561608	0.556534		0.570451		0.601949	0.556534		0.58045		0.60867	0.556534		0.57208		0.588733	0.556534
C	LEU	235	0.62132	0.670559	0.645939	0.556534		0.542738	0.4363	0.563601	0.556534		0.566431	0.517842	0.586586	0.556534		0.541536	0.481941	0.568752	0.556534		0.561133	0.468482	0.576468	0.556534
C	LEU	236	0.562399	0.63834	0.60037	0.556534		0.599478	0.663218	0.631348	0.556534		0.513342	0.397931	0.532464	0.556534		0.547771	0.448796	0.554447	0.556534		0.581357	0.412594	0.594403	0.556534
C	LEU	237	0.614715	0.680755	0.647735	0.556534		0.500299	0.439698	0.523963	0.556534		0.560136	0.508403	0.568449	0.556534		0.544716	0.363145	0.550654	0.556534		0.587853	0.408707	0.59532	0.556534
C	GLY	238	0.323783		0.323783	0.556534		0.538987		0.531979	0.556534		0.549439		0.552829	0.556534		0.590031		0.595969	0.556534		0.591365		0.593966	0.556534
C	VAL	239	0.678462	0.552363	0.624419	0.556534		0.523361	0.184121	0.505346	0.556534		0.5893	0.246623	0.585095	0.556534		0.596646	0.348756	0.591306	0.556534		0.609881	0.414848	0.607603	0.556534
C	GLY	240	0.567837		0.567837	0.556534		0.669333		0.651319	0.556534		0.599882		0.578207	0.556534		0.612511		0.606919	0.556534		0.640209		0.622998	0.556534
C	GLY	241	0.761701		0.761701	0.556534		0.665722		0.647611	0.556534		0.669815		0.655383	0.556534		0.637965		0.620728	0.556534		0.653719		0.631757	0.556534
C	GLN	242	0.667627	0.569832	0.613296	0.556534		0.700926	0.438567	0.694886	0.556534		0.692702	0.404262	0.679379	0.556534		0.70287	0.436584	0.662165	0.556534		0.672188	0.471849	0.645229	0.556534
C	MET	243	0.67345	0.745869	0.709659	0.556534		0.711325	0.673769	0.689119	0.556534		0.734758	0.500745	0.68858	0.556534		0.715935	0.459769	0.679003	0.556534		0.6818	0.483146	0.656732	0.556534
C	GLN	244	0.792897	0.705607	0.744402	0.556534		0.748153	0.644631	0.6893	0.556534		0.736402	0.643677	0.684697	0.556534		0.744181	0.565317	0.70482	0.556534		0.717461	0.541893	0.689672	0.556534
C	GLU	245	0.778113	0.482419	0.613839	0.556534		0.78031	0.634228	0.700177	0.556534		0.755988	0.677477	0.711748	0.556534		0.738288	0.680321	0.706616	0.556534		0.717306	0.559468	0.698418	0.556534
C	LEU	246	0.769921	0.714657	0.742289	0.556534		0.771198	0.645304	0.70156	0.556534		0.765388	0.689309	0.724671	0.556534		0.745207	0.691232	0.71702	0.556534		0.730583	0.630322	0.71368	0.556534
C	ARG	247	0.765559	0.738835	0.748553	0.556534		0.751977	0.75284	0.755038	0.556534		0.750021	0.67743	0.713015	0.556534		0.745679	0.691207	0.718586	0.556534		0.724817	0.630322	0.707914	0.556534
C	ARG	248	0.72045	0.805026	0.774271	0.556534		0.734023	0.730024	0.736316	0.556534		0.729749	0.730085	0.734373	0.556534		0.734391	0.701748	0.717345	0.556534		0.729111	0.638953	0.715196	0.556534
C	VAL	249	0.716059	0.646211	0.686124	0.556534		0.704422	0.732311	0.727007	0.556534		0.71854	0.743032	0.733058	0.556534		0.722986	0.632831	0.729408	0.556534		0.730128	0.637314	0.714885	0.556534
C	ARG	250	0.676755	0.745696	0.720627	0.556534		0.70223	0.723766	0.714155	0.556534		0.705084	0.595265	0.723003	0.556534		0.715121	0.625705	0.722424	0.556534		0.724231	0.638055	0.712964	0.556534
C	SER	251	0.713877	0.779389	0.735714	0.556534		0.696303	0.508362	0.718206	0.556534		0.703967	0.567215	0.706828	0.556534		0.703559	0.624134	0.716378	0.556534		0.716054	0.65855	0.720715	0.556534
C	GLY	252	0.698277		0.698277	0.556534		0.709007		0.70913	0.556534		0.697681		0.710851	0.556534		0.704643		0.709094	0.556534		0.708465		0.716121	0.556534
C	VAL	253	0.714865	0.664776	0.693399	0.556534		0.699258	0.464205	0.699304	0.556534		0.707938	0.577153	0.711381	0.556534		0.700657	0.619902	0.710947	0.556534		0.678264	0.629304	0.687577	0.556534
C	MET	254	0.684631	0.72784	0.706235	0.556534		0.709178	0.702125	0.707637	0.556534		0.702794	0.562846	0.704058	0.556534		0.702042	0.612802	0.706822	0.556534		0.682295	0.623308	0.685312	0.556534
C	SER	255	0.728037	0.71376	0.723278	0.556534		0.700275	0.716485	0.709538	0.556534		0.700427	0.702044	0.702752	0.556534		0.661967	0.563717	0.663802	0.556534		0.680212	0.623387	0.683857	0.556534
C	GLU	256	0.688157	0.707854	0.6991	0.556534		0.70088	0.705869	0.704709	0.556534		0.644125	0.656249	0.650988	0.556534		0.671468	0.669298	0.671099	0.556534		0.679507	0.613591	0.677953	0.556534
C	LYS	257	0.686446	0.695992	0.691749	0.556534		0.602652	0.613215	0.608475	0.556534		0.660156	0.658494	0.659612	0.556534		0.668365	0.666771	0.667773	0.556534		0.675897	0.600608	0.670894	0.556534
C	ASP	258	0.433353	0.435799	0.434576	0.556534		0.628196	0.623619	0.625227	0.556534		0.653178	0.64516	0.648979	0.556534		0.666132	0.653928	0.660552	0.556534		0.681332	0.664949	0.674042	0.556534
C	HIS	259	0.764787	0.739067	0.749355	0.556534		0.630429	0.607318	0.618016	0.556534		0.649346	0.631177	0.640297	0.556534		0.658437	0.642902	0.651235	0.556534		0.673638	0.674913	0.676162	0.556534
C	MET	260	0.693146	0.647087	0.670117	0.556534		0.708976	0.674698	0.691719	0.556534		0.646891	0.619293	0.633559	0.556534		0.668423	0.642887	0.656064	0.556534		0.675174	0.673981	0.676464	0.556534
C	VAL	261	0.668995	0.63794	0.655686	0.556534		0.678772	0.640533	0.661287	0.556534		0.711833	0.673684	0.693225	0.556534		0.660392	0.654086	0.659632	0.556534		0.672631	0.682158	0.678392	0.556534
C	THR	262	0.674175	0.636572	0.65806	0.556534		0.70041	0.660756	0.682218	0.556534		0.68492	0.680747	0.686698	0.556534		0.698703	0.694341	0.698915	0.556534		0.674222	0.681793	0.678905	0.556534
C	MET	263	0.758061	0.707755	0.732908	0.556534		0.687487	0.706237	0.702562	0.556534		0.686598	0.694846	0.694586	0.556534		0.689457	0.703576	0.698219	0.556534		0.677246	0.685411	0.682178	0.556534
C	HIS	264	0.630225	0.774382	0.716719	0.556534		0.696607	0.73324	0.719729	0.556534		0.692812	0.728001	0.712346	0.556534		0.691245	0.711682	0.703166	0.556534		0.7017	0.716268	0.707846	0.556534
C	ASP	265	0.701535	0.717582	0.709558	0.556534		0.677274	0.765226	0.723587	0.556534		0.699108	0.741453	0.721683	0.556534		0.69849	0.725661	0.713461	0.556534		0.698137	0.71025	0.703023	0.556534
C	VAL	266	0.700062	0.803712	0.744484	0.556534		0.702418	0.741709	0.719596	0.556534		0.691438	0.74706	0.720651	0.556534		0.702514	0.745468	0.72187	0.556534		0.691697	0.718583	0.706238	0.556534
C	LEU	267	0.705658	0.703834	0.704746	0.556534		0.708477	0.747778	0.72566	0.556534		0.705863	0.747228	0.720692	0.556534		0.697875	0.740485	0.71664	0.556534		0.691543	0.729919	0.711627	0.556534
C	ASP	268	0.71971	0.735789	0.72775	0.556534		0.709238	0.738282	0.716473	0.556534		0.710673	0.738286	0.718041	0.556534		0.696744	0.735395	0.715035	0.556534		0.699329	0.737859	0.718702	0.556534
C	ALA	269	0.702347	0.775223	0.716922	0.556534		0.715882	0.727961	0.713658	0.556534		0.695123	0.725294	0.71024	0.556534		0.691853	0.74183	0.715807	0.556534		0.695941	0.717585	0.706871	0.556534
C	GLN	270	0.725589	0.672871	0.696302	0.556534		0.683415	0.728949	0.706235	0.556534		0.68745	0.737053	0.712284	0.556534		0.700391	0.730431	0.714579	0.556534		0.702369	0.705668	0.702816	0.556534
C	TRP	271	0.622308	0.738752	0.705482	0.556534		0.671732	0.724751	0.705583	0.556534		0.695473	0.734679	0.713911	0.556534		0.702554	0.699132	0.700011	0.556534		0.704173	0.705204	0.703405	0.556534
C	LEU	272	0.667297	0.762631	0.714964	0.556534		0.683143	0.741766	0.718777	0.556534		0.699164	0.676582	0.691081	0.556534		0.699871	0.685918	0.692063	0.556534		0.708053	0.703411	0.70533	0.556534
C	TYR	273	0.759824	0.723917	0.735886	0.556534		0.715973	0.657096	0.68454	0.556534		0.694232	0.670667	0.686243	0.556534		0.70259	0.676955	0.691937	0.556534		0.704619	0.695898	0.699856	0.556534
C	ASP	274	0.720799	0.48474	0.602769	0.556534		0.727184	0.617317	0.670256	0.556534		0.714046	0.665413	0.688355	0.556534		0.70504	0.692829	0.701844	0.556534		0.700487	0.679504	0.688993	0.556534
C	ASN	275	0.70093	0.643295	0.672112	0.556534		0.714369	0.613506	0.663641	0.556534		0.729134	0.669685	0.698493	0.556534		0.71155	0.676034	0.693138	0.556534		0.697025	0.630728	0.67131	0.556534
C	HIS	276	0.721379	0.712483	0.716041	0.556534		0.721683	0.713256	0.717937	0.556534		0.710746	0.649139	0.680223	0.556534		0.712544	0.646438	0.677893	0.556534		0.689918	0.6355	0.67159	0.556534
C	LYS	277	0.742739	0.78399	0.765656	0.556534		0.710667	0.705886	0.708744	0.556534		0.701437	0.663281	0.68132	0.556534		0.698894	0.577119	0.647397	0.556534		0.694063	0.638589	0.672939	0.556534
C	ASP	278	0.667881	0.621186	0.644534	0.556534		0.694959	0.653543	0.672815	0.556534		0.694106	0.58236	0.651379	0.556534		0.68841	0.611494	0.661199	0.556534		0.702341	0.64093	0.67862	0.556534
C	GLU	279	0.674257	0.555453	0.608255	0.556534		0.668803	0.471775	0.591733	0.556534		0.679313	0.584937	0.648047	0.556534		0.683692	0.629985	0.668085	0.556534		0.700067	0.628829	0.670192	0.556534
C	SER	280	0.664271	0.238686	0.522409	0.556534		0.661981	0.506502	0.610016	0.556534		0.664346	0.582684	0.638979	0.556534		0.688974	0.640827	0.676859	0.556534		0.703743	0.649135	0.682528	0.556534
C	TYR	281	0.647415	0.725367	0.699383	0.556534		0.659863	0.578926	0.647369	0.556534		0.68244	0.616123	0.665565	0.556534		0.687842	0.61323	0.659362	0.556534		0.699519	0.658527	0.684514	0.556534
C	LEU	282	0.667903	0.772726	0.720315	0.556534		0.691224	0.762158	0.732387	0.556534		0.694551	0.623194	0.672549	0.556534		0.701177	0.625647	0.67278	0.556534		0.697531	0.652398	0.679711	0.556534
C	ARG	283	0.758354	0.788382	0.777463	0.556534		0.720357	0.717305	0.71365	0.556534		0.713942	0.717078	0.715759	0.556534		0.698351	0.652956	0.685023	0.556534		0.693992	0.645059	0.674067	0.556534
C	ARG	284	0.734813	0.590807	0.643173	0.556534		0.751464	0.695766	0.719699	0.556534		0.715354	0.721327	0.714674	0.556534		0.703384	0.711009	0.705138	0.556534		0.701486	0.657788	0.684179	0.556534
C	VAL	285	0.761225	0.70811	0.738461	0.556534		0.716837	0.681842	0.691865	0.556534		0.721674	0.695794	0.703253	0.556534		0.711441	0.707851	0.705737	0.556534		0.704299	0.679381	0.697425	0.556534
C	VAL	286	0.654473	0.74661	0.69396	0.556534		0.705068	0.699927	0.698544	0.556534		0.710766	0.67877	0.688476	0.556534		0.723214	0.706206	0.710801	0.556534		0.703445	0.724741	0.713648	0.556534
C	TYR	287	0.699507	0.645061	0.66321	0.556534		0.685931	0.698311	0.686915	0.556534		0.713866	0.71285	0.710994	0.556534		0.715621	0.706861	0.707444	0.556534		0.713152	0.731041	0.72047	0.556534
C	PRO	288	0.703812	0.703262	0.703576	0.556534		0.717877	0.703177	0.707516	0.556534		0.702662	0.729822	0.714094	0.556534		0.704201	0.727838	0.715684	0.556534		0.714645	0.728382	0.719887	0.556534
C	LEU	289	0.750312	0.761208	0.75576	0.556534		0.719777	0.75248	0.737767	0.556534		0.702742	0.72803	0.715474	0.556534		0.703197	0.740204	0.720823	0.556534		0.703988	0.710993	0.705778	0.556534
C	GLU	290	0.705207	0.792971	0.753965	0.556534		0.703464	0.763942	0.736861	0.556534		0.713679	0.757951	0.737718	0.556534		0.707461	0.739757	0.723672	0.556534		0.703674	0.708583	0.708732	0.556534
C	LYS	291	0.654873	0.737646	0.700858	0.556534		0.704757	0.775096	0.743084	0.556534		0.709781	0.765995	0.739783	0.556534		0.699121	0.732906	0.717822	0.556534		0.701423	0.71261	0.70942	0.556534
C	LEU	292	0.754191	0.79467	0.774431	0.556534		0.697796	0.758598	0.72973	0.556534		0.687944	0.733174	0.713083	0.556534		0.703057	0.713053	0.713836	0.556534		0.709904	0.711222	0.713482	0.556534
C	LEU	293	0.684323	0.743479	0.713901	0.556534		0.693214	0.711751	0.703531	0.556534		0.693176	0.687438	0.697425	0.556534		0.701078	0.711795	0.712445	0.556534		0.713038	0.721631	0.721396	0.556534
C	THR	294	0.641127	0.597104	0.62226	0.556534		0.685605	0.634959	0.670612	0.556534		0.709493	0.69039	0.706459	0.556534		0.707157	0.702991	0.710256	0.556534		0.718835	0.721117	0.724033	0.556534
C	SER	295	0.731366	0.564293	0.675675	0.556534		0.702984	0.637934	0.681321	0.556534		0.708207	0.677724	0.6993	0.556534		0.718459	0.706122	0.717313	0.556534		0.716419	0.724839	0.724178	0.556534
C	HIS	296	0.73646	0.752405	0.746027	0.556534		0.738529	0.68268	0.720113	0.556534		0.718139	0.680941	0.706572	0.556534		0.720372	0.692255	0.711336	0.556534		0.718081	0.720789	0.72254	0.556534
C	LYS	297	0.74776	0.731341	0.738638	0.556534		0.739401	0.747769	0.744975	0.556534		0.743431	0.701041	0.728639	0.556534		0.726002	0.700638	0.717543	0.556534		0.715913	0.715683	0.71874	0.556534
C	ARG	298	0.733984	0.759561	0.75026	0.556534		0.749776	0.729502	0.740497	0.556534		0.741905	0.748614	0.744973	0.556534		0.737768	0.722254	0.733784	0.556534		0.712839	0.703506	0.711114	0.556534
C	LEU	299	0.767582	0.697603	0.732593	0.556534		0.741767	0.753107	0.746733	0.556534		0.73931	0.747816	0.742958	0.556534		0.723433	0.738995	0.73141	0.556534		0.716061	0.692369	0.708654	0.556534
C	VAL	300	0.723736	0.802158	0.757345	0.556534		0.738268	0.749393	0.741963	0.556534		0.715962	0.737843	0.727041	0.556534		0.721136	0.725897	0.723485	0.556534		0.722896	0.711656	0.718894	0.556534
C	MET	301	0.723486	0.748417	0.735951	0.556534		0.692748	0.744017	0.71745	0.556534		0.713241	0.718076	0.715099	0.556534		0.717138	0.710132	0.716085	0.556534		0.714469	0.725313	0.718485	0.556534
C	LYS	302	0.631023	0.681477	0.659053	0.556534		0.691629	0.696873	0.695186	0.556534		0.703679	0.702751	0.705949	0.556534		0.714612	0.71723	0.71389	0.556534		0.700905	0.727216	0.71251	0.556534
C	ASP	303	0.720379	0.660725	0.690552	0.556534		0.690392	0.654394	0.678816	0.556534		0.702194	0.70417	0.701459	0.556534		0.696196	0.719647	0.705117	0.556534		0.688293	0.725846	0.702676	0.556534
C	SER	304	0.719773	0.62098	0.686842	0.556534		0.71882	0.696986	0.704097	0.556534		0.68523	0.697391	0.688504	0.556534		0.676699	0.71553	0.69411	0.556534		0.685438	0.726231	0.701124	0.556534
C	ALA	305	0.716307	0.809253	0.734896	0.556534		0.691583	0.714918	0.697638	0.556534		0.676477	0.715763	0.692753	0.556534		0.660347	0.710939	0.679041	0.556534		0.679194	0.731277	0.699704	0.556534
C	VAL	306	0.638668	0.714522	0.671177	0.556534		0.647411	0.765703	0.695457	0.556534		0.654206	0.726874	0.680737	0.556534		0.67057	0.722699	0.689632	0.556534		0.674891	0.725851	0.696349	0.556534
C	ASN	307	0.587259	0.773334	0.680296	0.556534		0.611649	0.734712	0.660649	0.556534		0.650767	0.755437	0.690006	0.556534		0.667501	0.735896	0.693406	0.556534		0.675172	0.657813	0.695498	0.556534
C	ALA	308	0.609021	0.71628	0.630473	0.556534		0.632954	0.751137	0.68132	0.556534		0.647285	0.744208	0.68642	0.556534		0.661305	0.753251	0.698206	0.556534		0.684549	0.65678	0.701161	0.556534
C	ILE	309	0.702582	0.763796	0.733189	0.556534		0.670166	0.744394	0.693543	0.556534		0.654833	0.749797	0.696274	0.556534		0.662774	0.637644	0.697019	0.556534		0.688106	0.6543	0.701064	0.556534
C	CYS	310	0.698895	0.753106	0.716965	0.556534		0.692627	0.753123	0.723534	0.556534		0.682698	0.59513	0.705532	0.556534		0.676415	0.6313	0.704187	0.556534		0.692684	0.662851	0.706131	0.556534
C	TYR	311	0.676406	0.742468	0.720447	0.556534		0.700628	0.498525	0.721332	0.556534		0.707726	0.585897	0.723707	0.556534		0.701023	0.611316	0.705498	0.556534		0.68826	0.657272	0.703664	0.556534
C	GLY	312	0.726585		0.726585	0.556534		0.712384		0.722794	0.556534		0.719112		0.714965	0.556534		0.724039		0.721514	0.556534		0.698758		0.702871	0.556534
C	ALA	313	0.73416	0.670114	0.721351	0.556534		0.740086	0.434521	0.712471	0.556534		0.733359	0.552214	0.720089	0.556534		0.719047	0.608866	0.717882	0.556534		0.706802	0.647626	0.707727	0.556534
C	LYS	314	0.759514	0.63345	0.689478	0.556534		0.754601	0.672867	0.717804	0.556534		0.731606	0.553298	0.717552	0.556534		0.72694	0.582815	0.710093	0.556534		0.712075	0.582509	0.711049	0.556534
C	ILE	315	0.770129	0.715037	0.742583	0.556534		0.732428	0.698792	0.713275	0.556534		0.737118	0.667447	0.704724	0.556534		0.726846	0.592604	0.711988	0.556534		0.709309	0.577318	0.706846	0.556534
C	MET	316	0.667639	0.747888	0.707764	0.556534		0.730638	0.67789	0.704264	0.556534		0.725435	0.695623	0.707197	0.556534		0.718336	0.592604	0.703478	0.556534		0.711331	0.572157	0.706098	0.556534
C	LEU	317	0.754144	0.570744	0.662444	0.556534		0.699178	0.709876	0.701307	0.556534		0.706936	0.568933	0.702704	0.556534		0.70948	0.597829	0.698566	0.556534		0.718699	0.574601	0.710151	0.556534
C	PRO	318	0.67575	0.810997	0.733713	0.556534		0.69897	0.46058	0.687724	0.556534		0.687343	0.567264	0.691579	0.556534		0.703996	0.606813	0.701316	0.556534		0.715219	0.641753	0.709723	0.556534
C	GLY	319	0.667016		0.667016	0.556534		0.671643		0.695896	0.556534		0.69804		0.691773	0.556534		0.702187		0.704523	0.556534		0.718776		0.702226	0.556534
C	VAL	320	0.672164	0.706689	0.686961	0.556534		0.686769	0.467675	0.687569	0.556534		0.698704	0.596676	0.712291	0.556534		0.705138	0.613256	0.70654	0.556534		0.702007	0.630252	0.695035	0.556534
C	LEU	321	0.721128	0.696335	0.708731	0.556534		0.716919	0.724128	0.720242	0.556534		0.701215	0.58221	0.709924	0.556534		0.707873	0.607629	0.703173	0.556534		0.693388	0.565249	0.68892	0.556534
C	ARG	322	0.757464	0.769359	0.765033	0.556534		0.722298	0.734787	0.731881	0.556534		0.722469	0.688482	0.704297	0.556534		0.693488	0.584015	0.685554	0.556534		0.683986	0.568323	0.685756	0.556534
C	TYR	323	0.688301	0.738668	0.721879	0.556534		0.739684	0.679795	0.708598	0.556534		0.703047	0.676284	0.688981	0.556534		0.694674	0.584015	0.68674	0.556534		0.678203	0.570094	0.683243	0.556534
C	GLU	324	0.773286	0.531358	0.638881	0.556534		0.678881	0.638575	0.657046	0.556534		0.693885	0.537017	0.682298	0.556534		0.679253	0.594732	0.684741	0.556534		0.679177	0.536151	0.669253	0.556534
C	ASP	325	0.575056	0.645698	0.610378	0.556534		0.674554	0.392352	0.641526	0.556534		0.655236	0.539486	0.663884	0.556534		0.674881	0.579574	0.67418	0.556534		0.678319	0.594396	0.667628	0.556534
C	GLY	326	0.675319		0.675319	0.556534		0.604865		0.652886	0.556534		0.655681		0.646469	0.556534		0.664739		0.64772	0.556534		0.683779		0.674445	0.556534
C	ILE	327	0.56422	0.781705	0.672963	0.556534		0.643354	0.457311	0.661029	0.556534		0.638317	0.49105	0.634656	0.556534		0.66035	0.518186	0.637328	0.556534		0.687398	0.601541	0.675906	0.556534
C	GLU	328	0.690523	0.590229	0.634804	0.556534		0.64707	0.603184	0.629195	0.556534		0.654821	0.49005	0.642408	0.556534		0.654484	0.554526	0.65491	0.556534		0.68023	0.601813	0.67231	0.556534
C	VAL	329	0.686466	0.437619	0.579817	0.556534		0.678189	0.556181	0.621253	0.556534		0.666202	0.647197	0.659735	0.556534		0.681039	0.561695	0.671256	0.556534		0.680008	0.598885	0.669838	0.556534
C	ASN	330	0.657578	0.640695	0.649137	0.556534		0.692089	0.62135	0.663636	0.556534		0.705547	0.630032	0.670102	0.556534		0.68151	0.672032	0.678422	0.556534		0.675566	0.618794	0.678625	0.556534
C	GLN	331	0.732223	0.785737	0.761953	0.556534		0.716916	0.707438	0.711963	0.556534		0.703165	0.666458	0.688238	0.556534		0.698887	0.661282	0.681526	0.556534		0.688945	0.626027	0.688931	0.556534
C	GLU	332	0.760946	0.695881	0.724799	0.556534		0.723927	0.751325	0.737412	0.556534		0.703044	0.720225	0.711212	0.556534		0.70373	0.684157	0.695916	0.556534		0.698036	0.681382	0.691538	0.556534
C	ILE	333	0.678613	0.772357	0.725485	0.556534		0.708473	0.724898	0.71499	0.556534		0.716413	0.742157	0.728492	0.556534		0.708838	0.725249	0.716477	0.556534		0.711482	0.672359	0.693943	0.556534
C	VAL	334	0.685861	0.706456	0.694687	0.556534		0.696298	0.743056	0.718569	0.556534		0.714413	0.730062	0.72085	0.556534		0.725659	0.720707	0.724315	0.556534		0.716006	0.691732	0.706716	0.556534
C	VAL	335	0.724422	0.750355	0.735536	0.556534		0.710836	0.727357	0.717989	0.556534		0.717289	0.712666	0.71669	0.556534		0.722787	0.705953	0.71538	0.556534		0.721654	0.651948	0.722059	0.556534
C	ILE	336	0.722226	0.725259	0.723743	0.556534		0.740657	0.69484	0.721093	0.556534		0.72399	0.694686	0.711475	0.556534		0.719836	0.721303	0.722596	0.556534		0.726685	0.662645	0.730153	0.556534
C	THR	337	0.775322	0.608904	0.704	0.556534		0.736556	0.672207	0.70905	0.556534		0.734876	0.714061	0.7276	0.556534		0.729833	0.610966	0.725897	0.556534		0.727746	0.65452	0.727647	0.556534
C	THR	338	0.71212	0.682457	0.699407	0.556534		0.742577	0.698231	0.72624	0.556534		0.73971	0.56399	0.730211	0.556534		0.733699	0.618381	0.732108	0.556534		0.728229	0.655599	0.728756	0.556534
C	LYS	339	0.74029	0.80333	0.775312	0.556534		0.733668	0.495262	0.741104	0.556534		0.737849	0.57061	0.733095	0.556534		0.73648	0.610667	0.731944	0.556534		0.737377	0.654572	0.733092	0.556534
C	GLY	340	0.748593		0.748593	0.556534		0.733934		0.754023	0.556534		0.731563		0.739172	0.556534		0.742771		0.733838	0.556534		0.737548		0.730149	0.556534
C	GLU	341	0.712919	0.75836	0.738164	0.556534		0.735135	0.484907	0.740381	0.556534		0.742391	0.59316	0.746692	0.556534		0.743332	0.629902	0.743721	0.556534		0.742982	0.638371	0.731983	0.556534
C	ALA	342	0.743892	0.69636	0.734385	0.556534		0.741024	0.720823	0.736518	0.556534		0.750182	0.584706	0.746266	0.556534		0.739848	0.623392	0.738422	0.556534		0.741554	0.631116	0.727641	0.556534
C	ILE	343	0.766262	0.707748	0.737005	0.556534		0.763132	0.721723	0.748191	0.556534		0.73801	0.712083	0.729009	0.556534		0.746121	0.600304	0.735621	0.556534		0.732882	0.648416	0.727621	0.556534
C	CYS	344	0.779244	0.76106	0.773183	0.556534		0.744413	0.701898	0.724166	0.556534		0.752267	0.688754	0.732518	0.556534		0.74011	0.692513	0.725249	0.556534		0.730984	0.650466	0.727505	0.556534
C	MET	345	0.687732	0.636886	0.662309	0.556534		0.750393	0.679887	0.730399	0.556534		0.744792	0.678574	0.720838	0.556534		0.735397	0.698346	0.720337	0.556534		0.727904	0.635751	0.718289	0.556534
C	ALA	346	0.784203	0.641716	0.755706	0.556534		0.726152	0.641354	0.698002	0.556534		0.727526	0.696863	0.714194	0.556534		0.727875	0.699582	0.715157	0.556534		0.710002	0.687812	0.701205	0.556534
C	ILE	347	0.706521	0.645459	0.67599	0.556534		0.723551	0.695457	0.711826	0.556534		0.709924	0.685653	0.699182	0.556534		0.719325	0.690114	0.706147	0.556534		0.694286	0.677496	0.687279	0.556534
C	ALA	348	0.679928	0.799195	0.703781	0.556534		0.692562	0.716554	0.692631	0.556534		0.713659	0.68657	0.701508	0.556534		0.686815	0.6632	0.675789	0.556534		0.679185	0.671721	0.674043	0.556534
C	LEU	349	0.691237	0.705008	0.698122	0.556534		0.692524	0.715225	0.691948	0.556534		0.667154	0.67276	0.662501	0.556534		0.665717	0.664343	0.664741	0.556534		0.674043	0.663333	0.66789	0.556534
C	MET	350	0.706408	0.641473	0.673941	0.556534		0.649774	0.639715	0.644245	0.556534		0.633859	0.672645	0.644299	0.556534		0.636228	0.663074	0.640896	0.556534		0.662864	0.655736	0.658226	0.556534
C	THR	351	0.551677	0.572665	0.560672	0.556534		0.599377	0.619674	0.60653	0.556534		0.61343	0.639373	0.621301	0.556534		0.636682	0.658792	0.639944	0.556534		0.64925	0.645795	0.646607	0.556534
C	THR	352	0.540045	0.644885	0.584977	0.556534		0.556501	0.616795	0.578147	0.556534		0.617122	0.621468	0.61554	0.556534		0.633302	0.641405	0.634672	0.556534		0.634905	0.648553	0.636631	0.556534
C	ALA	353	0.577782	0.632834	0.588793	0.556534		0.609175	0.631067	0.614363	0.556534		0.607094	0.628671	0.614128	0.556534		0.611408	0.616052	0.611297	0.556534		0.626792	0.633861	0.62725	0.556534
C	VAL	354	0.709696	0.615482	0.669319	0.556534		0.647917	0.641935	0.641664	0.556534		0.604355	0.619646	0.608893	0.556534		0.59998	0.620422	0.607302	0.556534		0.627804	0.605798	0.616977	0.556534
C	ILE	355	0.656271	0.677488	0.66688	0.556534		0.634649	0.606836	0.623566	0.556534		0.621627	0.625081	0.621093	0.556534		0.609351	0.607733	0.609034	0.556534		0.629001	0.599822	0.613996	0.556534
C	SER	356	0.537978	0.527538	0.534498	0.556534		0.606886	0.625695	0.615784	0.556534		0.629526	0.595282	0.617894	0.556534		0.630925	0.585677	0.609863	0.556534		0.621433	0.541506	0.609379	0.556534
C	THR	357	0.626409	0.67206	0.645974	0.556534		0.593888	0.561146	0.584423	0.556534		0.625799	0.570285	0.602186	0.556534		0.649014	0.586598	0.620797	0.556534		0.629679	0.553628	0.619699	0.556534
C	CYS	358	0.617275	0.483842	0.572797	0.556534		0.644915	0.5488	0.603183	0.556534		0.635427	0.562643	0.601876	0.556534		0.636651	0.498672	0.614202	0.556534		0.642565	0.552626	0.626633	0.556534
C	ASP	359	0.69106	0.490498	0.590779	0.556534		0.670915	0.537872	0.609636	0.556534		0.652462	0.457135	0.619607	0.556534		0.634668	0.502745	0.615247	0.556534		0.664192	0.542106	0.641831	0.556534
C	HIS	360	0.704411	0.639278	0.665331	0.556534		0.672875	0.376592	0.626421	0.556534		0.655657	0.463924	0.625251	0.556534		0.655212	0.517935	0.633354	0.556534		0.666363	0.550933	0.646612	0.556534
C	GLY	361	0.623153		0.623153	0.556534		0.65665		0.654226	0.556534		0.66856		0.642941	0.556534		0.68225		0.649067	0.556534		0.668938		0.648608	0.556534
C	ILE	362	0.642386	0.706001	0.674193	0.556534		0.64911	0.446622	0.652866	0.556534		0.693483	0.499251	0.675979	0.556534		0.698866	0.528476	0.67037	0.556534		0.68658	0.565796	0.663708	0.556534
C	VAL	363	0.68179	0.633865	0.661251	0.556534		0.713284	0.618993	0.697136	0.556534		0.699318	0.513912	0.687295	0.556534		0.697942	0.557415	0.684377	0.556534		0.693397	0.57406	0.672308	0.556534
C	ALA	364	0.815677	0.517113	0.755964	0.556534		0.743684	0.621186	0.713043	0.556534		0.711607	0.652525	0.700431	0.556534		0.701889	0.562583	0.689416	0.556534		0.703124	0.595193	0.685768	0.556534
C	LYS	365	0.733585	0.712579	0.721915	0.556534		0.744619	0.64092	0.722237	0.556534		0.729537	0.646416	0.705713	0.556534		0.713066	0.671577	0.70619	0.556534		0.697452	0.620984	0.695828	0.556534
C	ILE	366	0.684595	0.693067	0.688831	0.556534		0.716739	0.693701	0.703783	0.556534		0.733457	0.672235	0.721577	0.556534		0.724764	0.673049	0.712856	0.556534		0.701331	0.631257	0.703496	0.556534
C	LYS	367	0.732037	0.675457	0.700604	0.556534		0.706008	0.710494	0.710002	0.556534		0.715177	0.712073	0.714556	0.556534		0.717175	0.693097	0.718597	0.556534		0.70245	0.672602	0.69549	0.556534
C	ARG	368	0.701392	0.762958	0.74057	0.556534		0.719235	0.71824	0.720678	0.556534		0.694193	0.724397	0.710459	0.556534		0.707377	0.726692	0.717699	0.556534		0.713701	0.680061	0.705117	0.556534
C	VAL	369	0.724274	0.716306	0.720859	0.556534		0.684778	0.751154	0.720954	0.556534		0.706691	0.736239	0.722629	0.556534		0.693358	0.689866	0.69101	0.556534		0.712433	0.692329	0.710306	0.556534
C	ILE	370	0.628667	0.774199	0.701433	0.556534		0.700009	0.747594	0.723991	0.556534		0.687375	0.692107	0.689527	0.556534		0.705009	0.703436	0.704047	0.556534		0.702421	0.695555	0.699763	0.556534
C	MET	371	0.747085	0.752278	0.749682	0.556534		0.670402	0.660425	0.662068	0.556534		0.700326	0.697127	0.69743	0.556534		0.695838	0.716771	0.706578	0.556534		0.691193	0.695091	0.695499	0.556534
C	GLU	372	0.635455	0.454797	0.53509	0.556534		0.71623	0.665043	0.688287	0.556534		0.68904	0.707627	0.696923	0.556534		0.696432	0.686721	0.692211	0.556534		0.693666	0.697938	0.698078	0.556534
C	ARG	373	0.766149	0.788055	0.780089	0.556534		0.689816	0.670553	0.677834	0.556534		0.704416	0.663308	0.684637	0.556534		0.680118	0.68546	0.685661	0.556534		0.695612	0.70564	0.703271	0.556534
C	ASP	374	0.667843	0.768806	0.718325	0.556534		0.71318	0.703155	0.712805	0.556534		0.677014	0.654348	0.669703	0.556534		0.691993	0.678343	0.687913	0.556534		0.699252	0.700717	0.701701	0.556534
C	THR	375	0.70555	0.552603	0.640001	0.556534		0.661156	0.676296	0.677779	0.556534		0.692283	0.708266	0.706124	0.556534		0.692903	0.679472	0.689062	0.556534		0.701779	0.695773	0.698684	0.556534
C	TYR	376	0.610075	0.70748	0.675011	0.556534		0.675807	0.661489	0.677401	0.556534		0.689743	0.70269	0.701652	0.556534		0.708041	0.715759	0.71595	0.556534		0.710126	0.625391	0.700417	0.556534
C	PRO	377	0.711797	0.724384	0.717191	0.556534		0.691774	0.73068	0.716644	0.556534		0.704459	0.69069	0.702648	0.556534		0.70603	0.697739	0.702748	0.556534		0.699039	0.622631	0.693493	0.556534
C	ARG	378	0.753449	0.760177	0.75773	0.556534		0.735557	0.731123	0.732742	0.556534		0.713764	0.712552	0.712182	0.556534		0.713551	0.587909	0.703057	0.556534		0.699944	0.581286	0.703522	0.556534
C	LYS	379	0.741425	0.708808	0.723305	0.556534		0.748982	0.710299	0.722902	0.556534		0.735846	0.571056	0.721277	0.556534		0.702061	0.612097	0.707845	0.556534		0.691379	0.574911	0.695482	0.556534
C	TRP	380	0.752072	0.661912	0.687672	0.556534		0.737994	0.456907	0.710488	0.556534		0.718511	0.570563	0.712543	0.556534		0.70711	0.511029	0.703617	0.556534		0.690557	0.568793	0.692228	0.556534
C	GLY	381	0.720486		0.720486	0.556534		0.699227		0.693893	0.556534		0.696905		0.69008	0.556534		0.701415		0.699968	0.556534		0.694323		0.697556	0.556534
C	LEU	382	0.625124	0.721919	0.673522	0.556534		0.663675	0.24064	0.679808	0.556534		0.683006	0.420353	0.683748	0.556534		0.687893	0.501726	0.689224	0.556534		0.701128	0.548237	0.693728	0.556534
C	GLY	383	0.645415		0.645415	0.556534		0.647491		0.670195	0.556534		0.664351		0.682719	0.556534		0.688687		0.685697	0.556534		0.689806		0.688053	0.556534
C	PRO	384	0.671932	0.717934	0.691647	0.556534		0.658715	0.473146	0.673195	0.556534		0.66965	0.529297	0.678344	0.556534		0.679095	0.453618	0.677872	0.556534		0.685443	0.541205	0.682945	0.556534
C	LYS	385	0.658797	0.701505	0.682524	0.556534		0.69257	0.641522	0.690927	0.556534		0.681611	0.490681	0.670219	0.556534		0.660063	0.554873	0.668485	0.556534		0.673845	0.53124	0.672255	0.556534
C	ALA	386	0.746981	0.505128	0.69861	0.556534		0.696903	0.57849	0.671345	0.556534		0.66998	0.632439	0.672091	0.556534		0.671538	0.551516	0.672488	0.556534		0.632507	0.515739	0.645591	0.556534
C	SER	387	0.684932	0.528838	0.632901	0.556534		0.673057	0.580918	0.662095	0.556534		0.676683	0.628536	0.674071	0.556534		0.667029	0.637116	0.666816	0.556534		0.620723	0.573632	0.635897	0.556534
C	GLN	388	0.587257	0.708788	0.654774	0.556534		0.659213	0.645349	0.663073	0.556534		0.667694	0.608075	0.658708	0.556534		0.613516	0.604753	0.624348	0.556534		0.605583	0.565088	0.624055	0.556534
C	LYS	389	0.705449	0.69842	0.701544	0.556534		0.635519	0.668803	0.65401	0.556534		0.577767	0.605328	0.59786	0.556534		0.603812	0.595514	0.614537	0.556534		0.580637	0.612794	0.606874	0.556534
C	LYS	390	0.613852	0.599199	0.605712	0.556534		0.538883	0.596338	0.567209	0.556534		0.558954	0.626926	0.594049	0.556534		0.562613	0.613057	0.592344	0.556534		0.558829	0.610809	0.59661	0.556534
C	LEU	391	0.297347	0.491394	0.394371	0.556534		0.500688	0.575807	0.537976	0.556534		0.53322	0.610754	0.571746	0.556534		0.517766	0.612476	0.567134	0.556534		0.545872	0.547035	0.581496	0.556534
C	MET	392	0.590863	0.636829	0.613846	0.556534		0.448933	0.585384	0.517158	0.556534		0.466332	0.576024	0.522724	0.556534		0.495593	0.610662	0.556272	0.556534		0.540773	0.549444	0.573555	0.556534
C	ILE	393	0.458589	0.62793	0.543259	0.556534		0.473487	0.596509	0.537845	0.556534		0.42997	0.595403	0.517329	0.556534		0.468568	0.510888	0.529804	0.556534		0.535926	0.504375	0.546232	0.556534
C	LYS	394	0.371008	0.524769	0.456431	0.556534		0.420547	0.616264	0.526143	0.556534		0.473755	0.497124	0.541709	0.556534		0.479574	0.501234	0.530596	0.556534		0.520271	0.489355	0.530281	0.556534
C	GLN	395	0.432046	0.696095	0.57874	0.556534		0.439775	0.406955	0.517147	0.556534		0.493761	0.476083	0.541192	0.556534		0.527326	0.43576	0.521735	0.556534		0.502123	0.467084	0.509842	0.556534
C	GLY	396	0.516272		0.516272	0.556534		0.546403		0.568756	0.556534		0.528365		0.499009	0.556534		0.50221		0.502516	0.556534		0.473127		0.49176	0.556534
C	LEU	397	0.690893	0.53162	0.611257	0.556534		0.612925	0.188233	0.486624	0.556534		0.537175	0.360872	0.503585	0.556534		0.508958	0.39751	0.493011	0.556534		0.511349	0.411705	0.521162	0.556534
C	LEU	398	0.631609	0.033079	0.332344	0.556534		0.579186	0.369422	0.474304	0.556534		0.55193	0.312341	0.483181	0.556534		0.498084	0.391319	0.485923	0.556534		0.518985	0.396209	0.516179	0.556534
C	ASP	399	0.415057	0.543566	0.479311	0.556534		0.517496	0.343361	0.429459	0.556534		0.507654	0.408627	0.461289	0.556534		0.538905	0.291877	0.505787	0.556534		0.538019	0.403333	0.529009	0.556534
C	LYS	400	0.505822	0.453438	0.47672	0.556534		0.405256	0.492812	0.454282	0.556534		0.513034	0.302303	0.482596	0.556534		0.56156	0.358501	0.511896	0.556534		0.539587	0.397105	0.525461	0.556534
C	HIS	401	0.294891	0.481431	0.406815	0.556534		0.506168	0.311623	0.533775	0.556534		0.521684	0.388962	0.527934	0.556534		0.558284	0.383454	0.522343	0.556534		0.527231	0.378389	0.508591	0.556534
C	GLY	402	0.71779		0.71779	0.556534		0.562513		0.561213	0.556534		0.572265		0.56895	0.556534		0.523519		0.534494	0.556534		0.511631		0.499119	0.556534
C	LYS	403	0.674859	0.466374	0.559034	0.556534		0.68687	0.390889	0.653738	0.556534		0.548751	0.422072	0.557086	0.556534		0.50653	0.436287	0.522189	0.556534		0.504289	0.432384	0.497792	0.556534
C	PRO	404	0.667962	0.706292	0.684389	0.556534		0.577025	0.542976	0.553608	0.556534		0.548999	0.423828	0.554357	0.556534		0.483509	0.449637	0.512954	0.556534		0.507885	0.466476	0.518344	0.556534
C	THR	405	0.388255	0.456262	0.417401	0.556534		0.450782	0.550923	0.498321	0.556534		0.474376	0.533205	0.493215	0.556534		0.528543	0.46353	0.540074	0.556534		0.510991	0.427158	0.50946	0.556534
C	ASP	406	0.296129	0.490214	0.393172	0.556534		0.34302	0.497787	0.40755	0.556534		0.46143	0.555668	0.500739	0.556534		0.521883	0.521829	0.517307	0.556534		0.525009	0.432434	0.520336	0.556534
C	SER	407	0.344676	0.546884	0.412079	0.556534		0.416978	0.538595	0.467302	0.556534		0.462072	0.496027	0.475545	0.556534		0.489648	0.471071	0.491957	0.556534		0.528998	0.419098	0.513888	0.556534
C	THR	408	0.61013	0.578686	0.596654	0.556534		0.541992	0.51122	0.522384	0.556534		0.474264	0.426989	0.468382	0.556534		0.488514	0.44324	0.479381	0.556534		0.515457	0.472265	0.501155	0.556534
C	PRO	409	0.671169	0.408089	0.55842	0.556534		0.576838	0.365948	0.51222	0.556534		0.547042	0.431241	0.50902	0.556534		0.481445	0.425878	0.467736	0.556534		0.50338	0.482511	0.50148	0.556534
C	ALA	410	0.449216	0.11107	0.381587	0.556534		0.593469	0.343544	0.512122	0.556534		0.545862	0.38881	0.493781	0.556534		0.520403	0.439397	0.494102	0.556534		0.502798	0.453624	0.485615	0.556534
C	THR	411	0.660021	0.511474	0.596358	0.556534		0.482671	0.319091	0.437944	0.556534		0.537603	0.390041	0.489996	0.556534		0.548594	0.443995	0.515605	0.556534		0.524875	0.466956	0.503335	0.556534
C	TRP	412	0.338774	0.334731	0.335886	0.556534		0.522544	0.477016	0.503324	0.556534		0.511771	0.424239	0.490832	0.556534		0.555941	0.416831	0.503209	0.556534		0.545364	0.484082	0.521122	0.556534
C	LYS	413	0.568836	0.584844	0.577729	0.556534		0.483206	0.49955	0.492072	0.556534		0.554241	0.479732	0.516491	0.556534		0.550218	0.444664	0.510908	0.556534		0.568085	0.477311	0.53216	0.556534
C	GLN	414	0.542009	0.579074	0.562601	0.556534		0.590802	0.517484	0.55007	0.556534		0.548457	0.498021	0.519682	0.556534		0.560545	0.525739	0.540514	0.556534		0.569611	0.467194	0.525244	0.556534
C	GLU	415	0.661562	0.388535	0.509881	0.556534		0.611559	0.523509	0.561598	0.556534		0.585004	0.566794	0.570271	0.556534		0.5512	0.520157	0.531535	0.556534		0.561916	0.473353	0.524445	0.556534
C	TYR	416	0.631105	0.602919	0.612314	0.556534		0.604725	0.556683	0.570342	0.556534		0.590159	0.544304	0.561426	0.556534		0.592363	0.53911	0.557919	0.556534		0.576102	0.511081	0.54046	0.556534
C	VAL	417	0.521506	0.678597	0.588831	0.556534		0.582407	0.584638	0.578216	0.556534		0.607139	0.521971	0.55302	0.556534		0.594891	0.523537	0.553905	0.556534		0.56771	0.511042	0.53487	0.556534
C	ASP	418	0.59461	0.472398	0.533504	0.556534		0.581009	0.539466	0.547636	0.556534		0.592133	0.539431	0.560971	0.556534		0.603925	0.515967	0.553212	0.556534		0.593147	0.530632	0.55698	0.556534
C	TYR	419	0.626911	0.467404	0.520573	0.556534		0.602684	0.471879	0.53457	0.556534		0.586962	0.524064	0.550058	0.556534		0.594319	0.537206	0.560434	0.556534		0.596186	0.523856	0.554386	0.556534
C	SER	420	0.586531	0.475835	0.549632	0.556534		0.606231	0.489775	0.542652	0.556534		0.603326	0.485431	0.540365	0.556534		0.586962	0.524064	0.550058	0.556534		0.603925	0.515967	0.553212	0.556534
C	GLU	421	0.605252	0.526085	0.557752	0.556534		0.595891	0.50096	0.553692	0.556534		0.606231	0.489775	0.542652	0.556534		0.603326	0.485431	0.540365	0.556534		0.594319	0.537206	0.560434	0.556534
Nucleic Acid - Chain B									Average over 3 nucleotides						Average over 5 nucleotides						Average over 7 nucleotides						Average over 11 nucleotides
Chain	Res	Res #	Q_backBone	Q_sugar	Q_base	Q_nucleotide	ExpectedQ@3.12		Q_phosphate	Q_sugar	Q_base	Q_nucleotide	ExpectedQ@3.12		Q_phosphate	Q_sugar	Q_base	Q_nucleotide	ExpectedQ@3.12		Q_phosphate	Q_sugar	Q_base	Q_nucleotide	ExpectedQ@3.12		Q_phosphate	Q_sugar	Q_base	Q_nucleotide	ExpectedQ@3.12
B	C	211	0.606977	0.572007	0.73697	0.648484	0.556534		0.622611	0.572901	0.761917	0.66342	0.556534		0.636491	0.617494	0.742931	0.673368	0.556534		0.651493	0.623115	0.742649	0.680881	0.556534		0.649896	0.576439	0.736435	0.666311	0.556534
B	C	212	0.638244	0.573795	0.786863	0.678357	0.556534		0.636491	0.617494	0.742931	0.673368	0.556534		0.651493	0.623115	0.742649	0.680881	0.556534		0.649286	0.624976	0.74093	0.679802	0.556534		0.629055	0.539571	0.705041	0.637073	0.556534
B	U	213	0.66425	0.706679	0.70496	0.693263	0.556534		0.666331	0.640151	0.744542	0.69168	0.556534		0.649286	0.624976	0.74093	0.679802	0.556534		0.649896	0.576439	0.736435	0.666311	0.556534		0.596552	0.475804	0.686589	0.600252	0.556534
B	G	214	0.6965	0.639978	0.741801	0.703421	0.556534		0.66707	0.659693	0.726939	0.690723	0.556534		0.658479	0.577325	0.736328	0.669877	0.556534		0.629055	0.539571	0.705041	0.637073	0.556534		0.591536	0.480047	0.653227	0.584968	0.556534
B	C	215	0.640459	0.632421	0.734056	0.675486	0.556534		0.663301	0.535383	0.729939	0.659255	0.556534		0.631633	0.52624	0.68229	0.626534	0.556534		0.595062	0.462061	0.679392	0.593362	0.556534		0.547124	0.454428	0.601974	0.542886	0.556534
B	G	216	0.652944	0.33375	0.71396	0.598858	0.556534		0.599139	0.42818	0.654897	0.578661	0.556534		0.572588	0.390791	0.652784	0.556383	0.556534		0.582658	0.453518	0.622172	0.562553	0.556534		0.547968	0.444527	0.576486	0.529825	0.556534
B	G	217	0.504013	0.318369	0.516675	0.46164	0.556534		0.508661	0.227185	0.596021	0.467669	0.556534		0.543571	0.365593	0.581689	0.508238	0.556534		0.508823	0.384543	0.541564	0.486965	0.556534		0.53573	0.45022	0.554252	0.518968	0.556534
B	C	218	0.369026	0.029436	0.55743	0.342511	0.556534		0.474817	0.287265	0.486809	0.422282	0.556534		0.444961	0.283881	0.463018	0.405969	0.556534		0.48881	0.342476	0.481535	0.443507	0.556534		0.528438	0.452789	0.545469	0.514822	0.556534
B		219					0.556534						0.556534						0.556534						0.556534						0.556534
B		220					0.556534						0.556534						0.556534						0.556534						0.556534
B		221					0.556534						0.556534						0.556534						0.556534						0.556534
B		222					0.556534						0.556534						0.556534						0.556534						0.556534
B		223					0.556534						0.556534						0.556534						0.556534						0.556534
B		224					0.556534						0.556534						0.556534						0.556534						0.556534
B		225					0.556534						0.556534						0.556534						0.556534						0.556534
B		226					0.556534						0.556534						0.556534						0.556534						0.556534
B		227					0.556534						0.556534						0.556534						0.556534						0.556534
B		228					0.556534						0.556534						0.556534						0.556534						0.556534
B		229					0.556534						0.556534						0.556534						0.556534						0.556534
B		230					0.556534						0.556534						0.556534						0.556534						0.556534
B		231					0.556534						0.556534						0.556534						0.556534						0.556534
B		232					0.556534						0.556534						0.556534						0.556534						0.556534
B		233					0.556534						0.556534						0.556534						0.556534						0.556534
B		234					0.556534						0.556534						0.556534						0.556534						0.556534
B		235					0.556534						0.556534						0.556534						0.556534						0.556534
B		236					0.556534						0.556534						0.556534						0.556534						0.556534
B		237					0.556534						0.556534						0.556534						0.556534						0.556534
B		238					0.556534						0.556534						0.556534						0.556534						0.556534
B		239					0.556534						0.556534						0.556534						0.556534						0.556534
B		240					0.556534						0.556534						0.556534						0.556534						0.556534
B		241					0.556534						0.556534						0.556534						0.556534						0.556534
B		242					0.556534						0.556534						0.556534						0.556534						0.556534
B		243					0.556534						0.556534						0.556534						0.556534						0.556534
B		244					0.556534						0.556534						0.556534						0.556534						0.556534
B		245					0.556534						0.556534						0.556534						0.556534						0.556534
B		246					0.556534						0.556534						0.556534						0.556534						0.556534
B		247					0.556534						0.556534						0.556534						0.556534						0.556534
B		248					0.556534						0.556534						0.556534						0.556534						0.556534
B		249					0.556534						0.556534						0.556534						0.556534						0.556534
B		250					0.556534						0.556534						0.556534						0.556534						0.556534
B		251					0.556534						0.556534						0.556534						0.556534						0.556534
B		252					0.556534						0.556534						0.556534						0.556534						0.556534
B		253					0.556534						0.556534						0.556534						0.556534						0.556534
B		254					0.556534						0.556534						0.556534						0.556534						0.556534
B		255					0.556534						0.556534						0.556534						0.556534						0.556534
B		256					0.556534						0.556534						0.556534						0.556534						0.556534
B		257					0.556534						0.556534						0.556534						0.556534						0.556534
B		258					0.556534						0.556534						0.556534						0.556534						0.556534
B		259					0.556534						0.556534						0.556534						0.556534						0.556534
B		260					0.556534						0.556534						0.556534						0.556534						0.556534
B		261					0.556534						0.556534						0.556534						0.556534						0.556534
B		262					0.556534						0.556534						0.556534						0.556534						0.556534
B		263					0.556534						0.556534						0.556534						0.556534						0.556534
B		264					0.556534						0.556534						0.556534						0.556534						0.556534
B		265					0.556534						0.556534						0.556534						0.556534						0.556534
B		266					0.556534						0.556534						0.556534						0.556534						0.556534
B		267					0.556534						0.556534						0.556534						0.556534						0.556534
B		268					0.556534						0.556534						0.556534						0.556534						0.556534
B		269					0.556534						0.556534						0.556534						0.556534						0.556534
B		270					0.556534						0.556534						0.556534						0.556534						0.556534
B		271					0.556534						0.556534						0.556534						0.556534						0.556534
B		272					0.556534						0.556534						0.556534						0.556534						0.556534
B		273					0.556534						0.556534						0.556534						0.556534						0.556534
B		274					0.556534						0.556534						0.556534						0.556534						0.556534
B		275					0.556534						0.556534						0.556534						0.556534						0.556534
B		276					0.556534						0.556534						0.556534						0.556534						0.556534
B		277					0.556534						0.556534						0.556534						0.556534						0.556534
B		278					0.556534						0.556534						0.556534						0.556534						0.556534
B		279					0.556534						0.556534						0.556534						0.556534						0.556534
B		280					0.556534						0.556534						0.556534						0.556534						0.556534
B		281					0.556534						0.556534						0.556534						0.556534						0.556534
B		282					0.556534						0.556534						0.556534						0.556534						0.556534
B		283					0.556534						0.556534						0.556534						0.556534						0.556534
B		284					0.556534						0.556534						0.556534						0.556534						0.556534
B		285					0.556534						0.556534						0.556534						0.556534						0.556534
B		286					0.556534						0.556534						0.556534						0.556534						0.556534
B		287					0.556534						0.556534						0.556534						0.556534						0.556534
B		288					0.556534						0.556534						0.556534						0.556534						0.556534
B		289					0.556534						0.556534						0.556534						0.556534						0.556534
B		290					0.556534						0.556534						0.556534						0.556534						0.556534
B		291					0.556534						0.556534						0.556534						0.556534						0.556534
B		292					0.556534						0.556534						0.556534						0.556534						0.556534
B		293					0.556534						0.556534						0.556534						0.556534						0.556534
B		294					0.556534						0.556534						0.556534						0.556534						0.556534
B		295					0.556534						0.556534						0.556534						0.556534						0.556534
B		296					0.556534						0.556534						0.556534						0.556534						0.556534
B		297					0.556534						0.556534						0.556534						0.556534						0.556534
B		298					0.556534						0.556534						0.556534						0.556534						0.556534
B		299					0.556534						0.556534						0.556534						0.556534						0.556534
B		300					0.556534						0.556534						0.556534						0.556534						0.556534
B		301					0.556534						0.556534						0.556534						0.556534						0.556534
B		302					0.556534						0.556534						0.556534						0.556534						0.556534
B		303					0.556534						0.556534						0.556534						0.556534						0.556534
B		304					0.556534						0.556534						0.556534						0.556534						0.556534
B		305					0.556534						0.556534						0.556534						0.556534						0.556534
B		306					0.556534						0.556534						0.556534						0.556534						0.556534
B		307					0.556534						0.556534						0.556534						0.556534						0.556534
B		308					0.556534						0.556534						0.556534						0.556534						0.556534
B		309					0.556534						0.556534						0.556534						0.556534						0.556534
B		310					0.556534						0.556534						0.556534						0.556534						0.556534
B		311					0.556534						0.556534						0.556534						0.556534						0.556534
B		312					0.556534						0.556534						0.556534						0.556534						0.556534
B		313					0.556534						0.556534						0.556534						0.556534						0.556534
B		314					0.556534						0.556534						0.556534						0.556534						0.556534
B		315					0.556534						0.556534						0.556534						0.556534						0.556534
B		316					0.556534						0.556534						0.556534						0.556534						0.556534
B		317					0.556534						0.556534						0.556534						0.556534						0.556534
B		318					0.556534						0.556534						0.556534						0.556534						0.556534
B		319					0.556534						0.556534						0.556534						0.556534						0.556534
B		320					0.556534						0.556534						0.556534						0.556534						0.556534
B		321					0.556534						0.556534						0.556534						0.556534						0.556534
B		322					0.556534						0.556534						0.556534						0.556534						0.556534
B		323					0.556534						0.556534						0.556534						0.556534						0.556534
B		324					0.556534						0.556534						0.556534						0.556534						0.556534
B		325					0.556534						0.556534						0.556534						0.556534						0.556534
B		326					0.556534						0.556534						0.556534						0.556534						0.556534
B		327					0.556534						0.556534						0.556534						0.556534						0.556534
B		328					0.556534						0.556534						0.556534						0.556534						0.556534
B		329					0.556534						0.556534						0.556534						0.556534						0.556534
B		330					0.556534						0.556534						0.556534						0.556534						0.556534
B		331					0.556534						0.556534						0.556534						0.556534						0.556534
B		332					0.556534						0.556534						0.556534						0.556534						0.556534
B		333					0.556534						0.556534						0.556534						0.556534						0.556534
B		334					0.556534						0.556534						0.556534						0.556534						0.556534
B		335					0.556534						0.556534						0.556534						0.556534						0.556534
B		336					0.556534						0.556534						0.556534						0.556534						0.556534
B		337					0.556534						0.556534						0.556534						0.556534						0.556534
B		338					0.556534						0.556534						0.556534						0.556534						0.556534
B		339					0.556534						0.556534						0.556534						0.556534						0.556534
B		340					0.556534						0.556534						0.556534						0.556534						0.556534
B		341					0.556534						0.556534						0.556534						0.556534						0.556534
B		342					0.556534						0.556534						0.556534						0.556534						0.556534
B		343					0.556534						0.556534						0.556534						0.556534						0.556534
B		344					0.556534						0.556534						0.556534						0.556534						0.556534
B		345					0.556534						0.556534						0.556534						0.556534						0.556534
B		346					0.556534						0.556534						0.556534						0.556534						0.556534
B		347					0.556534						0.556534						0.556534						0.556534						0.556534
B		348					0.556534						0.556534						0.556534						0.556534						0.556534
B		349					0.556534						0.556534						0.556534						0.556534						0.556534
B		350					0.556534						0.556534						0.556534						0.556534						0.556534
B		351					0.556534						0.556534						0.556534						0.556534						0.556534
B		352					0.556534						0.556534						0.556534						0.556534						0.556534
B		353					0.556534						0.556534						0.556534						0.556534						0.556534
B		354					0.556534						0.556534						0.556534						0.556534						0.556534
B		355					0.556534						0.556534						0.556534						0.556534						0.556534
B		356					0.556534						0.556534						0.556534						0.556534						0.556534
B		357					0.556534						0.556534						0.556534						0.556534						0.556534
B		358					0.556534						0.556534						0.556534						0.556534						0.556534
B		359					0.556534						0.556534						0.556534						0.556534						0.556534
B		360					0.556534						0.556534						0.556534						0.556534						0.556534
B		361					0.556534						0.556534						0.556534						0.556534						0.556534
B	G	362	0.551412	0.51399	0.386324	0.462694	0.556534		0.355949	0.255761	0.361485	0.323116	0.556534		0.425654	0.286233	0.384546	0.366041	0.556534		0.464797	0.342793	0.447013	0.422589	0.556534		0.522553	0.438505	0.544722	0.508472	0.556534
B	G	363	0.147409	0.223858	0.140701	0.164144	0.556534		0.41841	0.36112	0.282875	0.342018	0.556534		0.419325	0.349486	0.379691	0.379525	0.556534		0.451238	0.381122	0.443625	0.427431	0.556534		0.513507	0.431654	0.543235	0.503303	0.556534
B	C	364	0.556409	0.345511	0.321601	0.399216	0.556534		0.392062	0.401335	0.318235	0.364141	0.556534		0.457125	0.464009	0.406255	0.437573	0.556534		0.46488	0.414148	0.46935	0.450542	0.556534		0.513168	0.433021	0.544767	0.504998	0.556534
B	C	365	0.472368	0.634636	0.492402	0.529062	0.556534		0.528936	0.5274	0.501416	0.520342	0.556534		0.466745	0.471122	0.468339	0.469717	0.556534		0.497448	0.490603	0.493352	0.493977	0.556534		0.515639	0.462607	0.547178	0.514514	0.556534
B	G	366	0.558029	0.602053	0.690247	0.632748	0.556534		0.543302	0.595414	0.626464	0.595075	0.556534		0.556663	0.539274	0.585289	0.566199	0.556534		0.509636	0.509669	0.545435	0.527039	0.556534		0.533671	0.486721	0.570521	0.536391	0.556534
B	C	367	0.599508	0.549552	0.696744	0.623416	0.556534		0.584846	0.572075	0.704147	0.63424	0.556534		0.572727	0.599663	0.671149	0.625182	0.556534		0.585738	0.571861	0.631119	0.604095	0.556534		0.560521	0.555444	0.581549	0.569245	0.556534
B	A	368	0.597001	0.564619	0.725449	0.646555	0.556534		0.611079	0.587208	0.724365	0.654701	0.556534		0.614278	0.604576	0.720766	0.660077	0.556534		0.60659	0.605877	0.695668	0.647391	0.556534		0.573617	0.556367	0.60804	0.585573	0.556534
B	G	369	0.636727	0.647454	0.750902	0.694131	0.556534		0.637951	0.623758	0.738946	0.681407	0.556534		0.643146	0.60089	0.737406	0.673986	0.556534		0.634019	0.627413	0.722288	0.672369	0.556534		0.612065	0.598304	0.664001	0.633029	0.556534
B	G	370	0.680126	0.659201	0.740485	0.703535	0.556534		0.673074	0.630092	0.754945	0.699986	0.556534		0.656119	0.648057	0.733805	0.690084	0.556534		0.653654	0.616283	0.720499	0.673732	0.556534		0.628876	0.62718	0.701531	0.661976	0.556534
B	A	371	0.702369	0.583622	0.773448	0.702292	0.556534		0.682288	0.676071	0.730891	0.703244	0.556534		0.675813	0.639962	0.72426	0.689231	0.556534		0.649486	0.635656	0.729003	0.682697	0.556534		0.649834	0.635411	0.725244	0.680497	0.556534
B	A	372	0.66437	0.785389	0.678739	0.703907	0.556534		0.687405	0.631052	0.709971	0.68283	0.556534		0.662534	0.647504	0.725334	0.687639	0.556534		0.670104	0.649732	0.730285	0.692851	0.556534		0.659822	0.636362	0.732881	0.686714	0.556534
B	G	373	0.695475	0.524146	0.677728	0.642292	0.556534		0.643392	0.664899	0.704246	0.677455	0.556534		0.674774	0.648294	0.724122	0.690458	0.556534		0.679558	0.660835	0.73062	0.698374	0.556534		0.665071	0.651599	0.738169	0.695311	0.556534
B	A	374	0.570332	0.685163	0.756271	0.686167	0.556534		0.669044	0.624152	0.722808	0.68203	0.556534		0.674883	0.676604	0.720082	0.696558	0.556534		0.677812	0.654166	0.735445	0.698032	0.556534		0.672834	0.648965	0.727656	0.691927	0.556534
B	G	375	0.741326	0.663149	0.734426	0.717632	0.556534		0.671523	0.691162	0.747981	0.712197	0.556534		0.675589	0.64203	0.739185	0.696005	0.556534		0.671365	0.673243	0.732796	0.700272	0.556534		0.665576	0.642323	0.712006	0.680816	0.556534
B	G	376	0.70291	0.725173	0.753245	0.732791	0.556534		0.704046	0.666947	0.753976	0.717188	0.556534		0.667942	0.680633	0.754621	0.711141	0.556534		0.673941	0.637564	0.722948	0.686762	0.556534		0.663528	0.647783	0.710609	0.681038	0.556534
B	A	377	0.667902	0.612519	0.774258	0.701141	0.556534		0.676018	0.684951	0.760803	0.717303	0.556534		0.690356	0.650727	0.725328	0.695775	0.556534		0.654142	0.644742	0.708809	0.676707	0.556534		0.66421	0.654793	0.704824	0.680506	0.556534
B	A	378	0.657242	0.71716	0.754905	0.717975	0.556534		0.669181	0.621772	0.712989	0.67615	0.556534		0.653468	0.632976	0.694193	0.66663	0.556534		0.666608	0.649613	0.704359	0.679537	0.556534		0.668766	0.639865	0.702492	0.676586	0.556534
B	C	379	0.6824	0.535636	0.609806	0.609333	0.556534		0.632176	0.609062	0.647821	0.633073	0.556534		0.644405	0.631793	0.688569	0.661268	0.556534		0.662116	0.649268	0.700843	0.67651	0.556534		0.664932	0.650247	0.697712	0.676155	0.556534
B	G	380	0.556885	0.574391	0.578753	0.57191	0.556534		0.632293	0.609763	0.637894	0.629074	0.556534		0.6528	0.641437	0.675679	0.660328	0.556534		0.663768	0.634412	0.686535	0.666223	0.556534		0.663413	0.645126	0.682615	0.66748	0.556534
B	G	381	0.657594	0.719261	0.725124	0.705978	0.556534		0.641452	0.651462	0.671228	0.658111	0.556534		0.664247	0.622241	0.655316	0.648889	0.556534		0.661682	0.638102	0.665234	0.657139	0.556534		0.647265	0.644507	0.672149	0.65808	0.556534
B	A	382	0.709877	0.660735	0.709808	0.696443	0.556534		0.693983	0.66706	0.696007	0.687734	0.556534		0.658427	0.642784	0.658385	0.654534	0.556534		0.64688	0.625484	0.641704	0.638962	0.556534		0.644769	0.610647	0.660642	0.643092	0.556534
B	G	383	0.714479	0.621183	0.653089	0.66078	0.556534		0.692552	0.640089	0.662683	0.664926	0.556534		0.657775	0.653673	0.660674	0.658299	0.556534		0.629922	0.642727	0.64306	0.639663	0.556534		0.613163	0.588987	0.644374	0.619941	0.556534
B	C	384	0.6533	0.638348	0.625153	0.637555	0.556534		0.640468	0.629455	0.622813	0.629691	0.556534		0.638996	0.641088	0.639509	0.63995	0.556534		0.646861	0.611058	0.649906	0.639094	0.556534		0.597709	0.56245	0.622809	0.598382	0.556534
B	G	385	0.553625	0.628836	0.590196	0.590736	0.556534		0.590207	0.641173	0.61155	0.614176	0.556534		0.632111	0.579482	0.622882	0.614247	0.556534		0.598667	0.561772	0.63136	0.602022	0.556534		0.559279	0.538122	0.624098	0.58007	0.556534
B	A	386	0.563697	0.656337	0.6193	0.614237	0.556534		0.597592	0.54596	0.612056	0.590967	0.556534		0.553263	0.530098	0.611325	0.571385	0.556534		0.566864	0.528132	0.603916	0.57122	0.556534		0.566708	0.537281	0.608885	0.575868	0.556534
B	G	387	0.675454	0.352707	0.62667	0.567928	0.556534		0.519796	0.461102	0.613759	0.542879	0.556534		0.520054	0.487479	0.589833	0.540041	0.556534		0.501891	0.477681	0.599757	0.535094	0.556534		0.547228	0.516347	0.59365	0.558039	0.556534
B	U	388	0.320238	0.374261	0.595305	0.446472	0.556534		0.494316	0.384074	0.57989	0.49841	0.556534		0.461263	0.415317	0.596591	0.503474	0.556534		0.499791	0.467223	0.569222	0.519113	0.556534		0.542297	0.504135	0.583537	0.548783	0.556534
B	C	389	0.487256	0.425254	0.517695	0.480831	0.556534		0.355721	0.355847	0.578994	0.445068	0.556534		0.476243	0.397078	0.555012	0.485763	0.556534		0.484032	0.447245	0.564558	0.507559	0.556534		0.535385	0.509724	0.579969	0.546731	0.556534
B	C	390	0.25967	0.268025	0.623982	0.407901	0.556534		0.46184	0.419473	0.517695	0.471472	0.556534		0.429814	0.424335	0.541187	0.47415	0.556534		0.497166	0.428684	0.561595	0.504758	0.556534		0.538338	0.514077	0.57257	0.545964	0.556534
B		391					0.556534						0.556534						0.556534						0.556534						0.556534
B		392					0.556534						0.556534						0.556534						0.556534						0.556534
B		393					0.556534						0.556534						0.556534						0.556534						0.556534
B		394					0.556534						0.556534						0.556534						0.556534						0.556534
B		395					0.556534						0.556534						0.556534						0.556534						0.556534
B	C	396	0.638596	0.565142	0.411407	0.525684	0.556534		0.447193	0.44072	0.530978	0.481149	0.556534		0.496894	0.454764	0.541839	0.503781	0.556534		0.49188	0.47582	0.559763	0.514799	0.556534		0.55048	0.513586	0.574735	0.550039	0.556534
B	G	397	0.443312	0.488992	0.557544	0.509861	0.556534		0.579182	0.526847	0.522505	0.543392	0.556534		0.527133	0.506244	0.561068	0.535258	0.556534		0.544101	0.520386	0.552399	0.54089	0.556534		0.562908	0.514913	0.581127	0.556676	0.556534
B		398					0.556534						0.556534						0.556534						0.556534						0.556534
B	G	399	0.655638	0.526406	0.598564	0.594629	0.556534		0.579132	0.566018	0.589983	0.580901	0.556534		0.612356	0.589885	0.545024	0.579499	0.556534		0.572663	0.548698	0.566159	0.562994	0.556534		0.563747	0.538965	0.577078	0.561232	0.556534
B	G	400	0.638447	0.682657	0.613842	0.638212	0.556534		0.659958	0.631763	0.585389	0.62065	0.556534		0.622075	0.601545	0.585545	0.601475	0.556534		0.635624	0.606256	0.575535	0.6029	0.556534		0.585972	0.544554	0.566736	0.56544	0.556534
B	C	401	0.685788	0.686227	0.543761	0.629109	0.556534		0.670475	0.664108	0.590538	0.634294	0.556534		0.673492	0.637931	0.611958	0.636951	0.556534		0.642208	0.613704	0.599924	0.616096	0.556534		0.585581	0.560148	0.576537	0.573921	0.556534
B	G	402	0.687189	0.623441	0.614013	0.635562	0.556534		0.691124	0.660198	0.615795	0.650637	0.556534		0.679301	0.656107	0.608672	0.641636	0.556534		0.659551	0.606098	0.589067	0.613652	0.556534		0.616859	0.592712	0.566412	0.589024	0.556534
B	C	403	0.700395	0.670927	0.689612	0.687242	0.556534		0.690756	0.637216	0.628586	0.646952	0.556534		0.664554	0.606724	0.582212	0.612544	0.556534		0.634882	0.616152	0.592915	0.610723	0.556534		0.615604	0.601214	0.580712	0.596918	0.556534
B	G	404	0.684684	0.617282	0.582131	0.618054	0.556534		0.649931	0.574651	0.584429	0.59935	0.556534		0.623988	0.588837	0.598561	0.601548	0.556534		0.629923	0.608091	0.578454	0.601554	0.556534		0.634553	0.617991	0.577865	0.605847	0.556534
B		405					0.556534						0.556534						0.556534						0.556534						0.556534
B		406					0.556534						0.556534						0.556534						0.556534						0.556534
B	U	407	0.564712	0.435744	0.481545	0.492755	0.556534		0.577451	0.549938	0.56306	0.561645	0.556534		0.607297	0.589393	0.578281	0.589242	0.556534		0.621209	0.604153	0.582018	0.599184	0.556534		0.632948	0.629723	0.59113	0.614833	0.556534
B	C	408	0.482958	0.596789	0.625504	0.574126	0.556534		0.550468	0.552919	0.539887	0.546971	0.556534		0.592176	0.58694	0.5541	0.574297	0.556534		0.616146	0.61131	0.569477	0.595258	0.556534		0.633132	0.63285	0.597347	0.618662	0.556534
B	C	409	0.603733	0.626225	0.512613	0.574033	0.556534		0.570495	0.627225	0.568941	0.586892	0.556534		0.585589	0.598192	0.542919	0.572302	0.556534		0.607231	0.6091	0.577315	0.596148	0.556534		0.627738	0.637666	0.61515	0.626014	0.556534
B	C	410	0.624793	0.658663	0.568705	0.612518	0.556534		0.626758	0.652809	0.535849	0.59821	0.556534		0.600243	0.642134	0.595505	0.612446	0.556534		0.600913	0.623354	0.591614	0.605045	0.556534		0.618598	0.637805	0.615626	0.623798	0.556534
B	U	411	0.651748	0.673539	0.526229	0.608078	0.556534		0.638175	0.662553	0.613136	0.638023	0.556534		0.631744	0.666189	0.606849	0.633688	0.556534		0.609735	0.666704	0.628479	0.636078	0.556534		0.60932	0.63677	0.609553	0.618275	0.556534
B	G	412	0.637986	0.655457	0.744476	0.693474	0.556534		0.643399	0.68202	0.650976	0.660629	0.556534		0.63629	0.688783	0.652247	0.660877	0.556534		0.624546	0.670731	0.627585	0.641372	0.556534		0.601066	0.647786	0.614968	0.621585	0.556534
B	A	413	0.640463	0.717063	0.682224	0.680336	0.556534		0.63497	0.703905	0.722101	0.694597	0.556534		0.628659	0.682046	0.662355	0.66061	0.556534		0.623776	0.67549	0.643328	0.648866	0.556534		0.612838	0.675126	0.635641	0.641588	0.556534
B	G	414	0.626462	0.739196	0.739602	0.709981	0.556534		0.617854	0.693745	0.680357	0.667166	0.556534		0.617979	0.679246	0.681672	0.664293	0.556534		0.619362	0.686889	0.653754	0.654858	0.556534		0.626395	0.668544	0.644021	0.648024	0.556534
B	C	415	0.586639	0.624976	0.619244	0.611182	0.556534		0.603815	0.67457	0.660554	0.649218	0.556534		0.60916	0.695845	0.661115	0.656491	0.556534		0.625426	0.695881	0.679857	0.669816	0.556534		0.627904	0.671527	0.659677	0.655956	0.556534
B	U	416	0.598344	0.65954	0.622815	0.626491	0.556534		0.592958	0.674323	0.627917	0.630712	0.556534		0.619907	0.699729	0.66646	0.66298	0.556534		0.624583	0.677157	0.676029	0.662881	0.556534		0.636916	0.667805	0.671367	0.662407	0.556534
B	G	417	0.593893	0.738452	0.641691	0.654464	0.556534		0.628811	0.711492	0.657817	0.664579	0.556534		0.621031	0.656768	0.662076	0.64997	0.556534		0.621708	0.668869	0.676401	0.660158	0.556534		0.626078	0.662946	0.684671	0.663497	0.556534
B	U	418	0.694195	0.736483	0.708946	0.712782	0.556534		0.640058	0.666441	0.68944	0.670725	0.556534		0.627771	0.663582	0.675193	0.659989	0.556534		0.635632	0.651515	0.670358	0.656373	0.556534		0.628366	0.65763	0.677478	0.659016	0.556534
B	G	419	0.632086	0.524389	0.717683	0.644929	0.556534		0.648872	0.639973	0.703819	0.672996	0.556534		0.652888	0.655218	0.69009	0.671388	0.556534		0.627901	0.650817	0.677976	0.657642	0.556534		0.628616	0.627047	0.660352	0.64292	0.556534
B	G	420	0.620335	0.659046	0.684828	0.661278	0.556534		0.658784	0.600384	0.699937	0.663231	0.556534		0.640614	0.631545	0.696265	0.664507	0.556534		0.63716	0.641879	0.684053	0.660169	0.556534		0.626558	0.590583	0.650001	0.626818	0.556534
B	G	421	0.723931	0.617718	0.697301	0.683487	0.556534		0.625596	0.632285	0.684898	0.654942	0.556534		0.634407	0.603644	0.687547	0.650788	0.556534		0.644205	0.590764	0.662932	0.638571	0.556534		0.612148	0.588472	0.642052	0.618803	0.556534
B	A	422	0.532521	0.620092	0.672566	0.620061	0.556534		0.639871	0.611595	0.678408	0.649244	0.556534		0.636631	0.574896	0.642778	0.622457	0.556534		0.631295	0.533851	0.651044	0.612869	0.556534		0.615205	0.582139	0.645545	0.619217	0.556534
B	C	423	0.663162	0.596975	0.665356	0.644183	0.556534		0.612964	0.532572	0.610588	0.589174	0.556534		0.633328	0.510705	0.63096	0.596775	0.556534		0.602158	0.544904	0.624492	0.595452	0.556534		0.625503	0.569252	0.642303	0.617318	0.556534
B	G	424	0.643209	0.380648	0.493841	0.503278	0.556534		0.63673	0.438571	0.594978	0.56011	0.556534		0.574168	0.507512	0.597862	0.56468	0.556534		0.603821	0.535023	0.62112	0.591134	0.556534		0.617647	0.546529	0.633399	0.604583	0.556534
B	U	425	0.60382	0.338091	0.625737	0.532868	0.556534		0.558385	0.440165	0.550463	0.519719	0.556534		0.594058	0.501471	0.595595	0.566878	0.556534		0.601426	0.532019	0.608083	0.584003	0.556534		0.610274	0.547981	0.616758	0.595103	0.556534
B	G	426	0.428128	0.601756	0.531812	0.52301	0.556534		0.55464	0.50991	0.60626	0.562309	0.556534		0.60286	0.501414	0.583731	0.564756	0.556534		0.612177	0.51294	0.599287	0.577236	0.556534		0.593755	0.543575	0.608191	0.585547	0.556534
B		427					0.556534						0.556534						0.556534						0.556534						0.556534
B		428					0.556534						0.556534						0.556534						0.556534						0.556534
B	C	429	0.631973	0.589885	0.661231	0.63105	0.556534		0.589091	0.59611	0.599693	0.595877	0.556534		0.595774	0.522591	0.607162	0.578638	0.556534		0.596152	0.504851	0.580612	0.562446	0.556534		0.576185	0.527433	0.58344	0.564915	0.556534
B	C	430	0.707171	0.59669	0.606036	0.633572	0.556534		0.648974	0.557703	0.626087	0.612438	0.556534		0.585207	0.563044	0.588942	0.580196	0.556534		0.566926	0.537699	0.594433	0.570001	0.556534		0.583884	0.519661	0.566244	0.557079	0.556534
B	C	431	0.607779	0.486535	0.610994	0.572692	0.556534		0.621978	0.541193	0.583889	0.582306	0.556534		0.587306	0.56481	0.600697	0.586826	0.556534		0.556474	0.55228	0.565764	0.559097	0.556534		0.576874	0.51816	0.539895	0.543986	0.556534
B	A	432	0.550985	0.540354	0.534636	0.540654	0.556534		0.532463	0.545825	0.578739	0.556503	0.556534		0.567043	0.534863	0.553461	0.551924	0.556534		0.583487	0.542686	0.558849	0.560648	0.556534		0.553299	0.53427	0.54264	0.542974	0.556534
B	G	433	0.438624	0.610586	0.590587	0.556162	0.556534		0.506756	0.530364	0.516758	0.517785	0.556534		0.549053	0.522446	0.528935	0.531982	0.556534		0.576926	0.54134	0.518032	0.541948	0.556534		0.537778	0.524874	0.543368	0.535789	0.556534
B	G	434	0.530659	0.440152	0.42505	0.45654	0.556534		0.528834	0.528446	0.499681	0.515522	0.556534		0.544706	0.541231	0.481838	0.517475	0.556534		0.530743	0.535793	0.506318	0.521744	0.556534		0.52211	0.519783	0.556301	0.53656	0.556534
B	A	435	0.617219	0.534602	0.483406	0.533863	0.556534		0.577974	0.518405	0.427989	0.496853	0.556534		0.511288	0.544732	0.479719	0.507773	0.556534		0.505786	0.499821	0.509568	0.504766	0.556534		0.510008	0.519214	0.551004	0.530639	0.556534
B	C	436	0.586045	0.58046	0.375511	0.500156	0.556534		0.529051	0.557642	0.460986	0.508721	0.556534		0.510179	0.469562	0.488351	0.487309	0.556534		0.463615	0.500593	0.529488	0.503455	0.556534		0.497091	0.524368	0.544582	0.525742	0.556534
B	U	437	0.383891	0.557863	0.524041	0.492142	0.556534		0.467672	0.457685	0.5111	0.482047	0.556534		0.455205	0.490683	0.538156	0.502297	0.556534		0.472218	0.496742	0.531255	0.50485	0.556534		0.506387	0.53704	0.546737	0.533194	0.556534
B	C	438	0.433082	0.234731	0.633746	0.453843	0.556534		0.357586	0.446117	0.610621	0.492489	0.556534		0.43153	0.500488	0.562066	0.50871	0.556534		0.477136	0.527203	0.54702	0.522444	0.556534		0.510877	0.547129	0.559307	0.542883	0.556534
B		439					0.556534						0.556534						0.556534						0.556534						0.556534
B	G	440	0.255787	0.545756	0.674077	0.531483	0.556534		0.395905	0.454705	0.636926	0.517083	0.556534		0.427338	0.515072	0.594044	0.524618	0.556534		0.490395	0.540249	0.568633	0.539702	0.556534		0.53604	0.552551	0.563706	0.553349	0.556534
B	C	441	0.498846	0.583629	0.602954	0.565924	0.556534		0.439906	0.594255	0.604145	0.559036	0.556534		0.492566	0.528685	0.616176	0.557123	0.556534		0.492443	0.550374	0.611117	0.560714	0.556534		0.549248	0.57237	0.596115	0.577218	0.556534
B	U	442	0.565084	0.653379	0.535404	0.579701	0.556534		0.591321	0.620978	0.591019	0.600097	0.556534		0.526026	0.612004	0.624006	0.595802	0.556534		0.539804	0.566426	0.627537	0.586306	0.556534		0.555044	0.586457	0.621601	0.593836	0.556534
B	C	443	0.710033	0.625928	0.634698	0.654667	0.556534		0.625166	0.643546	0.614333	0.627202	0.556534		0.617951	0.636899	0.616988	0.623764	0.556534		0.574499	0.626916	0.648652	0.6242	0.556534		0.561301	0.597381	0.660344	0.615102	0.556534
B	A	444	0.600379	0.65133	0.672897	0.647238	0.556534		0.675276	0.649163	0.64886	0.657731	0.556534		0.653372	0.651805	0.652707	0.654398	0.556534		0.635239	0.64746	0.661461	0.650653	0.556534		0.583652	0.603448	0.664613	0.625335	0.556534
B	C	445	0.715415	0.670231	0.638986	0.671288	0.556534		0.663914	0.659906	0.697811	0.679208	0.556534		0.676549	0.659042	0.698374	0.681789	0.556534		0.65753	0.664174	0.689852	0.674676	0.556534		0.583568	0.617245	0.668143	0.632734	0.556534
B	A	446	0.675948	0.658157	0.78155	0.719097	0.556534		0.690778	0.672651	0.728092	0.702347	0.556534		0.665518	0.673982	0.731772	0.697673	0.556534		0.666767	0.660061	0.694937	0.678248	0.556534		0.616346	0.624394	0.66755	0.642859	0.556534
B	C	447	0.680971	0.689563	0.763742	0.716657	0.556534		0.670599	0.682783	0.782326	0.72328	0.556534		0.671392	0.668634	0.711393	0.689166	0.556534		0.627071	0.625857	0.700349	0.661186	0.556534		0.629401	0.628923	0.674727	0.651407	0.556534
B	A	448	0.654879	0.700627	0.801686	0.734086	0.556534		0.655199	0.671594	0.712143	0.685148	0.556534		0.61474	0.611888	0.718112	0.661955	0.556534		0.631519	0.621612	0.704924	0.66351	0.556534		0.637441	0.625866	0.692142	0.660371	0.556534
B	U	449	0.629748	0.624593	0.571001	0.604703	0.556534		0.572261	0.570573	0.681756	0.624673	0.556534		0.599438	0.60032	0.702252	0.647669	0.556534		0.61474	0.611888	0.718112	0.661955	0.556534		0.627071	0.625857	0.700349	0.661186	0.556534
B	G	450	0.432156	0.386498	0.672581	0.535231	0.556534		0.530952	0.505545	0.621791	0.569967	0.556534		0.572261	0.570573	0.681756	0.624673	0.556534		0.599438	0.60032	0.702252	0.647669	0.556534		0.631519	0.621612	0.704924	0.66351	0.556534
Protein - Chain E								Average over 3 residues					Average over 5 residues					Average over 7 residues					Average over 11 residues
Chain	Res	Res #	Q_backBone	Q_sideChain	Q_residue	ExpectedQ@3.12		Q_backBone	Q_sideChain	Q_residue	ExpectedQ@3.12		Q_backBone	Q_sideChain	Q_residue	ExpectedQ@3.12		Q_backBone	Q_sideChain	Q_residue	ExpectedQ@3.12		Q_backBone	Q_sideChain	Q_residue	ExpectedQ@3.12
E	THR	23	0.348266	0.753096	0.521764	0.556534		0.379748	0.715427	0.55534	0.556534		0.375482	0.659779	0.52616	0.556534		0.418649	0.619043	0.524531	0.556534		0.483804	0.570051	0.530718	0.556534
E	TYR	24	0.41123	0.677758	0.588915	0.556534		0.375482	0.659779	0.52616	0.556534		0.418649	0.619043	0.524531	0.556534		0.459574	0.587676	0.528173	0.556534		0.453754	0.560499	0.508031	0.556534
E	GLN	25	0.366949	0.548484	0.467802	0.556534		0.44211	0.574359	0.525453	0.556534		0.459574	0.587676	0.528173	0.556534		0.483804	0.570051	0.530718	0.556534		0.471291	0.569881	0.521377	0.556534
E	GLU	26	0.548151	0.496836	0.519643	0.556534		0.512792	0.502509	0.510062	0.556534		0.510912	0.533442	0.532508	0.556534		0.453754	0.560499	0.508031	0.556534		0.493635	0.584694	0.540058	0.556534
E	LEU	27	0.623277	0.462205	0.542741	0.556534		0.592127	0.480323	0.535275	0.556534		0.483356	0.498528	0.489107	0.556534		0.488866	0.543708	0.521322	0.556534		0.500203	0.597091	0.549451	0.556534
E	LEU	28	0.604955	0.481928	0.543441	0.556534		0.50056	0.48244	0.48603	0.556534		0.528777	0.515943	0.518508	0.556534		0.526175	0.547341	0.535692	0.556534		0.512339	0.596802	0.55556	0.556534
E	VAL	29	0.27345	0.503186	0.371908	0.556534		0.490819	0.540224	0.510052	0.556534		0.553624	0.557214	0.55248	0.556534		0.553656	0.570225	0.559433	0.556534		0.55073	0.595006	0.576486	0.556534
E	ASN	30	0.594052	0.635559	0.614805	0.556534		0.513297	0.613979	0.558738	0.556534		0.540833	0.606506	0.57073	0.556534		0.565875	0.584093	0.57329	0.556534		0.579847	0.593736	0.588218	0.556534
E	GLN	31	0.67239	0.703192	0.689502	0.556534		0.608586	0.682473	0.6461	0.556534		0.546579	0.628904	0.58537	0.556534		0.586917	0.622826	0.603178	0.556534		0.615642	0.589944	0.60202	0.556534
E	ASN	32	0.559317	0.708668	0.633992	0.556534		0.621799	0.668592	0.646713	0.556534		0.646003	0.674933	0.661379	0.556534		0.604997	0.648807	0.62811	0.556534		0.629462	0.604859	0.616902	0.556534
E	PRO	33	0.633689	0.593916	0.616643	0.556534		0.654525	0.678638	0.667529	0.556534		0.673496	0.680581	0.682012	0.556534		0.674604	0.649318	0.663498	0.556534		0.635899	0.62938	0.632381	0.556534
E	ILE	34	0.77057	0.733332	0.751951	0.556534		0.711924	0.663681	0.695522	0.556534		0.691158	0.641295	0.668036	0.556534		0.689765	0.652939	0.67329	0.556534		0.63416	0.651217	0.638712	0.556534
E	ALA	35	0.731515	0.663796	0.717971	0.556534		0.754261	0.634631	0.696516	0.556534		0.719329	0.631742	0.677906	0.556534		0.692864	0.657045	0.676648	0.556534		0.646101	0.647278	0.643371	0.556534
E	GLN	36	0.760699	0.506765	0.619625	0.556534		0.730796	0.610488	0.673646	0.556534		0.731408	0.659347	0.69718	0.556534		0.69665	0.658968	0.673661	0.556534		0.639801	0.650973	0.643946	0.556534
E	PRO	37	0.700172	0.660903	0.683343	0.556534		0.718319	0.633202	0.671993	0.556534		0.694458	0.657106	0.669406	0.556534		0.663952	0.639818	0.64602	0.556534		0.618494	0.632163	0.624455	0.556534
E	LEU	38	0.694084	0.731938	0.713011	0.556534		0.660026	0.70499	0.669812	0.556534		0.629116	0.61632	0.610443	0.556534		0.628835	0.631657	0.627331	0.556534		0.623166	0.629646	0.625532	0.556534
E	ALA	39	0.58582	0.722129	0.613082	0.556534		0.561569	0.637977	0.583083	0.556534		0.581926	0.650207	0.610744	0.556534		0.586907	0.607727	0.592635	0.556534		0.61931	0.628293	0.622748	0.556534
E	SER	40	0.404802	0.459864	0.423156	0.556534		0.505125	0.619399	0.552456	0.556534		0.529495	0.617284	0.569095	0.556534		0.565479	0.632615	0.59638	0.556534		0.603715	0.619911	0.611282	0.556534
E	ARG	41	0.524752	0.676204	0.621131	0.556534		0.455857	0.544118	0.506461	0.556534		0.512819	0.607093	0.555662	0.556534		0.549922	0.620918	0.582478	0.556534		0.590703	0.602921	0.593871	0.556534
E	ARG	42	0.438017	0.496285	0.475097	0.556534		0.524492	0.617823	0.58069	0.556534		0.51391	0.578472	0.55025	0.556534		0.536342	0.607946	0.570021	0.556534		0.572875	0.621031	0.595295	0.556534
E	LEU	43	0.610707	0.680981	0.645844	0.556534		0.546664	0.585431	0.568988	0.556534		0.552754	0.614726	0.590783	0.556534		0.536708	0.572913	0.557645	0.556534		0.556349	0.624829	0.591468	0.556534
E	THR	44	0.59127	0.579027	0.586023	0.556534		0.600333	0.633713	0.619228	0.556534		0.56548	0.574865	0.571846	0.556534		0.559536	0.608073	0.58795	0.556534		0.556349	0.61229	0.584693	0.556534
E	ARG	45	0.599023	0.64113	0.625818	0.556534		0.592892	0.565686	0.57943	0.556534		0.590796	0.616805	0.603885	0.556534		0.558626	0.611855	0.590824	0.556534		0.559119	0.610629	0.587638	0.556534
E	LYS	46	0.588383	0.476901	0.526449	0.556534		0.584001	0.608005	0.595852	0.556534		0.572331	0.621144	0.602966	0.556534		0.595206	0.625816	0.614165	0.556534		0.56108	0.616436	0.592356	0.556534
E	LEU	47	0.564597	0.705983	0.63529	0.556534		0.557121	0.628521	0.600995	0.556534		0.592894	0.62414	0.613458	0.556534		0.596004	0.629083	0.614113	0.556534		0.564988	0.611601	0.590294	0.556534
E	TYR	48	0.518383	0.702679	0.641247	0.556534		0.592354	0.667556	0.638341	0.556534		0.596347	0.636685	0.61739	0.556534		0.572448	0.621185	0.598261	0.556534		0.58352	0.614037	0.599456	0.556534
E	LYS	49	0.694081	0.594007	0.638485	0.556534		0.609585	0.666847	0.641737	0.556534		0.563946	0.646053	0.607112	0.556534		0.567978	0.618598	0.594351	0.556534		0.58214	0.573409	0.58831	0.556534
E	CYS	50	0.61629	0.703856	0.645479	0.556534		0.578916	0.6072	0.58634	0.556534		0.564574	0.62946	0.599744	0.556534		0.57562	0.625195	0.601412	0.556534		0.571215	0.591319	0.589743	0.556534
E	ILE	51	0.426376	0.523738	0.475057	0.556534		0.536801	0.616872	0.572995	0.556534		0.589272	0.59354	0.58667	0.556534		0.580037	0.557779	0.585404	0.556534		0.564535	0.57988	0.58011	0.556534
E	LYS	52	0.567737	0.623022	0.598451	0.556534		0.545329	0.556613	0.549795	0.556534		0.569559	0.521553	0.563619	0.556534		0.573282	0.568259	0.579767	0.556534		0.575102	0.603996	0.598204	0.556534
E	LYS	53	0.641875	0.523079	0.575877	0.556534		0.60171	0.460058	0.565853	0.556534		0.540521	0.53599	0.554881	0.556534		0.549206	0.557015	0.562819	0.556534		0.562853	0.593625	0.587712	0.556534
E	ALA	54	0.595519	0.234073	0.52323	0.556534		0.569497	0.511064	0.566965	0.556534		0.560356	0.534302	0.56384	0.556534		0.561825	0.56249	0.574249	0.556534		0.566653	0.583711	0.582032	0.556534
E	VAL	55	0.471098	0.776041	0.601788	0.556534		0.530722	0.50847	0.54829	0.556534		0.587732	0.558134	0.589247	0.556534		0.562321	0.572228	0.580652	0.556534		0.556455	0.589827	0.580496	0.556534
E	LYS	56	0.52555	0.515296	0.519853	0.556534		0.567088	0.67784	0.615709	0.556534		0.545327	0.571899	0.578047	0.556534		0.561243	0.568028	0.57784	0.556534		0.555268	0.576251	0.573838	0.556534
E	GLN	57	0.704618	0.742182	0.725487	0.556534		0.55334	0.61646	0.588406	0.556534		0.538261	0.643809	0.589154	0.556534		0.552675	0.587772	0.584371	0.556534		0.575136	0.571764	0.579414	0.556534
E	LYS	58	0.429852	0.5919	0.519879	0.556534		0.564885	0.642569	0.608043	0.556534		0.560422	0.620858	0.593116	0.556534		0.553778	0.633551	0.591372	0.556534		0.572238	0.515126	0.573724	0.556534
E	GLN	59	0.560187	0.593626	0.578764	0.556534		0.523981	0.615604	0.573412	0.556534		0.575959	0.628703	0.603592	0.556534		0.57861	0.590456	0.58203	0.556534		0.576226	0.513686	0.576756	0.556534
E	ILE	60	0.581903	0.661286	0.621595	0.556534		0.581775	0.603145	0.590865	0.556534		0.564021	0.575142	0.565774	0.556534		0.580082	0.516842	0.584316	0.556534		0.576018	0.542438	0.580954	0.556534
E	ARG	61	0.603236	0.554521	0.572236	0.556534		0.610022	0.563395	0.576742	0.556534		0.585222	0.456762	0.568969	0.556534		0.577385	0.483278	0.567709	0.556534		0.587976	0.499035	0.565677	0.556534
E	ARG	62	0.644926	0.474378	0.536396	0.556534		0.594673	0.342967	0.548162	0.556534		0.610332	0.439485	0.575064	0.556534		0.600726	0.477342	0.574784	0.556534		0.596207	0.516385	0.577934	0.556534
E	GLY	63	0.535856		0.535856	0.556534		0.622173		0.560496	0.556534		0.612598		0.564626	0.556534		0.60679		0.554066	0.556534		0.595308		0.569357	0.556534
E	VAL	64	0.685738	0.507237	0.609237	0.556534		0.604943	0.352527	0.5715	0.556534		0.612478	0.366114	0.536926	0.556534		0.611673	0.441606	0.558793	0.556534		0.609725	0.508343	0.579474	0.556534
E	LYS	65	0.593235	0.550345	0.569408	0.556534		0.627202	0.452064	0.537459	0.556534		0.60671	0.412469	0.560584	0.556534		0.624744	0.445284	0.567208	0.556534		0.620274	0.504007	0.580796	0.556534
E	GLU	66	0.602634	0.298611	0.433732	0.556534		0.603986	0.518369	0.552609	0.556534		0.638486	0.528522	0.579641	0.556534		0.616674	0.472566	0.580747	0.556534		0.62906	0.505577	0.585974	0.556534
E	VAL	67	0.616087	0.706152	0.654686	0.556534		0.637818	0.528342	0.573186	0.556534		0.619025	0.560145	0.584027	0.556534		0.636727	0.550555	0.588954	0.556534		0.623079	0.506375	0.583987	0.556534
E	GLN	68	0.694734	0.580263	0.631139	0.556534		0.633086	0.650589	0.638998	0.556534		0.635624	0.559261	0.588807	0.556534		0.635701	0.575029	0.598856	0.556534		0.619266	0.515215	0.588456	0.556534
E	LYS	69	0.588437	0.665353	0.631168	0.556534		0.653132	0.597181	0.618538	0.556534		0.650807	0.63525	0.637771	0.556534		0.62773	0.57688	0.596137	0.556534		0.604561	0.515215	0.573751	0.556534
E	PHE	70	0.676226	0.545926	0.593308	0.556534		0.647738	0.629945	0.634343	0.556534		0.635078	0.606679	0.616908	0.556534		0.627781	0.615882	0.617827	0.556534		0.605324	0.510726	0.569536	0.556534
E	VAL	71	0.678551	0.678556	0.678553	0.556534		0.63074	0.595927	0.607411	0.556534		0.616729	0.604951	0.607793	0.556534		0.593211	0.515003	0.577743	0.556534		0.611635	0.511544	0.572796	0.556534
E	ASN	72	0.537442	0.563299	0.55037	0.556534		0.606327	0.604493	0.604829	0.556534		0.573861	0.471881	0.556379	0.556534		0.593125	0.497517	0.56799	0.556534		0.627131	0.484398	0.603646	0.556534
E	LYS	73	0.602988	0.571623	0.585563	0.556534		0.504843	0.378307	0.503345	0.556534		0.577442	0.454267	0.550291	0.556534		0.603728	0.482373	0.56429	0.556534		0.629632	0.474492	0.600529	0.556534
E	GLY	74	0.3741		0.3741	0.556534		0.557073		0.50751	0.556534		0.574264		0.535633	0.556534		0.617566		0.589973	0.556534		0.630788		0.60886	0.556534
E	GLU	75	0.694129	0.457859	0.562868	0.556534		0.576964	0.339069	0.514078	0.556534		0.621394	0.317766	0.580177	0.556534		0.612572	0.39276	0.581664	0.556534		0.628164	0.491881	0.607775	0.556534
E	LYS	76	0.662661	0.559348	0.605265	0.556534		0.70996	0.339069	0.647074	0.556534		0.629515	0.322879	0.587143	0.556534		0.636859	0.417733	0.606294	0.556534		0.620704	0.504265	0.611852	0.556534
E	GLY	77	0.77309		0.77309	0.556534		0.693114		0.666248	0.556534		0.696186		0.656879	0.556534		0.630657		0.611104	0.556534		0.619031		0.608452	0.556534
E	ILE	78	0.643593	0.597189	0.620391	0.556534		0.708046	0.4451	0.705421	0.556534		0.669274	0.518686	0.668152	0.556534		0.662094	0.533348	0.648826	0.556534		0.63116	0.442746	0.619406	0.556534
E	MET	79	0.707455	0.738111	0.722783	0.556534		0.636873	0.678027	0.654136	0.556534		0.655574	0.543246	0.67473	0.556534		0.65724	0.548675	0.660009	0.556534		0.644962	0.426237	0.618211	0.556534
E	VAL	80	0.559571	0.698782	0.619233	0.556534		0.620395	0.706348	0.660057	0.556534		0.632986	0.656275	0.648342	0.556534		0.658412	0.468768	0.669381	0.556534		0.657028	0.492481	0.63892	0.556534
E	LEU	81	0.594159	0.68215	0.638155	0.556534		0.604628	0.648692	0.632846	0.556534		0.63844	0.536837	0.658437	0.556534		0.655801	0.524487	0.640714	0.556534		0.656138	0.5206	0.653728	0.556534
E	ALA	82	0.660152	0.565143	0.641151	0.556534		0.641725	0.415764	0.650056	0.556534		0.647912	0.467221	0.628365	0.556534		0.636263	0.543271	0.638073	0.556534		0.656288	0.528683	0.658471	0.556534
E	GLY	83	0.670864		0.670864	0.556534		0.695276		0.628145	0.556534		0.637362		0.624899	0.556534		0.63296		0.638497	0.556534		0.644222		0.6494	0.556534
E	ASP	84	0.754813	0.390031	0.572422	0.556534		0.644166	0.372904	0.615063	0.556534		0.655397	0.490203	0.642418	0.556534		0.647923	0.540204	0.643954	0.556534		0.647972	0.603323	0.656629	0.556534
E	THR	85	0.506823	0.72868	0.601905	0.556534		0.648657	0.628625	0.633358	0.556534		0.65623	0.506827	0.645675	0.556534		0.654523	0.543649	0.648977	0.556534		0.637358	0.589961	0.644638	0.556534
E	LEU	86	0.684335	0.767163	0.725749	0.556534		0.618492	0.714702	0.661697	0.556534		0.650129	0.64808	0.646164	0.556534		0.65805	0.564624	0.657371	0.556534		0.622373	0.591089	0.643409	0.556534
E	PRO	87	0.664317	0.648263	0.657436	0.556534		0.663003	0.707229	0.685499	0.556534		0.636135	0.712467	0.671662	0.556534		0.646598	0.649071	0.645945	0.556534		0.633444	0.587723	0.648334	0.556534
E	ILE	88	0.640359	0.706263	0.673311	0.556534		0.663173	0.688831	0.676886	0.556534		0.65291	0.684957	0.669458	0.556534		0.595159	0.694951	0.650701	0.556534		0.629433	0.60083	0.651139	0.556534
E	GLU	89	0.684842	0.711967	0.699912	0.556534		0.638633	0.669786	0.654702	0.556534		0.594992	0.673763	0.64545	0.556534		0.625033	0.683014	0.663619	0.556534		0.615352	0.667609	0.646994	0.556534
E	VAL	90	0.590699	0.591128	0.590883	0.556534		0.556761	0.67143	0.632168	0.556534		0.605317	0.673135	0.65243	0.556534		0.615276	0.674751	0.655942	0.556534		0.604763	0.69105	0.653358	0.556534
E	TYR	91	0.394742	0.711195	0.60571	0.556534		0.567127	0.649148	0.629643	0.556534		0.600452	0.673747	0.652169	0.556534		0.594084	0.687081	0.651347	0.556534		0.614838	0.692261	0.659634	0.556534
E	CYS	92	0.715942	0.645122	0.692335	0.556534		0.575572	0.688547	0.656684	0.556534		0.566677	0.678267	0.637241	0.556534		0.593794	0.67874	0.646934	0.556534		0.614277	0.6871	0.656773	0.556534
E	HIS	93	0.616034	0.709323	0.672007	0.556534		0.615982	0.696337	0.663204	0.556534		0.576203	0.689617	0.647549	0.556534		0.584194	0.683031	0.642796	0.556534		0.60736	0.698257	0.65602	0.556534
E	LEU	94	0.515971	0.734567	0.625269	0.556534		0.590111	0.697257	0.646566	0.556534		0.620784	0.695779	0.660595	0.556534		0.59669	0.700068	0.657566	0.556534		0.599186	0.70022	0.65381	0.556534
E	PRO	95	0.638328	0.64788	0.642422	0.556534		0.590648	0.708151	0.646211	0.556534		0.613229	0.708832	0.660983	0.556534		0.624331	0.708611	0.663772	0.556534		0.597232	0.676468	0.64082	0.556534
E	VAL	96	0.617646	0.742005	0.670942	0.556534		0.644714	0.700089	0.669213	0.556534		0.607668	0.721167	0.656412	0.556534		0.600689	0.720429	0.657582	0.556534		0.588634	0.667244	0.631832	0.556534
E	MET	97	0.678167	0.710383	0.694275	0.556534		0.628013	0.741129	0.671456	0.556534		0.614564	0.719823	0.661159	0.556534		0.607448	0.683482	0.641155	0.556534		0.606697	0.652764	0.628828	0.556534
E	CYS	98	0.588228	0.770999	0.649151	0.556534		0.605615	0.73641	0.664144	0.556534		0.619567	0.680386	0.644079	0.556534		0.604613	0.648497	0.622119	0.556534		0.596682	0.637789	0.615261	0.556534
E	GLU	99	0.550452	0.727848	0.649005	0.556534		0.600674	0.649847	0.618392	0.556534		0.595263	0.629919	0.608293	0.556534		0.598199	0.634787	0.612154	0.556534		0.603052	0.63103	0.61455	0.556534
E	ASP	100	0.663344	0.450695	0.557019	0.556534		0.569973	0.556071	0.566014	0.556534		0.578316	0.598224	0.583972	0.556534		0.596504	0.597415	0.59389	0.556534		0.622712	0.626084	0.621118	0.556534
E	ARG	101	0.496124	0.489669	0.492016	0.556534		0.584299	0.497424	0.540568	0.556534		0.581827	0.540105	0.562761	0.556534		0.597638	0.586642	0.589592	0.556534		0.633541	0.622806	0.625901	0.556534
E	ASN	102	0.59343	0.551908	0.572669	0.556534		0.565112	0.507327	0.535926	0.556534		0.608957	0.52153	0.565798	0.556534		0.618208	0.573665	0.596501	0.556534		0.63458	0.616875	0.624986	0.556534
E	LEU	103	0.605783	0.480403	0.543093	0.556534		0.628439	0.555762	0.593317	0.556534		0.622733	0.567423	0.593897	0.556534		0.64778	0.557089	0.603077	0.556534		0.635356	0.600802	0.617337	0.556534
E	PRO	104	0.686103	0.634973	0.66419	0.556534		0.674703	0.598512	0.634932	0.556534		0.674998	0.591852	0.634501	0.556534		0.642885	0.589386	0.617914	0.556534		0.651953	0.591814	0.624551	0.556534
E	TYR	105	0.732223	0.68016	0.697514	0.556534		0.725259	0.642317	0.68558	0.556534		0.682128	0.616825	0.652142	0.556534		0.67011	0.595658	0.634788	0.556534		0.66366	0.566535	0.620346	0.556534
E	VAL	106	0.757451	0.611817	0.695037	0.556534		0.706251	0.65625	0.684475	0.556534		0.698311	0.627459	0.66555	0.556534		0.695447	0.612833	0.657051	0.556534		0.651738	0.57478	0.618554	0.556534
E	TYR	107	0.629078	0.676774	0.660875	0.556534		0.691076	0.607388	0.655349	0.556534		0.715249	0.634891	0.678414	0.556534		0.70594	0.608459	0.665573	0.556534		0.667427	0.589074	0.633767	0.556534
E	ILE	108	0.686698	0.533572	0.610135	0.556534		0.695524	0.627493	0.666507	0.556534		0.704651	0.588816	0.659462	0.556534		0.683954	0.59509	0.647447	0.556534		0.675488	0.594166	0.640344	0.556534
E	PRO	109	0.770795	0.672134	0.728512	0.556534		0.712243	0.551829	0.647132	0.556534		0.659601	0.57473	0.627915	0.556534		0.67488	0.590339	0.641996	0.556534		0.669419	0.594532	0.637492	0.556534
E	SER	110	0.679235	0.449783	0.602751	0.556534		0.660743	0.554435	0.622855	0.556534		0.667526	0.568756	0.627612	0.556534		0.664116	0.589781	0.634849	0.556534		0.650552	0.536807	0.620617	0.556534
E	LYS	111	0.532199	0.541388	0.537304	0.556534		0.626712	0.546025	0.599805	0.556534		0.666607	0.583625	0.634587	0.556534		0.651251	0.562304	0.613542	0.556534		0.625328	0.531434	0.601572	0.556534
E	THR	112	0.668702	0.646906	0.659361	0.556534		0.627668	0.598736	0.613891	0.556534		0.620253	0.546084	0.59123	0.556534		0.621518	0.486079	0.594747	0.556534		0.604923	0.546278	0.591243	0.556534
E	ASP	113	0.682105	0.607913	0.645009	0.556534		0.629943	0.579749	0.605365	0.556534		0.580119	0.456127	0.566393	0.556534		0.576369	0.478782	0.56039	0.556534		0.606172	0.494767	0.579916	0.556534
E	LEU	114	0.539022	0.48443	0.511726	0.556534		0.566565	0.364114	0.545101	0.556534		0.564629	0.472061	0.556535	0.556534		0.555478	0.525256	0.557342	0.556534		0.565508	0.44626	0.546213	0.556534
E	GLY	115	0.478567		0.478567	0.556534		0.49078		0.492768	0.556534		0.537489		0.540946	0.556534		0.57128		0.557197	0.556534		0.533308		0.512125	0.556534
E	ALA	116	0.454751	0.621056	0.488012	0.556534		0.488772	0.465386	0.515999	0.556534		0.529631	0.398148	0.519201	0.556534		0.509951	0.371236	0.497202	0.556534		0.49807	0.405372	0.491572	0.556534
E	ALA	117	0.532997	0.775101	0.581418	0.556534		0.543522	0.502103	0.535238	0.556534		0.469705	0.301262	0.464735	0.556534		0.472022	0.316884	0.455565	0.556534		0.480281	0.417277	0.492746	0.556534
E	ALA	118	0.642818	0.110152	0.536284	0.556534		0.471736	0.295084	0.452366	0.556534		0.457313	0.346751	0.439732	0.556534		0.436678	0.311208	0.43627	0.556534		0.477539	0.403151	0.485126	0.556534
E	GLY	119	0.239395		0.239395	0.556534		0.432938		0.37641	0.556534		0.424686		0.417462	0.556534		0.416385		0.446506	0.556534		0.474832		0.477918	0.556534
E	SER	120	0.416602	0.227446	0.35355	0.556534		0.315871	0.22405	0.323203	0.556534		0.385389	0.290928	0.411223	0.556534		0.442641	0.388753	0.45901	0.556534		0.484187	0.413238	0.493122	0.556534
E	LYS	121	0.291616	0.444703	0.376664	0.556534		0.348245	0.448163	0.426812	0.556534		0.384534	0.367203	0.419073	0.556534		0.459688	0.342347	0.456769	0.556534		0.498855	0.459853	0.502836	0.556534
E	ARG	122	0.336516	0.672339	0.550222	0.556534		0.422225	0.53619	0.500807	0.556534		0.467121	0.457255	0.48434	0.556534		0.459561	0.434187	0.477151	0.556534		0.519712	0.456194	0.51597	0.556534
E	PRO	123	0.638542	0.491527	0.575536	0.556534		0.542463	0.538042	0.563829	0.556534		0.512186	0.562373	0.549423	0.556534		0.516778	0.507439	0.526583	0.556534		0.529159	0.45277	0.525584	0.556534
E	THR	124	0.65233	0.450261	0.565729	0.556534		0.644266	0.564941	0.606743	0.556534		0.581846	0.575984	0.591174	0.556534		0.555003	0.557919	0.566432	0.556534		0.53623	0.490558	0.534752	0.556534
E	CYS	125	0.641928	0.753036	0.678964	0.556534		0.644724	0.572019	0.610037	0.556534		0.651378	0.557679	0.607628	0.556534		0.604331	0.599738	0.610791	0.556534		0.569999	0.545555	0.568223	0.556534
E	VAL	126	0.639914	0.512759	0.585419	0.556534		0.655339	0.615535	0.632292	0.556534		0.651052	0.60686	0.629956	0.556534		0.6592	0.578808	0.623206	0.556534		0.584231	0.574198	0.586993	0.556534
E	ILE	127	0.684175	0.580812	0.632493	0.556534		0.653667	0.610334	0.635028	0.556534		0.664706	0.621973	0.644235	0.556534		0.655244	0.595012	0.627783	0.556534		0.575165	0.584826	0.590362	0.556534
E	MET	128	0.636912	0.737433	0.687173	0.556534		0.680563	0.61469	0.652264	0.556534		0.65849	0.592358	0.629958	0.556534		0.643933	0.608192	0.626968	0.556534		0.584372	0.563694	0.580247	0.556534
E	VAL	129	0.7206	0.525825	0.637125	0.556534		0.656121	0.622739	0.643959	0.556534		0.645138	0.59831	0.624879	0.556534		0.579643	0.580845	0.589077	0.556534		0.587273	0.572628	0.584803	0.556534
E	LYS	130	0.61085	0.60496	0.607578	0.556534		0.634868	0.557769	0.601576	0.556534		0.546682	0.594469	0.581125	0.556534		0.550768	0.570435	0.568153	0.556534		0.575724	0.57305	0.576861	0.556534
E	PRO	131	0.573155	0.54252	0.560026	0.556534		0.458633	0.569696	0.527109	0.556534		0.506858	0.534961	0.531482	0.556534		0.548808	0.571721	0.567176	0.556534		0.551734	0.549181	0.555183	0.556534
E	HIS	132	0.191895	0.561609	0.413724	0.556534		0.400947	0.514673	0.470902	0.556534		0.496829	0.547757	0.529187	0.556534		0.532863	0.531358	0.537346	0.556534		0.550523	0.544751	0.550715	0.556534
E	GLU	133	0.437791	0.439889	0.438956	0.556534		0.43338	0.530435	0.492777	0.556534		0.479718	0.517745	0.503344	0.556534		0.483924	0.526309	0.509257	0.556534		0.545352	0.526673	0.545782	0.556534
E	GLU	134	0.670455	0.589808	0.625651	0.556534		0.544513	0.494865	0.514323	0.556534		0.440693	0.507337	0.47944	0.556534		0.486173	0.506176	0.499072	0.556534		0.537004	0.518657	0.539178	0.556534
E	TYR	135	0.525293	0.454897	0.478363	0.556534		0.524593	0.511729	0.514839	0.556534		0.527632	0.487821	0.50395	0.556534		0.493907	0.483238	0.501672	0.556534		0.517873	0.510234	0.524136	0.556534
E	GLN	136	0.378032	0.490482	0.440504	0.556534		0.509972	0.469802	0.485048	0.556534		0.565533	0.476233	0.531804	0.556534		0.544363	0.495759	0.530359	0.556534		0.511254	0.496872	0.513771	0.556534
E	GLU	137	0.62659	0.464027	0.536277	0.556534		0.543972	0.445487	0.518336	0.556534		0.540459	0.488123	0.52958	0.556534		0.554701	0.494799	0.535031	0.556534		0.513728	0.518173	0.522786	0.556534
E	ALA	138	0.627295	0.381953	0.578227	0.556534		0.599657	0.498412	0.576345	0.556534		0.537432	0.483778	0.528241	0.556534		0.535786	0.475966	0.516161	0.556534		0.560959	0.529913	0.548911	0.556534
E	TYR	139	0.545084	0.649255	0.614531	0.556534		0.560846	0.488127	0.554808	0.556534		0.569435	0.477276	0.538853	0.556534		0.54651	0.521958	0.541994	0.556534		0.568554	0.517414	0.545342	0.556534
E	ASP	140	0.510158	0.433172	0.471665	0.556534		0.531096	0.513468	0.526586	0.556534		0.564189	0.539839	0.563435	0.556534		0.594139	0.550566	0.57922	0.556534		0.570165	0.52584	0.55074	0.556534
E	GLU	141	0.538047	0.457975	0.493563	0.556534		0.549522	0.555996	0.541472	0.556534		0.581018	0.601597	0.588008	0.556534		0.579103	0.527477	0.55971	0.556534		0.576043	0.549125	0.565602	0.556534
E	CYS	142	0.600362	0.776839	0.659188	0.556534		0.616616	0.641852	0.617947	0.556534		0.576269	0.532226	0.545042	0.556534		0.5878	0.570412	0.574966	0.556534		0.597261	0.570221	0.586752	0.556534
E	LEU	143	0.71144	0.690742	0.701091	0.556534		0.611046	0.589993	0.586661	0.556534		0.611871	0.582092	0.587714	0.556534		0.594211	0.579238	0.578869	0.556534		0.5985	0.590152	0.597506	0.556534
E	GLU	144	0.521338	0.3024	0.399705	0.556534		0.640316	0.558548	0.595273	0.556534		0.622254	0.632703	0.617371	0.556534		0.608677	0.620576	0.607653	0.556534		0.570742	0.607524	0.585621	0.556534
E	GLU	145	0.688171	0.682503	0.685022	0.556534		0.599823	0.565311	0.575525	0.556534		0.624467	0.621843	0.620164	0.556534		0.623274	0.65276	0.630654	0.556534		0.581102	0.594689	0.583786	0.556534
E	VAL	146	0.589962	0.711032	0.641849	0.556534		0.629852	0.705358	0.666675	0.556534		0.610223	0.620348	0.61086	0.556534		0.583501	0.623646	0.600413	0.556534		0.585852	0.588734	0.583183	0.556534
E	GLN	147	0.611423	0.722538	0.673153	0.556534		0.613869	0.705612	0.656524	0.556534		0.570346	0.674476	0.620418	0.556534		0.576017	0.597551	0.585163	0.556534		0.594005	0.609906	0.59825	0.556534
E	SER	148	0.640223	0.683267	0.654571	0.556534		0.524532	0.659616	0.59174	0.556534		0.564522	0.63959	0.602283	0.556534		0.581884	0.606874	0.594496	0.556534		0.593369	0.593213	0.592156	0.556534
E	LEU	149	0.321952	0.573041	0.447496	0.556534		0.540409	0.588128	0.565472	0.556534		0.559011	0.570916	0.56692	0.556534		0.573249	0.608069	0.590821	0.556534		0.58025	0.582376	0.580053	0.556534
E	PRO	150	0.659052	0.508074	0.594347	0.556534		0.514469	0.482925	0.502292	0.556534		0.562271	0.564582	0.564149	0.556534		0.570463	0.590908	0.582316	0.556534		0.587614	0.617373	0.602596	0.556534
E	LEU	151	0.562404	0.36766	0.465032	0.556534		0.616394	0.522201	0.572892	0.556534		0.542783	0.534911	0.541543	0.556534		0.562271	0.564582	0.564149	0.556534		0.573249	0.608069	0.590821	0.556534
E	PRO	152	0.627725	0.690869	0.659297	0.556534		0.595065	0.529265	0.562165	0.556534		0.616394	0.522201	0.572892	0.556534		0.542783	0.534911	0.541543	0.556534		0.570463	0.590908	0.582316	0.556534
Protein - Chain D								Average over 3 residues					Average over 5 residues					Average over 7 residues					Average over 11 residues
Chain	Res	Res #	Q_backBone	Q_sideChain	Q_residue	ExpectedQ@3.12		Q_backBone	Q_sideChain	Q_residue	ExpectedQ@3.12		Q_backBone	Q_sideChain	Q_residue	ExpectedQ@3.12		Q_backBone	Q_sideChain	Q_residue	ExpectedQ@3.12		Q_backBone	Q_sideChain	Q_residue	ExpectedQ@3.12
D	PRO	66	0.617038	0.383457	0.516932	0.556534		0.375905	0.483302	0.421932	0.556534		0.378363	0.506864	0.440661	0.556534		0.451695	0.49419	0.46413	0.556534		0.477447	0.492201	0.479919	0.556534
D	PRO	67	0.134772	0.583146	0.326933	0.556534		0.378363	0.506864	0.440661	0.556534		0.451695	0.49419	0.46413	0.556534		0.450599	0.528867	0.479521	0.556534		0.487348	0.50304	0.49099	0.556534
D	GLU	68	0.383278	0.55399	0.478118	0.556534		0.39658	0.5311	0.446529	0.556534		0.450599	0.528867	0.479521	0.556534		0.477447	0.492201	0.479919	0.556534		0.47989	0.518533	0.495533	0.556534
D	ARG	69	0.67169	0.456165	0.534538	0.556534		0.500395	0.559244	0.517914	0.556534		0.449529	0.513949	0.472516	0.556534		0.487348	0.50304	0.49099	0.556534		0.481374	0.460918	0.495279	0.556534
D	VAL	70	0.446217	0.667578	0.541086	0.556534		0.576532	0.477537	0.519177	0.556534		0.531925	0.510936	0.518613	0.556534		0.460298	0.53783	0.492476	0.556534		0.472131	0.481518	0.500088	0.556534
D	VAL	71	0.611689	0.308867	0.481908	0.556534		0.534886	0.514842	0.526803	0.556534		0.540807	0.525534	0.528456	0.556534		0.511508	0.454523	0.516235	0.556534		0.459761	0.484644	0.495581	0.556534
D	LEU	72	0.546753	0.56808	0.557416	0.556534		0.528709	0.50131	0.522219	0.556534		0.505118	0.434301	0.520198	0.556534		0.512318	0.470656	0.525557	0.556534		0.453902	0.48358	0.490603	0.556534
D	LEU	73	0.427686	0.626982	0.527334	0.556534		0.489227	0.398354	0.525998	0.556534		0.493664	0.434169	0.520655	0.556534		0.46437	0.47919	0.513553	0.556534		0.488404	0.467994	0.502039	0.556534
D	GLY	74	0.493243		0.493243	0.556534		0.436626		0.521317	0.556534		0.438537		0.514375	0.556534		0.479566		0.502279	0.556534		0.516792		0.516776	0.556534
D	GLU	75	0.388947	0.666917	0.543375	0.556534		0.406083	0.394275	0.495709	0.556534		0.439704	0.436312	0.495326	0.556534		0.465653	0.451619	0.498112	0.556534		0.505926	0.484687	0.520656	0.556534
D	PHE	76	0.336058	0.515907	0.450507	0.556534		0.425864	0.518192	0.485351	0.556534		0.457027	0.393254	0.480406	0.556534		0.486908	0.451389	0.509941	0.556534		0.507884	0.489022	0.52649	0.556534
D	LEU	77	0.552587	0.371752	0.462169	0.556534		0.467648	0.433118	0.455138	0.556534		0.497486	0.506549	0.509802	0.556534		0.504692	0.451436	0.517068	0.556534		0.491212	0.486656	0.515005	0.556534
D	HIS	78	0.5143	0.411696	0.452737	0.556534		0.587475	0.449973	0.518377	0.556534		0.530131	0.498627	0.516571	0.556534		0.50105	0.553617	0.53307	0.556534		0.503464	0.493992	0.524798	0.556534
D	PRO	79	0.695538	0.56647	0.640223	0.556534		0.587336	0.535158	0.556726	0.556534		0.55647	0.538499	0.547522	0.556534		0.506673	0.498748	0.506241	0.556534		0.518321	0.48827	0.529366	0.556534
D	CYS	80	0.552172	0.627307	0.577217	0.556534		0.571821	0.636349	0.607567	0.556534		0.531613	0.520715	0.526201	0.556534		0.556024	0.517729	0.536903	0.556534		0.522274	0.532271	0.531265	0.556534
D	GLU	81	0.467753	0.715268	0.605261	0.556534		0.482742	0.541803	0.512682	0.556534		0.565056	0.568131	0.568683	0.556534		0.561528	0.545199	0.55339	0.556534		0.532777	0.518376	0.52802	0.556534
D	ASP	82	0.428302	0.282834	0.355568	0.556534		0.525856	0.548958	0.541991	0.556534		0.544172	0.567646	0.556154	0.556534		0.564732	0.55553	0.562161	0.556534		0.556835	0.523892	0.540455	0.556534
D	ASP	83	0.681515	0.648772	0.665144	0.556534		0.566978	0.498551	0.532765	0.556534		0.541083	0.538987	0.543538	0.556534		0.537438	0.548045	0.543226	0.556534		0.558905	0.544899	0.551578	0.556534
D	ILE	84	0.591118	0.564046	0.577582	0.556534		0.603119	0.565611	0.58562	0.556534		0.548428	0.498748	0.524021	0.556534		0.54437	0.540798	0.544666	0.556534		0.566644	0.540905	0.555887	0.556534
D	VAL	85	0.536725	0.484013	0.514135	0.556534		0.544108	0.520711	0.533131	0.556534		0.582907	0.557496	0.570367	0.556534		0.559742	0.524735	0.541702	0.556534		0.544577	0.521441	0.534936	0.556534
D	CYS	86	0.50448	0.514072	0.507678	0.556534		0.5473	0.524888	0.536369	0.556534		0.561675	0.548308	0.554241	0.556534		0.584188	0.536868	0.562356	0.556534		0.523779	0.488434	0.509172	0.556534
D	LYS	87	0.600696	0.576577	0.587296	0.556534		0.560178	0.564493	0.55983	0.556534		0.563337	0.509052	0.538753	0.556534		0.551515	0.494525	0.525872	0.556534		0.527764	0.462068	0.496295	0.556534
D	CYS	88	0.575357	0.602831	0.584515	0.556534		0.591826	0.515724	0.557318	0.556534		0.546552	0.482723	0.517878	0.556534		0.513268	0.451693	0.485334	0.556534		0.542733	0.491755	0.518623	0.556534
D	THR	89	0.599425	0.367765	0.500142	0.556534		0.542528	0.440988	0.498139	0.556534		0.510335	0.432754	0.475105	0.556534		0.509678	0.443298	0.478117	0.556534		0.539699	0.475287	0.507961	0.556534
D	THR	90	0.452802	0.352369	0.409759	0.556534		0.45854	0.32812	0.401237	0.556534		0.492514	0.402487	0.45037	0.556534		0.522318	0.456914	0.491474	0.556534		0.533243	0.494867	0.512839	0.556534
D	ASP	91	0.323394	0.264226	0.29381	0.556534		0.429262	0.34728	0.389063	0.556534		0.496034	0.403798	0.453701	0.556534		0.529096	0.44135	0.485839	0.556534		0.547616	0.516309	0.530242	0.556534
D	GLU	92	0.511592	0.425244	0.463621	0.556534		0.475981	0.432952	0.452867	0.556534		0.505778	0.423771	0.463244	0.556534		0.521202	0.466578	0.492515	0.556534		0.561654	0.510533	0.53136	0.556534
D	ASN	93	0.592958	0.609385	0.601171	0.556534		0.584231	0.500753	0.53755	0.556534		0.519237	0.509183	0.50754	0.556534		0.534832	0.51688	0.521861	0.556534		0.556465	0.500736	0.523062	0.556534
D	LYS	94	0.648143	0.467629	0.547857	0.556534		0.587067	0.618815	0.593423	0.556534		0.593525	0.600313	0.589891	0.556534		0.564274	0.530902	0.537607	0.556534		0.528587	0.502021	0.510182	0.556534
D	VAL	95	0.520099	0.77943	0.631241	0.556534		0.621025	0.655645	0.628221	0.556534		0.622986	0.605369	0.601164	0.556534		0.595734	0.56013	0.566494	0.556534		0.491619	0.513095	0.487636	0.556534
D	PRO	96	0.694834	0.719876	0.705566	0.556534		0.624609	0.649944	0.61893	0.556534		0.613118	0.577256	0.580133	0.556534		0.561034	0.587519	0.563524	0.556534		0.508695	0.519642	0.5002	0.556534
D	TYR	97	0.658895	0.450527	0.519983	0.556534		0.632449	0.546406	0.573856	0.556534		0.537228	0.607123	0.559127	0.556534		0.503867	0.570402	0.513663	0.556534		0.495585	0.555314	0.50838	0.556534
D	PHE	98	0.543619	0.468816	0.496017	0.556534		0.490402	0.512103	0.486276	0.556534		0.471765	0.549152	0.483308	0.556534		0.502793	0.564226	0.513677	0.556534		0.487999	0.576988	0.519429	0.556534
D	ASN	99	0.268691	0.616967	0.442829	0.556534		0.335032	0.525118	0.396997	0.556534		0.460924	0.490055	0.451786	0.556534		0.454091	0.546681	0.478327	0.556534		0.462308	0.554182	0.49518	0.556534
D	ALA	100	0.192787	0.489572	0.252144	0.556534		0.367369	0.510311	0.41431	0.556534		0.364982	0.531272	0.424549	0.556534		0.415993	0.53865	0.461126	0.556534		0.457528	0.564415	0.498741	0.556534
D	PRO	101	0.640629	0.424394	0.547957	0.556534		0.337533	0.523526	0.394632	0.556534		0.341888	0.570241	0.442376	0.556534		0.366202	0.525506	0.434619	0.556534		0.459858	0.518656	0.478711	0.556534
D	VAL	102	0.179185	0.656612	0.383796	0.556534		0.415987	0.581555	0.505636	0.556534		0.350221	0.518551	0.420698	0.556534		0.373624	0.541416	0.447621	0.556534		0.464376	0.493465	0.467012	0.556534
D	TYR	103	0.428148	0.663659	0.585155	0.556534		0.305896	0.559597	0.434463	0.556534		0.430777	0.536675	0.487674	0.556534		0.413201	0.492719	0.443061	0.556534		0.463627	0.508227	0.476986	0.556534
D	LEU	104	0.310355	0.358519	0.334437	0.556534		0.444691	0.534123	0.502206	0.556534		0.411798	0.507014	0.460265	0.556534		0.49202	0.486032	0.489451	0.556534		0.466585	0.528303	0.490003	0.556534
D	GLU	105	0.595571	0.580191	0.587027	0.556534		0.483885	0.404933	0.444124	0.556534		0.524865	0.464244	0.498881	0.556534		0.493454	0.512964	0.501128	0.556534		0.496639	0.512776	0.497266	0.556534
D	ASN	106	0.54573	0.276088	0.410909	0.556534		0.628607	0.433015	0.524938	0.556534		0.569369	0.454095	0.507789	0.556534		0.550164	0.517684	0.537616	0.556534		0.516713	0.468269	0.511944	0.556534
D	LYS	107	0.744521	0.442764	0.576878	0.556534		0.646973	0.443922	0.53916	0.556534		0.622529	0.520322	0.568744	0.556534		0.574612	0.486613	0.528697	0.556534		0.503256	0.47769	0.508701	0.556534
D	GLU	108	0.650667	0.612914	0.629693	0.556534		0.657115	0.581777	0.615261	0.556534		0.623272	0.493517	0.555883	0.556534		0.589361	0.435397	0.540006	0.556534		0.537932	0.474727	0.527246	0.556534
D	GLN	109	0.576157	0.689654	0.639211	0.556534		0.608702	0.582911	0.597209	0.556534		0.596846	0.438299	0.556421	0.556534		0.574651	0.427944	0.529328	0.556534		0.559732	0.467929	0.531179	0.556534
D	ILE	110	0.599283	0.446164	0.522724	0.556534		0.52968	0.378606	0.525178	0.556534		0.546462	0.455351	0.543502	0.556534		0.576778	0.477648	0.554597	0.556534		0.593089	0.483961	0.555154	0.556534
D	GLY	111	0.4136		0.4136	0.556534		0.501828		0.482868	0.556534		0.528452		0.535121	0.556534		0.565839		0.561959	0.556534		0.606926		0.562615	0.556534
D	LYS	112	0.492601	0.528024	0.51228	0.556534		0.48894	0.384014	0.504557	0.556534		0.54681	0.437418	0.532962	0.556534		0.569642	0.487374	0.557455	0.556534		0.617984	0.527746	0.590565	0.556534
D	VAL	113	0.56062	0.624019	0.587791	0.556534		0.573723	0.580308	0.576162	0.556534		0.562411	0.455159	0.548051	0.556534		0.594159	0.473198	0.561725	0.556534		0.613572	0.487494	0.601393	0.556534
D	ASP	114	0.667948	0.588882	0.628415	0.556534		0.635284	0.582591	0.604791	0.556534		0.629246	0.573245	0.599151	0.556534		0.603886	0.516244	0.589672	0.556534		0.612889	0.494287	0.604863	0.556534
D	GLU	115	0.677285	0.534873	0.598167	0.556534		0.697669	0.571394	0.631894	0.556534		0.6642	0.617136	0.640365	0.556534		0.644227	0.516244	0.630013	0.556534		0.613017	0.47992	0.59717	0.556534
D	ILE	116	0.747775	0.590427	0.669101	0.556534		0.697477	0.62426	0.661873	0.556534		0.691273	0.492332	0.662004	0.556534		0.665735	0.539045	0.65224	0.556534		0.608501	0.475124	0.590578	0.556534
D	PHE	117	0.667372	0.747481	0.718351	0.556534		0.703711	0.445969	0.69448	0.556534		0.686315	0.512084	0.669895	0.556534		0.668155	0.525844	0.647496	0.556534		0.635579	0.48585	0.59068	0.556534
D	GLY	118	0.695987		0.695987	0.556534		0.668838		0.694068	0.556534		0.666371		0.661179	0.556534		0.651249		0.622038	0.556534		0.651818		0.603602	0.556534
D	GLN	119	0.643156	0.687637	0.667868	0.556534		0.638902	0.406416	0.639481	0.556534		0.626736	0.472028	0.6174	0.556534		0.65613	0.438365	0.595832	0.556534		0.656836	0.502879	0.610921	0.556534
D	LEU	120	0.577564	0.53161	0.554587	0.556534		0.590107	0.537552	0.557554	0.556534		0.635553	0.346129	0.556674	0.556534		0.645196	0.446137	0.593736	0.556534		0.660955	0.496763	0.607547	0.556534
D	ARG	121	0.5496	0.393411	0.450207	0.556534		0.612874	0.347669	0.473172	0.556534		0.630602	0.475095	0.548363	0.556534		0.637831	0.438573	0.586585	0.556534		0.655027	0.492022	0.604891	0.556534
D	ASP	122	0.711457	0.117987	0.414722	0.556534		0.644097	0.38541	0.506454	0.556534		0.625135	0.476474	0.548449	0.556534		0.640298	0.513088	0.57163	0.556534		0.636178	0.479827	0.589915	0.556534
D	PHE	123	0.671233	0.644831	0.654432	0.556534		0.66617	0.485784	0.57915	0.556534		0.652273	0.474473	0.55579	0.556534		0.635857	0.483814	0.557499	0.556534		0.625503	0.447494	0.56662	0.556534
D	TYR	124	0.615822	0.694532	0.668296	0.556534		0.66677	0.620323	0.638008	0.556534		0.664768	0.492336	0.57954	0.556534		0.630554	0.473052	0.550325	0.556534		0.608926	0.503236	0.554567	0.556534
D	PHE	125	0.713255	0.521605	0.591296	0.556534		0.64705	0.566287	0.609516	0.556534		0.630564	0.559993	0.59747	0.556534		0.630603	0.472826	0.552025	0.556534		0.587748	0.489855	0.53509	0.556534
D	SER	126	0.612071	0.482723	0.568955	0.556534		0.621923	0.486868	0.554874	0.556534		0.606307	0.509393	0.559004	0.556534		0.602344	0.543565	0.573265	0.556534		0.604137	0.496515	0.545841	0.556534
D	VAL	127	0.540441	0.456275	0.50437	0.556534		0.567486	0.443609	0.511809	0.556534		0.585871	0.493119	0.538025	0.556534		0.565054	0.528653	0.544577	0.556534		0.610879	0.498748	0.552265	0.556534
D	LYS	128	0.549945	0.391827	0.462102	0.556534		0.534675	0.487088	0.509958	0.556534		0.52526	0.496887	0.510489	0.556534		0.585342	0.515844	0.545228	0.556534		0.60873	0.519866	0.56175	0.556534
D	LEU	129	0.51364	0.613162	0.563401	0.556534		0.491263	0.515145	0.49304	0.556534		0.554413	0.521316	0.531269	0.556534		0.572557	0.501039	0.535167	0.556534		0.61046	0.508937	0.556641	0.556534
D	SER	130	0.410203	0.540446	0.453617	0.556534		0.56056	0.586159	0.563291	0.556534		0.571078	0.513655	0.534568	0.556534		0.583379	0.48212	0.528038	0.556534		0.602435	0.489681	0.54303	0.556534
D	GLU	131	0.757837	0.604868	0.672854	0.556534		0.597268	0.521095	0.549113	0.556534		0.598653	0.505347	0.545959	0.556534		0.604782	0.491882	0.541447	0.556534		0.591549	0.451732	0.528403	0.556534
D	ASN	132	0.623763	0.41797	0.520866	0.556534		0.689808	0.457709	0.570926	0.556534		0.633978	0.487636	0.552925	0.556534		0.601581	0.504866	0.549515	0.556534		0.586188	0.438737	0.520497	0.556534
D	MET	133	0.687824	0.350291	0.519057	0.556534		0.667283	0.430956	0.546052	0.556534		0.657445	0.476091	0.565917	0.556534		0.612992	0.432152	0.530514	0.556534		0.597549	0.448345	0.529152	0.556534
D	LYS	134	0.690263	0.524608	0.598232	0.556534		0.635208	0.452539	0.545288	0.556534		0.624581	0.37595	0.517426	0.556534		0.633405	0.403485	0.534568	0.556534		0.596348	0.454739	0.532171	0.556534
D	ALA	135	0.527537	0.48272	0.518573	0.556534		0.603773	0.370496	0.515735	0.556534		0.610447	0.360312	0.50965	0.556534		0.620202	0.397356	0.5241	0.556534		0.578194	0.425445	0.508331	0.556534
D	SER	136	0.59352	0.104162	0.4304	0.556534		0.55805	0.308887	0.476988	0.556534		0.605965	0.402646	0.525755	0.556534		0.607769	0.403669	0.520448	0.556534		0.598914	0.422146	0.519014	0.556534
D	SER	137	0.553094	0.33978	0.481989	0.556534		0.604008	0.335301	0.50399	0.556534		0.57526	0.390156	0.505169	0.556534		0.554359	0.395189	0.48932	0.556534		0.579389	0.39149	0.493306	0.556534
D	PHE	138	0.665412	0.561961	0.59958	0.556534		0.585081	0.454634	0.525625	0.556534		0.532542	0.351799	0.461687	0.556534		0.54691	0.392267	0.48545	0.556534		0.587465	0.404942	0.503329	0.556534
D	LYS	139	0.536737	0.462159	0.495305	0.556534		0.505366	0.438352	0.465349	0.556534		0.541462	0.431798	0.489835	0.556534		0.549127	0.361544	0.46709	0.556534		0.574676	0.418916	0.503386	0.556534
D	LYS	140	0.313948	0.290935	0.301163	0.556534		0.496268	0.419082	0.455868	0.556534		0.539456	0.417373	0.471448	0.556534		0.566139	0.427512	0.495765	0.556534		0.56796	0.420446	0.500494	0.556534
D	LEU	141	0.63812	0.504153	0.571136	0.556534		0.498376	0.354248	0.420786	0.556534		0.548894	0.418168	0.477757	0.556534		0.56529	0.450972	0.50115	0.556534		0.57	0.420028	0.500083	0.556534
D	GLN	142	0.543061	0.267656	0.390058	0.556534		0.631261	0.445916	0.530772	0.556534		0.550976	0.426536	0.482634	0.556534		0.558285	0.44804	0.496413	0.556534		0.554716	0.459113	0.504569	0.556534
D	LYS	143	0.712603	0.565939	0.631123	0.556534		0.600937	0.445864	0.513623	0.556534		0.611462	0.476637	0.535685	0.556534		0.560177	0.450321	0.499092	0.556534		0.561319	0.453731	0.504189	0.556534
D	PHE	144	0.547146	0.503998	0.519688	0.556534		0.625376	0.537126	0.572411	0.556534		0.593834	0.471432	0.524269	0.556534		0.576099	0.485058	0.524603	0.556534		0.557991	0.440403	0.493909	0.556534
D	TYR	145	0.61638	0.54144	0.56642	0.556534		0.571169	0.507855	0.533387	0.556534		0.570302	0.524719	0.542206	0.556534		0.574328	0.453119	0.511271	0.556534		0.565894	0.45157	0.503626	0.556534
D	ILE	146	0.54998	0.478127	0.514053	0.556534		0.530587	0.517885	0.520073	0.556534		0.552926	0.467647	0.511543	0.556534		0.586577	0.474219	0.525049	0.556534		0.594984	0.470994	0.527999	0.556534
D	ASP	147	0.4254	0.534089	0.479745	0.556534		0.533701	0.430933	0.490535	0.556534		0.569258	0.449919	0.504906	0.556534		0.573871	0.476942	0.520914	0.556534		0.586714	0.482516	0.529625	0.556534
D	PRO	148	0.625724	0.280582	0.477806	0.556534		0.559976	0.410008	0.481352	0.556534		0.570714	0.458631	0.512059	0.556534		0.586271	0.477027	0.527998	0.556534		0.581098	0.509923	0.541341	0.556534
D	TYR	149	0.628804	0.415354	0.486504	0.556534		0.626064	0.426979	0.522165	0.556534		0.587508	0.463924	0.523102	0.556534		0.576381	0.489807	0.531227	0.556534		0.586054	0.521297	0.550247	0.556534
D	LYS	150	0.623664	0.585001	0.602185	0.556534		0.628805	0.501649	0.552653	0.556534		0.611857	0.483286	0.544958	0.556534		0.566567	0.502807	0.531924	0.556534		0.57032	0.537821	0.552751	0.556534
D	LEU	151	0.633947	0.504593	0.56927	0.556534		0.601586	0.573499	0.586826	0.556534		0.582969	0.540996	0.553183	0.556534		0.615384	0.525231	0.567544	0.556534		0.571508	0.531685	0.549484	0.556534
D	LEU	152	0.547146	0.630901	0.589024	0.556534		0.554126	0.568209	0.559076	0.556534		0.610632	0.596136	0.601699	0.556534		0.579434	0.583113	0.577462	0.556534		0.550817	0.552576	0.554364	0.556534
D	PRO	153	0.481285	0.569131	0.518933	0.556534		0.598515	0.630362	0.612347	0.556534		0.560714	0.616288	0.590709	0.556534		0.579526	0.591483	0.583745	0.556534		0.534268	0.552007	0.545805	0.556534
D	LEU	154	0.767115	0.691053	0.729084	0.556534		0.540825	0.648648	0.598417	0.556534		0.559814	0.610157	0.582952	0.556534		0.536486	0.609045	0.578824	0.556534		0.533001	0.567452	0.550652	0.556534
D	GLN	155	0.374076	0.68576	0.547234	0.556534		0.590213	0.616917	0.602268	0.556534		0.514861	0.625564	0.578695	0.556534		0.480686	0.612364	0.552584	0.556534		0.52342	0.582662	0.557067	0.556534
D	ARG	156	0.629448	0.473937	0.530486	0.556534		0.441969	0.622545	0.548486	0.556534		0.467274	0.617303	0.552026	0.556534		0.489921	0.586589	0.544313	0.556534		0.512282	0.582402	0.552054	0.556534
D	PHE	157	0.322383	0.707939	0.567736	0.556534		0.398394	0.569901	0.494604	0.556534		0.436209	0.569187	0.512435	0.556534		0.49136	0.589498	0.548543	0.556534		0.497074	0.592128	0.549902	0.556534
D	LEU	158	0.243351	0.527826	0.385589	0.556534		0.392507	0.562079	0.494818	0.556534		0.451742	0.540044	0.503735	0.556534		0.436209	0.569187	0.512435	0.556534		0.489921	0.586589	0.544313	0.556534
D	PRO	159	0.611787	0.450473	0.53113	0.556534		0.427569	0.48915	0.458359	0.556534		0.392507	0.562079	0.494818	0.556534		0.451742	0.540044	0.503735	0.556534		0.49136	0.589498	0.548543	0.556534
Protein - Chain G								Average over 3 residues					Average over 5 residues					Average over 7 residues					Average over 11 residues
Chain	Res	Res #	Q_backBone	Q_sideChain	Q_residue	ExpectedQ@3.12		Q_backBone	Q_sideChain	Q_residue	ExpectedQ@3.12		Q_backBone	Q_sideChain	Q_residue	ExpectedQ@3.12		Q_backBone	Q_sideChain	Q_residue	ExpectedQ@3.12		Q_backBone	Q_sideChain	Q_residue	ExpectedQ@3.12
G	LYS	43	0.130402	0.472112	0.320241	0.556534		0.336997	0.574435	0.460452	0.556534		0.430201	0.551735	0.505153	0.556534		0.490185	0.525318	0.515278	0.556534		0.520093	0.492354	0.511241	0.556534
G	VAL	44	0.543592	0.676759	0.600664	0.556534		0.430201	0.551735	0.505153	0.556534		0.490185	0.525318	0.515278	0.556534		0.50827	0.55242	0.536366	0.556534		0.537967	0.49548	0.52236	0.556534
G	ALA	45	0.616608	0.506334	0.594553	0.556534		0.610113	0.543053	0.58029	0.556534		0.50827	0.55242	0.536366	0.556534		0.520093	0.492354	0.511241	0.556534		0.556637	0.531656	0.547047	0.556534
G	LYS	46	0.670138	0.446067	0.545654	0.556534		0.622452	0.537743	0.586976	0.556534		0.598032	0.496402	0.549442	0.556534		0.537967	0.49548	0.52236	0.556534		0.580438	0.554435	0.569804	0.556534
G	LEU	47	0.58061	0.660829	0.620719	0.556534		0.609986	0.432973	0.51733	0.556534		0.618355	0.463897	0.547124	0.556534		0.617528	0.540163	0.579448	0.556534		0.595224	0.578293	0.590276	0.556534
G	ASP	48	0.579211	0.192024	0.385617	0.556534		0.601675	0.455695	0.531804	0.556534		0.632499	0.519609	0.572183	0.556534		0.649993	0.548721	0.601047	0.556534		0.601605	0.592323	0.599725	0.556534
G	THR	49	0.645206	0.514232	0.589074	0.556534		0.637249	0.49705	0.564848	0.556534		0.65264	0.577729	0.613424	0.556534		0.665948	0.589676	0.626757	0.556534		0.651355	0.616214	0.63482	0.556534
G	SER	50	0.68733	0.784895	0.719851	0.556534		0.701127	0.678598	0.686928	0.556534		0.682177	0.604167	0.644185	0.556534		0.665274	0.630612	0.647981	0.556534		0.66825	0.625951	0.649001	0.556534
G	GLN	51	0.770846	0.736667	0.751858	0.556534		0.728823	0.771526	0.748744	0.556534		0.69942	0.712286	0.705906	0.556534		0.679137	0.641195	0.660204	0.556534		0.674127	0.647535	0.659724	0.556534
G	TRP	52	0.728294	0.793016	0.774524	0.556534		0.721521	0.754101	0.740201	0.556534		0.705908	0.756422	0.729347	0.556534		0.700597	0.725745	0.713209	0.556534		0.676759	0.673344	0.675231	0.556534
G	PRO	53	0.665424	0.73262	0.694223	0.556534		0.690455	0.753517	0.725009	0.556534		0.714329	0.756217	0.736707	0.556534		0.705747	0.758534	0.730842	0.556534		0.685428	0.676869	0.681328	0.556534
G	LEU	54	0.677648	0.734914	0.706281	0.556534		0.690835	0.750467	0.719051	0.556534		0.696411	0.757635	0.728837	0.556534		0.707427	0.750686	0.730326	0.556534		0.692721	0.727482	0.711389	0.556534
G	LEU	55	0.729433	0.783868	0.756651	0.556534		0.696113	0.754179	0.725146	0.556534		0.69057	0.745024	0.71718	0.556534		0.693874	0.745391	0.721173	0.556534		0.683082	0.729449	0.706702	0.556534
G	LEU	56	0.681257	0.743756	0.712506	0.556534		0.703259	0.752528	0.728465	0.556534		0.69268	0.73842	0.715893	0.556534		0.684036	0.73907	0.712853	0.556534		0.689558	0.708342	0.699825	0.556534
G	LYS	57	0.699089	0.729959	0.716239	0.556534		0.685439	0.72444	0.705511	0.556534		0.689037	0.741191	0.717893	0.556534		0.666	0.710964	0.690467	0.556534		0.681861	0.71096	0.697459	0.556534
G	ASN	58	0.675971	0.699603	0.687787	0.556534		0.678164	0.72611	0.70677	0.556534		0.650984	0.691593	0.674068	0.556534		0.67756	0.684935	0.681599	0.556534		0.68409	0.706603	0.695134	0.556534
G	PHE	59	0.659433	0.748769	0.716283	0.556534		0.624859	0.661416	0.647198	0.556534		0.666446	0.653384	0.660407	0.556534		0.671381	0.682306	0.677195	0.556534		0.684543	0.702002	0.693421	0.556534
G	ASP	60	0.539171	0.535876	0.537524	0.556534		0.65239	0.612452	0.63267	0.556534		0.663864	0.660486	0.662324	0.556534		0.681603	0.682496	0.682401	0.556534		0.696083	0.703202	0.699091	0.556534
G	LYS	61	0.758566	0.55271	0.644202	0.556534		0.661306	0.618019	0.63585	0.556534		0.679232	0.669582	0.674556	0.556534		0.677507	0.675646	0.676565	0.556534		0.69461	0.685002	0.690095	0.556534
G	LEU	62	0.68618	0.76547	0.725825	0.556534		0.732519	0.687755	0.706325	0.556534		0.681428	0.65623	0.666376	0.556534		0.69588	0.682576	0.688116	0.556534		0.694589	0.665034	0.68112	0.556534
G	ASN	63	0.752812	0.745084	0.748948	0.556534		0.703135	0.730854	0.716719	0.556534		0.734512	0.698677	0.712601	0.556534		0.703565	0.65899	0.679748	0.556534		0.700575	0.663262	0.682576	0.556534
G	VAL	64	0.670413	0.682008	0.675382	0.556534		0.742604	0.725068	0.730993	0.556534		0.725444	0.704869	0.715302	0.556534		0.723831	0.657309	0.690641	0.556534		0.705764	0.661904	0.683759	0.556534
G	ARG	65	0.804587	0.748112	0.768648	0.556534		0.729409	0.671264	0.700578	0.556534		0.724414	0.656597	0.692892	0.556534		0.72474	0.679846	0.70322	0.556534		0.709115	0.645859	0.677109	0.556534
G	THR	66	0.713228	0.583672	0.657704	0.556534		0.732948	0.618631	0.680043	0.556534		0.726838	0.649674	0.689553	0.556534		0.731437	0.668303	0.699645	0.556534		0.726185	0.656739	0.691547	0.556534
G	THR	67	0.681028	0.524108	0.613777	0.556534		0.71973	0.606083	0.667912	0.556534		0.739367	0.650206	0.694636	0.556534		0.723362	0.643615	0.684529	0.556534		0.714579	0.667828	0.692329	0.556534
G	HIS	68	0.764933	0.710468	0.732254	0.556534		0.72634	0.639748	0.682276	0.556534		0.717707	0.615037	0.669534	0.556534		0.731437	0.639836	0.687523	0.556534		0.707841	0.655786	0.682368	0.556534
G	TYR	69	0.733058	0.684668	0.700798	0.556534		0.731426	0.655802	0.692064	0.556534		0.720449	0.629414	0.677262	0.556534		0.706626	0.629347	0.670974	0.556534		0.698913	0.637807	0.670539	0.556534
G	THR	70	0.696289	0.572271	0.643138	0.556534		0.718761	0.637498	0.680094	0.556534		0.710425	0.65953	0.685067	0.556534		0.692174	0.636395	0.665052	0.556534		0.691095	0.575806	0.66227	0.556534
G	PRO	71	0.726937	0.655555	0.696345	0.556534		0.684712	0.634172	0.664094	0.556534		0.679851	0.644038	0.661866	0.556534		0.688397	0.639711	0.665775	0.556534		0.67452	0.555737	0.646086	0.556534
G	LEU	72	0.630909	0.674689	0.652799	0.556534		0.656636	0.654417	0.655132	0.556534		0.664158	0.616568	0.645474	0.556534		0.66261	0.538216	0.644655	0.556534		0.663577	0.567206	0.645508	0.556534
G	ALA	73	0.612063	0.633007	0.616252	0.556534		0.632522	0.618339	0.629296	0.556534		0.641785	0.502114	0.63373	0.556534		0.646782	0.515741	0.628916	0.556534		0.663303	0.58192	0.651657	0.556534
G	CYS	74	0.654594	0.547319	0.618836	0.556534		0.617026	0.393442	0.606503	0.556534		0.620849	0.476473	0.612586	0.556534		0.632006	0.535393	0.630089	0.556534		0.655454	0.589218	0.651877	0.556534
G	GLY	75	0.584421		0.584421	0.556534		0.620425		0.59796	0.556534		0.613239		0.612295	0.556534		0.625017		0.627956	0.556534		0.65291		0.652126	0.556534
G	SER	76	0.62226	0.527348	0.590623	0.556534		0.599846	0.412394	0.608796	0.556534		0.626429	0.494092	0.625328	0.556534		0.631829	0.556317	0.639652	0.556534		0.658876	0.600733	0.65826	0.556534
G	ASN	77	0.592857	0.709833	0.651345	0.556534		0.631043	0.641046	0.641128	0.556534		0.631229	0.542778	0.648496	0.556534		0.645116	0.566217	0.652122	0.556534		0.651787	0.588465	0.647469	0.556534
G	PRO	78	0.678013	0.685957	0.681418	0.556534		0.649821	0.728847	0.689145	0.556534		0.655359	0.68324	0.672319	0.556534		0.660447	0.585356	0.665232	0.556534		0.653151	0.593758	0.650798	0.556534
G	LEU	79	0.678594	0.79075	0.734672	0.556534		0.687226	0.726339	0.706542	0.556534		0.683289	0.714028	0.696316	0.556534		0.669668	0.659728	0.664265	0.556534		0.659274	0.536212	0.65654	0.556534
G	LYS	80	0.70507	0.70231	0.703537	0.556534		0.715193	0.724784	0.716272	0.556534		0.694512	0.676183	0.681578	0.556534		0.673046	0.689094	0.678378	0.556534		0.655961	0.541137	0.655721	0.556534
G	ARG	81	0.761913	0.681291	0.710608	0.556534		0.705317	0.634735	0.663933	0.556534		0.68809	0.685574	0.683176	0.556534		0.685412	0.58769	0.682388	0.556534		0.659456	0.607283	0.665564	0.556534
G	GLU	82	0.648967	0.520604	0.577654	0.556534		0.685596	0.644937	0.659224	0.556534		0.688255	0.527424	0.672126	0.556534		0.676859	0.575624	0.67216	0.556534		0.665824	0.627107	0.677222	0.556534
G	ILE	83	0.645906	0.732915	0.689411	0.556534		0.658098	0.41784	0.648828	0.556534		0.67087	0.507261	0.653383	0.556534		0.668899	0.566604	0.666164	0.556534		0.676825	0.616024	0.675619	0.556534
G	GLY	84	0.679419		0.679419	0.556534		0.647824		0.65955	0.556534		0.643062		0.649801	0.556534		0.667076		0.668353	0.556534		0.675179		0.6695	0.556534
G	ASP	85	0.618145	0.601497	0.609821	0.556534		0.640145	0.443036	0.660646	0.556534		0.651731	0.561486	0.678042	0.556534		0.660212	0.559422	0.657368	0.556534		0.678337	0.532053	0.66756	0.556534
G	TYR	86	0.622871	0.727611	0.692698	0.556534		0.644443	0.691505	0.673793	0.556534		0.665322	0.532486	0.666903	0.556534		0.661775	0.564055	0.662576	0.556534		0.685059	0.539142	0.674495	0.556534
G	ILE	87	0.692312	0.745406	0.718859	0.556534		0.676349	0.686978	0.681758	0.556534		0.66142	0.643094	0.65384	0.556534		0.671407	0.459353	0.665993	0.556534		0.68252	0.541583	0.675445	0.556534
G	ARG	88	0.713864	0.587918	0.633717	0.556534		0.688695	0.628787	0.655561	0.556534		0.680457	0.522794	0.674542	0.556534		0.685635	0.570822	0.680337	0.556534		0.693339	0.566223	0.693823	0.556534
G	THR	89	0.659909	0.553035	0.614106	0.556534		0.695701	0.380318	0.653718	0.556534		0.711686	0.533329	0.691967	0.556534		0.702182	0.586056	0.696227	0.556534		0.7049	0.57059	0.701787	0.556534
G	GLY	90	0.713332		0.713332	0.556534		0.717418		0.70242	0.556534		0.720019		0.692407	0.556534		0.722912		0.708672	0.556534		0.71211		0.704026	0.556534
G	PHE	91	0.779013	0.780287	0.779824	0.556534		0.742107	0.496141	0.73807	0.556534		0.730842	0.566621	0.721626	0.556534		0.73445	0.600283	0.71698	0.556534		0.719826	0.649141	0.718215	0.556534
G	ILE	92	0.733976	0.708136	0.721056	0.556534		0.760323	0.760022	0.760231	0.556534		0.753475	0.612205	0.754208	0.556534		0.740859	0.60906	0.727027	0.556534		0.729386	0.643828	0.719134	0.556534
G	ASN	93	0.76798	0.791644	0.779812	0.556534		0.758344	0.760246	0.759295	0.556534		0.762555	0.742077	0.752351	0.556534		0.747018	0.646654	0.748712	0.556534		0.728	0.620481	0.709622	0.556534
G	LEU	94	0.773076	0.780958	0.777017	0.556534		0.766596	0.740655	0.753625	0.556534		0.747356	0.749259	0.749565	0.556534		0.749119	0.74225	0.747208	0.556534		0.731781	0.620785	0.713227	0.556534
G	ASP	95	0.758731	0.649361	0.704046	0.556534		0.744942	0.748838	0.748986	0.556534		0.746169	0.741465	0.745915	0.556534		0.734554	0.700578	0.723552	0.556534		0.732293	0.632566	0.718568	0.556534
G	LYS	96	0.703019	0.816195	0.765894	0.556534		0.729929	0.711575	0.724249	0.556534		0.727985	0.680853	0.7128	0.556534		0.737624	0.683882	0.716739	0.556534		0.727061	0.693384	0.713736	0.556534
G	PRO	97	0.728037	0.669168	0.702808	0.556534		0.702705	0.657982	0.694312	0.556534		0.724462	0.642914	0.692069	0.556534		0.722989	0.668309	0.701461	0.556534		0.716836	0.687902	0.705058	0.556534
G	SER	98	0.677059	0.488584	0.614234	0.556534		0.720186	0.583006	0.663468	0.556534		0.705823	0.649568	0.685833	0.556534		0.706232	0.652314	0.68477	0.556534		0.71587	0.685845	0.703202	0.556534
G	ASN	99	0.755462	0.591265	0.673363	0.556534		0.699353	0.587493	0.653487	0.556534		0.696374	0.620129	0.66469	0.556534		0.693062	0.662403	0.681957	0.556534		0.708111	0.673888	0.69323	0.556534
G	PRO	100	0.665538	0.68263	0.672863	0.556534		0.692258	0.64763	0.668803	0.556534		0.684076	0.630291	0.661	0.556534		0.695966	0.643734	0.672636	0.556534		0.702471	0.668558	0.687672	0.556534
G	SER	101	0.655775	0.668996	0.660182	0.556534		0.662619	0.690536	0.672467	0.556534		0.693334	0.669677	0.678283	0.556534		0.68948	0.642441	0.667967	0.556534		0.696078	0.674413	0.687238	0.556534
G	SER	102	0.666544	0.719982	0.684357	0.556534		0.681889	0.691497	0.681729	0.556534		0.678767	0.683447	0.677634	0.556534		0.694334	0.675833	0.682487	0.556534		0.689362	0.670627	0.67745	0.556534
G	HIS	103	0.723348	0.685512	0.700647	0.556534		0.690841	0.688537	0.685042	0.556534		0.687867	0.691388	0.686237	0.556534		0.684755	0.693333	0.686189	0.556534		0.683014	0.681524	0.681891	0.556534
G	GLU	104	0.682631	0.660115	0.670122	0.556534		0.705672	0.68932	0.695549	0.556534		0.694394	0.700341	0.694056	0.556534		0.679554	0.706464	0.684097	0.556534		0.679715	0.702694	0.687971	0.556534
G	VAL	105	0.711037	0.722332	0.715878	0.556534		0.694026	0.698736	0.695091	0.556534		0.686912	0.711255	0.688828	0.556534		0.679903	0.723613	0.697165	0.556534		0.669335	0.71571	0.690443	0.556534
G	VAL	106	0.688409	0.713761	0.699274	0.556534		0.676194	0.736882	0.691124	0.556534		0.673886	0.731959	0.69903	0.556534		0.676221	0.723823	0.696702	0.556534		0.673504	0.704361	0.68506	0.556534
G	ALA	107	0.629137	0.774552	0.65822	0.556534		0.658587	0.759116	0.70305	0.556534		0.665513	0.744227	0.701228	0.556534		0.664497	0.730813	0.69669	0.556534		0.679762	0.712975	0.692696	0.556534
G	TRP	108	0.658216	0.789034	0.751657	0.556534		0.642707	0.761681	0.696997	0.556534		0.651563	0.746648	0.698165	0.556534		0.668607	0.716195	0.688622	0.556534		0.669351	0.715595	0.689611	0.556534
G	ILE	109	0.640768	0.721458	0.681113	0.556534		0.646756	0.74831	0.711111	0.556534		0.65616	0.715455	0.681041	0.556534		0.670546	0.722112	0.692665	0.556534		0.664612	0.718611	0.689681	0.556534
G	ARG	110	0.641283	0.734438	0.700563	0.556534		0.664483	0.67123	0.665108	0.556534		0.675255	0.713295	0.698233	0.556534		0.651062	0.727118	0.685685	0.556534		0.666096	0.724596	0.693354	0.556534
G	ARG	111	0.711398	0.557793	0.61365	0.556534		0.69243	0.685327	0.686131	0.556534		0.654016	0.705249	0.677984	0.556534		0.657074	0.719137	0.691857	0.556534		0.670483	0.692355	0.677523	0.556534
G	ILE	112	0.724609	0.763751	0.74418	0.556534		0.662677	0.690116	0.669414	0.556534		0.660107	0.704693	0.682046	0.556534		0.662893	0.710126	0.685981	0.556534		0.681902	0.695571	0.684677	0.556534
G	LEU	113	0.552023	0.748804	0.650414	0.556534		0.649284	0.743745	0.698672	0.556534		0.671641	0.702997	0.684038	0.556534		0.679827	0.659585	0.666069	0.556534		0.690507	0.690457	0.690424	0.556534
G	ARG	114	0.671221	0.718681	0.701423	0.556534		0.640732	0.731148	0.687454	0.556534		0.681221	0.664973	0.669654	0.556534		0.704503	0.661686	0.677128	0.556534		0.703458	0.618727	0.694881	0.556534
G	VAL	115	0.698951	0.725958	0.710526	0.556534		0.709824	0.604104	0.651226	0.556534		0.699103	0.662052	0.676414	0.556534		0.706274	0.684615	0.692526	0.556534		0.713962	0.62414	0.703063	0.556534
G	GLU	116	0.7593	0.367672	0.541729	0.556534		0.757424	0.614258	0.676744	0.556534		0.733456	0.655951	0.690618	0.556534		0.71714	0.575508	0.700597	0.556534		0.7209	0.612713	0.701314	0.556534
G	LYS	117	0.81402	0.749143	0.777977	0.556534		0.765703	0.611705	0.680381	0.556534		0.759347	0.512215	0.710469	0.556534		0.746324	0.580108	0.717842	0.556534		0.72051	0.562005	0.70981	0.556534
G	THR	118	0.723789	0.718299	0.721437	0.556534		0.779495	0.489147	0.766697	0.556534		0.770819	0.523223	0.722589	0.556534		0.752949	0.564403	0.714969	0.556534		0.721544	0.5584	0.708602	0.556534
G	GLY	119	0.800676		0.800676	0.556534		0.760258		0.764412	0.556534		0.762479		0.750506	0.556534		0.754115		0.714481	0.556534		0.735943		0.715956	0.556534
G	HIS	120	0.75631	0.781002	0.771125	0.556534		0.758195	0.463249	0.751038	0.556534		0.741096	0.421609	0.736332	0.556534		0.750784	0.511612	0.741504	0.556534		0.738355	0.511378	0.692908	0.556534
G	SER	121	0.717599	0.608743	0.681314	0.556534		0.727006	0.463249	0.719849	0.556534		0.743536	0.422769	0.738223	0.556534		0.735984	0.512051	0.734838	0.556534		0.73762	0.505832	0.690111	0.556534
G	GLY	122	0.707107		0.707107	0.556534		0.720231		0.706438	0.556534		0.725484		0.724351	0.556534		0.732263		0.69576	0.556534		0.738761		0.709883	0.556534
G	THR	123	0.735987	0.724098	0.730891	0.556534		0.717837	0.492104	0.723105	0.556534		0.713771	0.456618	0.659704	0.556534		0.716576	0.53272	0.678486	0.556534		0.732611	0.543321	0.708323	0.556534
G	LEU	124	0.710417	0.752215	0.731316	0.556534		0.714717	0.558115	0.636699	0.556534		0.708424	0.467859	0.659393	0.556534		0.718797	0.528164	0.676785	0.556534		0.735822	0.54168	0.709454	0.556534
G	ASP	125	0.697746	0.198033	0.447889	0.556534		0.699676	0.538399	0.619655	0.556534		0.721374	0.617681	0.669815	0.556534		0.722907	0.55264	0.688143	0.556534		0.726869	0.54168	0.700501	0.556534
G	PRO	126	0.690865	0.664951	0.679759	0.556534		0.720155	0.537364	0.628955	0.556534		0.723451	0.628877	0.6758	0.556534		0.730336	0.652676	0.691968	0.556534		0.724753	0.535444	0.696414	0.556534
G	LYS	127	0.771855	0.749108	0.759218	0.556534		0.736364	0.731379	0.733264	0.556534		0.73319	0.618484	0.676314	0.556534		0.725508	0.549234	0.687868	0.556534		0.717906	0.549827	0.698532	0.556534
G	VAL	128	0.746372	0.780077	0.760817	0.556534		0.759112	0.743146	0.751307	0.556534		0.734079	0.578877	0.727174	0.556534		0.72874	0.543546	0.687131	0.556534		0.722978	0.617741	0.702884	0.556534
G	THR	129	0.75911	0.700252	0.733885	0.556534		0.735892	0.493443	0.732298	0.556534		0.742514	0.588368	0.736454	0.556534		0.720816	0.624822	0.723807	0.556534		0.722232	0.622662	0.704567	0.556534
G	GLY	130	0.702193		0.702193	0.556534		0.731447		0.720746	0.556534		0.716598		0.725535	0.556534		0.731106		0.734552	0.556534		0.726872		0.708844	0.556534
G	CYS	131	0.733038	0.712403	0.726159	0.556534		0.692503	0.493121	0.71099	0.556534		0.719903	0.585334	0.724366	0.556534		0.72481	0.640711	0.73315	0.556534		0.727213	0.67372	0.731817	0.556534
G	LEU	132	0.642278	0.766961	0.704619	0.556534		0.712738	0.742139	0.728585	0.556534		0.713637	0.600929	0.72747	0.556534		0.726965	0.645299	0.735658	0.556534		0.721579	0.674393	0.729388	0.556534
G	ILE	133	0.762899	0.747053	0.754976	0.556534		0.710986	0.764081	0.736332	0.556534		0.72549	0.763369	0.742705	0.556534		0.718734	0.645219	0.730901	0.556534		0.714255	0.66758	0.722222	0.556534
G	VAL	134	0.72778	0.778229	0.749401	0.556534		0.750712	0.77916	0.760916	0.556534		0.719182	0.760825	0.737591	0.556534		0.708263	0.74127	0.72388	0.556534		0.712561	0.646704	0.715992	0.556534
G	CYS	135	0.761456	0.812198	0.77837	0.556534		0.730244	0.763371	0.742787	0.556534		0.716506	0.741905	0.727276	0.556534		0.702298	0.735807	0.717341	0.556534		0.704319	0.63623	0.706793	0.556534
G	ILE	136	0.701496	0.699686	0.700591	0.556534		0.697283	0.728082	0.710668	0.556534		0.702182	0.727327	0.712358	0.556534		0.714508	0.704875	0.715579	0.556534		0.70329	0.704646	0.709334	0.556534
G	GLU	137	0.628898	0.672361	0.653044	0.556534		0.673891	0.682069	0.678007	0.556534		0.702176	0.681769	0.700936	0.556534		0.701014	0.68173	0.698111	0.556534		0.703942	0.702486	0.708267	0.556534
G	ARG	138	0.691281	0.674161	0.680386	0.556534		0.682643	0.63232	0.675239	0.556534		0.683573	0.636336	0.671801	0.556534		0.695742	0.678066	0.695359	0.556534		0.699061	0.684495	0.696958	0.556534
G	ALA	139	0.727749	0.550438	0.692287	0.556534		0.695824	0.603212	0.668456	0.556534		0.681449	0.646915	0.677711	0.556534		0.692707	0.660415	0.686224	0.556534		0.691475	0.637942	0.667643	0.556534
G	THR	140	0.66844	0.585036	0.632696	0.556534		0.695688	0.629351	0.685041	0.556534		0.70371	0.650172	0.689987	0.556534		0.676577	0.641754	0.669028	0.556534		0.689236	0.628038	0.662413	0.556534
G	ARG	141	0.690876	0.752579	0.730141	0.556534		0.699841	0.67542	0.692421	0.556534		0.683172	0.629151	0.669953	0.556534		0.683799	0.579269	0.637524	0.556534		0.685618	0.619724	0.657211	0.556534
G	LEU	142	0.740206	0.688646	0.714426	0.556534		0.673223	0.670093	0.674928	0.556534		0.673513	0.566057	0.618	0.556534		0.685495	0.578573	0.639164	0.556534		0.688931	0.622225	0.660064	0.556534
G	VAL	143	0.588587	0.569055	0.580216	0.556534		0.669416	0.497557	0.57572	0.556534		0.680455	0.582908	0.629833	0.556534		0.684625	0.602902	0.643287	0.556534		0.694672	0.618394	0.661736	0.556534
G	LYS	144	0.679456	0.234971	0.43252	0.556534		0.657065	0.491105	0.5682	0.556534		0.686612	0.57654	0.628035	0.556534		0.694554	0.623211	0.65747	0.556534		0.695108	0.621006	0.663286	0.556534
G	SER	145	0.703151	0.669288	0.691863	0.556534		0.701423	0.541667	0.615178	0.556534		0.686159	0.584251	0.631544	0.556534		0.694721	0.605732	0.649084	0.556534		0.698211	0.570966	0.669613	0.556534
G	GLN	146	0.721661	0.720741	0.72115	0.556534		0.720917	0.705743	0.714995	0.556534		0.706851	0.596485	0.649789	0.556534		0.688417	0.607766	0.646657	0.556534		0.700306	0.594153	0.682464	0.556534
G	GLN	147	0.737938	0.7272	0.731973	0.556534		0.717215	0.692722	0.708187	0.556534		0.710175	0.690067	0.702773	0.556534		0.713174	0.526473	0.67261	0.556534		0.703905	0.591806	0.682306	0.556534
G	SER	148	0.692047	0.630224	0.671439	0.556534		0.708688	0.686769	0.700284	0.556534		0.721922	0.55621	0.716777	0.556534		0.714892	0.612919	0.7214	0.556534		0.704256	0.595609	0.684176	0.556534
G	ALA	149	0.69608	0.702884	0.697441	0.556534		0.71667	0.444369	0.710255	0.556534		0.715887	0.580081	0.727357	0.556534		0.718794	0.621129	0.72662	0.556534		0.713404	0.609745	0.695462	0.556534
G	GLY	150	0.761884		0.761884	0.556534		0.716483		0.744457	0.556534		0.714392		0.726643	0.556534		0.721994		0.728599	0.556534		0.72363		0.728137	0.556534
G	LYS	151	0.691486	0.840096	0.774047	0.556534		0.727944	0.522286	0.754779	0.556534		0.724795	0.600043	0.739356	0.556534		0.715033	0.622143	0.724654	0.556534		0.729483	0.58564	0.729179	0.556534
G	GLU	152	0.730461	0.726761	0.728405	0.556534		0.722003	0.765777	0.745819	0.556534		0.723421	0.604378	0.74074	0.556534		0.729304	0.532111	0.741869	0.556534		0.73234	0.590627	0.73296	0.556534
G	TYR	153	0.744062	0.730473	0.735003	0.556534		0.721245	0.727265	0.72259	0.556534		0.729433	0.604378	0.746752	0.556534		0.739513	0.522999	0.742709	0.556534		0.733277	0.592057	0.734131	0.556534
G	VAL	154	0.689212	0.724561	0.704362	0.556534		0.741739	0.485011	0.743769	0.556534		0.744644	0.564179	0.732606	0.556534		0.738256	0.633799	0.742831	0.556534		0.737318	0.60372	0.741046	0.556534
G	GLY	155	0.791943		0.791943	0.556534		0.749565		0.733208	0.556534		0.749169		0.739473	0.556534		0.746365		0.738661	0.556534		0.741516		0.746942	0.556534
G	ILE	156	0.76754	0.639098	0.703319	0.556534		0.770857	0.471568	0.752667	0.556534		0.750006	0.576438	0.741444	0.556534		0.747226	0.624454	0.74139	0.556534		0.739929	0.666586	0.739643	0.556534
G	VAL	157	0.753089	0.775604	0.762738	0.556534		0.756291	0.719209	0.736972	0.556534		0.759462	0.583228	0.750073	0.556534		0.746968	0.630908	0.745289	0.556534		0.741368	0.648337	0.732341	0.556534
G	ARG	158	0.748244	0.742925	0.744859	0.556534		0.745942	0.759015	0.7517	0.556534		0.749524	0.738359	0.744143	0.556534		0.754856	0.615794	0.742036	0.556534		0.738599	0.645864	0.729739	0.556534
G	LEU	159	0.736492	0.758514	0.747503	0.556534		0.742331	0.759031	0.751553	0.556534		0.744902	0.734292	0.739798	0.556534		0.742767	0.70713	0.728005	0.556534		0.736041	0.629045	0.719395	0.556534
G	HIS	160	0.742257	0.775655	0.762296	0.556534		0.741059	0.717643	0.730464	0.556534		0.735748	0.707042	0.725996	0.556534		0.733119	0.715768	0.7275	0.556534		0.741329	0.563176	0.723305	0.556534
G	ASN	161	0.744429	0.618761	0.681595	0.556534		0.731334	0.677923	0.712538	0.556534		0.7261	0.698369	0.71698	0.556534		0.72781	0.68289	0.707283	0.556534		0.721362	0.563176	0.703339	0.556534
G	ALA	162	0.707318	0.639353	0.693725	0.556534		0.717251	0.652558	0.691701	0.556534		0.721986	0.655758	0.691724	0.556534		0.727686	0.576758	0.707643	0.556534		0.711597	0.566848	0.700167	0.556534
G	ILE	163	0.700006	0.69956	0.699783	0.556534		0.707748	0.628124	0.671576	0.556534		0.72301	0.500627	0.68874	0.556534		0.704231	0.468398	0.682615	0.556534		0.698016	0.548544	0.684221	0.556534
G	GLU	164	0.715921	0.54546	0.621221	0.556534		0.721101	0.415007	0.68946	0.556534		0.688586	0.376875	0.666883	0.556534		0.692497	0.454662	0.669205	0.556534		0.690965	0.543193	0.678086	0.556534
G	GLY	165	0.747376		0.747376	0.556534		0.678536		0.646969	0.556534		0.679147		0.661823	0.556534		0.672393		0.65574	0.556534		0.682187		0.671895	0.556534
G	GLY	166	0.57231		0.57231	0.556534		0.659935		0.662704	0.556534		0.659885		0.639335	0.556534		0.66716		0.653404	0.556534		0.671174		0.662003	0.556534
G	THR	167	0.66012	0.679501	0.668426	0.556534		0.612043	0.417918	0.609359	0.556534		0.650839	0.387563	0.650566	0.556534		0.658578	0.463088	0.650492	0.556534		0.669171	0.537692	0.664616	0.556534
G	GLN	168	0.603698	0.574253	0.58734	0.556534		0.644836	0.645938	0.644381	0.556534		0.629349	0.539231	0.63697	0.556534		0.645035	0.481162	0.655102	0.556534		0.662428	0.547572	0.664331	0.556534
G	LEU	169	0.670691	0.684061	0.677376	0.556534		0.638106	0.672218	0.648038	0.556534		0.639111	0.673627	0.653205	0.556534		0.641465	0.575748	0.64981	0.556534		0.662152	0.525526	0.651958	0.556534
G	SER	170	0.639928	0.75834	0.679399	0.556534		0.643913	0.704793	0.670086	0.556534		0.651565	0.670147	0.661586	0.556534		0.650156	0.682611	0.666707	0.556534		0.663384	0.54136	0.661416	0.556534
G	ARG	171	0.62112	0.671978	0.653484	0.556534		0.661146	0.697474	0.681072	0.556534		0.657455	0.704904	0.682237	0.556534		0.655421	0.650833	0.651744	0.556534		0.65937	0.603594	0.656554	0.556534
G	ALA	172	0.72239	0.662103	0.710333	0.556534		0.658884	0.69404	0.684803	0.556534		0.662712	0.659503	0.659499	0.556534		0.673389	0.671601	0.671446	0.556534		0.663602	0.658907	0.66038	0.556534
G	LEU	173	0.633143	0.74804	0.690592	0.556534		0.684169	0.622399	0.65487	0.556534		0.680621	0.651761	0.66867	0.556534		0.678036	0.671675	0.673807	0.556534		0.667982	0.597135	0.664006	0.556534
G	GLU	174	0.696976	0.457054	0.563686	0.556534		0.686531	0.641574	0.659844	0.556534		0.697041	0.654281	0.676753	0.556534		0.675026	0.650261	0.664521	0.556534		0.678765	0.603776	0.674912	0.556534
G	THR	175	0.729474	0.719628	0.725254	0.556534		0.70989	0.62042	0.660947	0.556534		0.676335	0.643549	0.657565	0.556534		0.687481	0.554264	0.672352	0.556534		0.681934	0.610584	0.6799	0.556534
G	LEU	176	0.703221	0.68458	0.6939	0.556534		0.683851	0.670884	0.67785	0.556534		0.691367	0.493941	0.661108	0.556534		0.68747	0.552151	0.67192	0.556534		0.693624	0.603522	0.682919	0.556534
G	THR	177	0.618859	0.608444	0.614395	0.556534		0.676795	0.431008	0.6722	0.556534		0.696434	0.531992	0.689833	0.556534		0.697813	0.553709	0.677871	0.556534		0.707948	0.610834	0.692974	0.556534
G	GLY	178	0.708304		0.708304	0.556534		0.683158		0.67667	0.556534		0.691648		0.691231	0.556534		0.708033		0.699145	0.556534		0.69737		0.686141	0.556534
G	ALA	179	0.722311	0.647311	0.707311	0.556534		0.712053	0.468753	0.715953	0.556534		0.704708	0.539071	0.694972	0.556534		0.715063	0.590335	0.704693	0.556534		0.703731	0.59446	0.682413	0.556534
G	LEU	180	0.705543	0.758948	0.732246	0.556534		0.732125	0.695637	0.717387	0.556534		0.736673	0.567864	0.724911	0.556534		0.70118	0.585656	0.696303	0.556534		0.699084	0.603442	0.686377	0.556534
G	PHE	181	0.768521	0.680652	0.712604	0.556534		0.750916	0.73067	0.736313	0.556534		0.716219	0.698229	0.710285	0.556534		0.713217	0.581336	0.70133	0.556534		0.679832	0.599745	0.674838	0.556534
G	GLN	182	0.778685	0.75241	0.764088	0.556534		0.717748	0.694963	0.703956	0.556534		0.71238	0.684408	0.698739	0.556534		0.704296	0.660745	0.686899	0.556534		0.650442	0.584411	0.652477	0.556534
G	ARG	183	0.606037	0.651826	0.635175	0.556534		0.695946	0.660814	0.682949	0.556534		0.700443	0.643791	0.673747	0.556534		0.675065	0.665266	0.67133	0.556534		0.642188	0.526547	0.634517	0.556534
G	PRO	184	0.703116	0.578205	0.649583	0.556534		0.65167	0.595297	0.630682	0.556534		0.650278	0.643452	0.650892	0.556534		0.62855	0.630546	0.630712	0.556534		0.604515	0.590502	0.604291	0.556534
G	PRO	185	0.645858	0.55586	0.607287	0.556534		0.622223	0.604342	0.618399	0.556534		0.570528	0.596152	0.587659	0.556534		0.594199	0.529301	0.58846	0.556534		0.589961	0.593419	0.595666	0.556534
G	LEU	186	0.517697	0.67896	0.598328	0.556534		0.514497	0.583576	0.551179	0.556534		0.554933	0.460175	0.543992	0.556534		0.524943	0.522314	0.532993	0.556534		0.562057	0.561223	0.565647	0.556534
G	ILE	187	0.379935	0.515908	0.447921	0.556534		0.475231	0.388936	0.487696	0.556534		0.47309	0.485233	0.489238	0.556534		0.518684	0.526253	0.529745	0.556534		0.520973	0.558527	0.548993	0.556534
G	ALA	188	0.528062	-0.028059	0.416838	0.556534		0.400631	0.397115	0.413526	0.556534		0.456362	0.509941	0.490269	0.556534		0.475181	0.501479	0.494381	0.556534		0.508439	0.545324	0.536087	0.556534
G	ALA	189	0.293897	0.703497	0.375817	0.556534		0.461393	0.451613	0.468365	0.556534		0.432543	0.455107	0.451011	0.556534		0.428144	0.515072	0.483255	0.556534		0.514023	0.54922	0.540259	0.556534
G	VAL	190	0.56222	0.679401	0.61244	0.556534		0.418239	0.595895	0.463432	0.556534		0.419876	0.482127	0.467307	0.556534		0.445732	0.504816	0.486655	0.556534		0.518121	0.554935	0.543027	0.556534
G	LYS	191	0.398599	0.404788	0.402037	0.556534		0.425806	0.578398	0.514627	0.556534		0.442426	0.609173	0.508365	0.556534		0.486808	0.530356	0.519962	0.556534		0.527775	0.575401	0.557314	0.556534
G	ARG	192	0.316599	0.651006	0.529403	0.556534		0.452004	0.554322	0.517855	0.556534		0.517139	0.607411	0.569416	0.556534		0.518255	0.625945	0.55756	0.556534		0.550214	0.569285	0.563581	0.556534
G	GLN	193	0.640814	0.607173	0.622124	0.556534		0.541625	0.650955	0.610867	0.556534		0.554333	0.599744	0.582932	0.556534		0.583705	0.637015	0.613078	0.556534		0.57908	0.588514	0.587434	0.556534
G	LEU	194	0.667461	0.694686	0.681074	0.556534		0.685489	0.647642	0.661073	0.556534		0.625023	0.674983	0.655414	0.556534		0.612606	0.627341	0.620911	0.556534		0.596217	0.653934	0.613545	0.556534
G	ARG	195	0.748192	0.641067	0.680021	0.556534		0.722567	0.705578	0.708514	0.556534		0.714609	0.667119	0.682987	0.556534		0.6553	0.673433	0.664948	0.556534		0.632547	0.651634	0.641499	0.556534
G	VAL	196	0.752048	0.780981	0.764448	0.556534		0.754923	0.677911	0.703912	0.556534		0.725937	0.69117	0.700622	0.556534		0.712438	0.679227	0.6899	0.556534		0.647938	0.659785	0.65422	0.556534
G	ARG	197	0.764529	0.611686	0.667265	0.556534		0.738011	0.706699	0.714005	0.556534		0.735759	0.690546	0.705221	0.556534		0.719969	0.689373	0.698641	0.556534		0.673335	0.687077	0.680124	0.556534
G	THR	198	0.697454	0.72743	0.710301	0.556534		0.726185	0.676893	0.693878	0.556534		0.724827	0.697972	0.705878	0.556534		0.72912	0.699998	0.708826	0.556534		0.709206	0.681071	0.690274	0.556534
G	ILE	199	0.71657	0.691564	0.704067	0.556534		0.702518	0.699064	0.699225	0.556534		0.72072	0.695587	0.703463	0.556534		0.719089	0.70913	0.70982	0.556534		0.719554	0.687856	0.69901	0.556534
G	TYR	200	0.69353	0.678197	0.683308	0.556534		0.713873	0.71294	0.71325	0.556534		0.703409	0.714249	0.707406	0.556534		0.713251	0.681124	0.692192	0.556534		0.729907	0.684264	0.702391	0.556534
G	GLU	201	0.731518	0.76906	0.752374	0.556534		0.701006	0.717417	0.707554	0.556534		0.706154	0.685751	0.693555	0.556534		0.711838	0.691143	0.699472	0.556534		0.730022	0.698599	0.711193	0.556534
G	SER	202	0.677971	0.704994	0.686979	0.556534		0.70689	0.686331	0.693467	0.556534		0.713768	0.683801	0.696387	0.556534		0.723823	0.68082	0.700609	0.556534		0.724183	0.697588	0.709198	0.556534
G	LYS	203	0.711182	0.58494	0.641047	0.556534		0.714598	0.65725	0.682085	0.556534		0.731332	0.679195	0.703377	0.556534		0.72852	0.696133	0.711006	0.556534		0.721793	0.708068	0.715138	0.556534
G	MET	204	0.754641	0.681816	0.718228	0.556534		0.749056	0.640641	0.692511	0.556534		0.734918	0.685135	0.708271	0.556534		0.727704	0.709227	0.719463	0.556534		0.727616	0.703198	0.716378	0.556534
G	ILE	205	0.781347	0.655167	0.718257	0.556534		0.761813	0.711915	0.737777	0.556534		0.736888	0.698107	0.719377	0.556534		0.728665	0.703214	0.716638	0.556534		0.729648	0.696165	0.713248	0.556534
G	GLU	206	0.749451	0.798761	0.776845	0.556534		0.73954	0.74126	0.74587	0.556534		0.7423	0.726512	0.737689	0.556534		0.740598	0.698766	0.721919	0.556534		0.729854	0.692753	0.711194	0.556534
G	TYR	207	0.687822	0.769851	0.742508	0.556534		0.725172	0.765193	0.750653	0.556534		0.743672	0.724922	0.738831	0.556534		0.744561	0.702946	0.726002	0.556534		0.732362	0.69371	0.712991	0.556534
G	ASP	208	0.738242	0.726968	0.732605	0.556534		0.729188	0.723561	0.733018	0.556534		0.735187	0.716728	0.729106	0.556534		0.736154	0.697068	0.717786	0.556534		0.742018	0.699198	0.720972	0.556534
G	PRO	209	0.761499	0.673863	0.723941	0.556534		0.746221	0.671677	0.708726	0.556534		0.724456	0.685109	0.70588	0.556534		0.732977	0.714842	0.725484	0.556534		0.751957	0.646022	0.737287	0.556534
G	GLU	210	0.738922	0.6142	0.669632	0.556534		0.732072	0.642909	0.684762	0.556534		0.738713	0.687057	0.711806	0.556534		0.737939	0.710071	0.725188	0.556534		0.751126	0.645306	0.736514	0.556534
G	ARG	211	0.695794	0.640665	0.660712	0.556534		0.731275	0.678152	0.700829	0.556534		0.747902	0.694736	0.72024	0.556534		0.756895	0.600092	0.736331	0.556534		0.742512	0.648307	0.733727	0.556534
G	ARG	212	0.759108	0.77959	0.772142	0.556534		0.746363	0.728539	0.735876	0.556534		0.759705	0.559963	0.739555	0.556534		0.757932	0.592517	0.733062	0.556534		0.735012	0.641556	0.727474	0.556534
G	LEU	213	0.784187	0.76536	0.774774	0.556534		0.787936	0.514983	0.789143	0.556534		0.761021	0.571912	0.747573	0.556534		0.747231	0.594562	0.727871	0.556534		0.736173	0.629302	0.72111	0.556534
G	GLY	214	0.820514		0.820514	0.556534		0.783401		0.768337	0.556534		0.75918		0.75295	0.556534		0.73695		0.73336	0.556534		0.729733		0.71687	0.556534
G	ILE	215	0.745502	0.673943	0.709722	0.556534		0.750868	0.45404	0.739279	0.556534		0.740749	0.570396	0.740134	0.556534		0.737636	0.609518	0.735045	0.556534		0.725165	0.633384	0.716061	0.556534
G	PHE	216	0.686589	0.688178	0.6876	0.556534		0.699682	0.695541	0.701794	0.556534		0.724031	0.544335	0.71968	0.556534		0.724534	0.601448	0.722734	0.556534		0.719553	0.644377	0.719674	0.556534
G	TRP	217	0.666955	0.724501	0.70806	0.556534		0.684713	0.682577	0.689388	0.556534		0.693408	0.688955	0.692771	0.556534		0.714115	0.595344	0.714202	0.556534		0.723199	0.635515	0.723006	0.556534
G	VAL	218	0.700595	0.635052	0.672505	0.556534		0.678316	0.694218	0.688844	0.556534		0.686558	0.698693	0.693836	0.556534		0.693639	0.700362	0.698325	0.556534		0.718245	0.564643	0.716867	0.556534
G	SER	219	0.667399	0.723102	0.685967	0.556534		0.693083	0.693595	0.691173	0.556534		0.684677	0.708083	0.69819	0.556534		0.692269	0.681681	0.696559	0.556534		0.711303	0.55853	0.710402	0.556534
G	CYS	220	0.711253	0.722632	0.715046	0.556534		0.685278	0.726953	0.703462	0.556534		0.698467	0.671818	0.696051	0.556534		0.694843	0.58337	0.698989	0.556534		0.70266	0.622846	0.700671	0.556534
G	GLU	221	0.677182	0.735127	0.709374	0.556534		0.708114	0.666979	0.70726	0.556534		0.699271	0.544808	0.702472	0.556534		0.700681	0.579601	0.698361	0.556534		0.699743	0.627157	0.701367	0.556534
G	ALA	222	0.735907	0.543178	0.697361	0.556534		0.7059	0.426102	0.703782	0.556534		0.707355	0.539811	0.706011	0.556534		0.704231	0.589948	0.704213	0.556534		0.68859	0.633272	0.701203	0.556534
G	GLY	223	0.704612		0.704612	0.556534		0.716113		0.701879	0.556534		0.710193		0.705695	0.556534		0.710805		0.708701	0.556534		0.686551		0.69693	0.556534
G	THR	224	0.70782	0.698119	0.703663	0.556534		0.712625	0.468533	0.707247	0.556534		0.71744	0.534026	0.707298	0.556534		0.689756	0.594387	0.704523	0.556534		0.68267	0.640929	0.700275	0.556534
G	TYR	225	0.725443	0.707478	0.713467	0.556534		0.715559	0.708984	0.711505	0.556534		0.683041	0.57648	0.704985	0.556534		0.685091	0.586951	0.69762	0.556534		0.68551	0.646422	0.703999	0.556534
G	ILE	226	0.713415	0.721355	0.717385	0.556534		0.66759	0.728094	0.70555	0.556534		0.671023	0.713096	0.696273	0.556534		0.673948	0.618026	0.699325	0.556534		0.684584	0.642504	0.701889	0.556534
G	ARG	227	0.563912	0.755448	0.685798	0.556534		0.640618	0.719961	0.688078	0.556534		0.66104	0.725613	0.697401	0.556534		0.673093	0.729958	0.702514	0.556534		0.688227	0.649785	0.707949	0.556534
G	THR	228	0.644527	0.683081	0.66105	0.556534		0.622114	0.733077	0.685384	0.556534		0.655678	0.740822	0.700093	0.556534		0.672129	0.727303	0.700825	0.556534		0.685125	0.657222	0.704861	0.556534
G	LEU	229	0.657903	0.760703	0.709303	0.556534		0.667021	0.742435	0.699094	0.556534		0.653209	0.732458	0.694984	0.556534		0.670959	0.742694	0.709763	0.556534		0.681876	0.657222	0.701611	0.556534
G	CYS	230	0.698633	0.783521	0.726929	0.556534		0.685869	0.741254	0.709358	0.556534		0.683877	0.744411	0.713031	0.556534		0.669298	0.728927	0.702048	0.556534		0.68167	0.65939	0.702529	0.556534
G	VAL	231	0.701071	0.679537	0.691842	0.556534		0.705652	0.759424	0.7316	0.556534		0.69533	0.732792	0.713498	0.556534		0.684292	0.621006	0.699631	0.556534		0.675676	0.653821	0.69702	0.556534
G	HIS	232	0.717252	0.815216	0.77603	0.556534		0.706704	0.706579	0.71042	0.556534		0.697524	0.580652	0.705412	0.556534		0.69301	0.626561	0.70716	0.556534		0.678248	0.65684	0.699816	0.556534
G	LEU	233	0.701789	0.624985	0.663387	0.556534		0.695971	0.480067	0.702763	0.556534		0.698906	0.568341	0.702778	0.556534		0.69324	0.610206	0.699098	0.556534		0.684504	0.588163	0.694992	0.556534
G	GLY	234	0.668873		0.668873	0.556534		0.69207		0.682005	0.556534		0.690595		0.694982	0.556534		0.699393		0.702127	0.556534		0.683751		0.695034	0.556534
G	LEU	235	0.705547	0.721967	0.713757	0.556534		0.677978	0.456061	0.678498	0.556534		0.695485	0.549547	0.689404	0.556534		0.689631	0.508993	0.693683	0.556534		0.692642	0.520111	0.699252	0.556534
G	LEU	236	0.659515	0.646216	0.652866	0.556534		0.702255	0.707584	0.70492	0.556534		0.681675	0.42455	0.683273	0.556534		0.678058	0.49185	0.677324	0.556534		0.702247	0.448882	0.706284	0.556534
G	LEU	237	0.741703	0.754569	0.748136	0.556534		0.677984	0.466928	0.677912	0.556534		0.675149	0.563593	0.681802	0.556534		0.68576	0.402566	0.690512	0.556534		0.709475	0.445875	0.707578	0.556534
G	GLY	238	0.632735		0.632735	0.556534		0.670228		0.680796	0.556534		0.685179		0.69019	0.556534		0.705104		0.709856	0.556534		0.71493		0.704865	0.556534
G	VAL	239	0.636246	0.695213	0.661517	0.556534		0.674893	0.231738	0.683317	0.556534		0.714133	0.289956	0.720474	0.556534		0.715823	0.39178	0.708758	0.556534		0.717497	0.442261	0.708665	0.556534
G	GLY	240	0.755698		0.755698	0.556534		0.732075		0.740499	0.556534		0.721909		0.712061	0.556534		0.732643		0.72209	0.556534		0.725129		0.710165	0.556534
G	GLY	241	0.804283		0.804283	0.556534		0.780188		0.755351	0.556534		0.750813		0.734752	0.556534		0.730976		0.715955	0.556534		0.727306		0.712956	0.556534
G	GLN	242	0.780582	0.646463	0.706071	0.556534		0.787373	0.453862	0.752181	0.556534		0.76957	0.409382	0.743487	0.556534		0.748131	0.481934	0.723475	0.556534		0.733745	0.514253	0.722251	0.556534
G	MET	243	0.777255	0.715123	0.746189	0.556534		0.762623	0.682303	0.719151	0.556534		0.768994	0.535665	0.729422	0.556534		0.761452	0.491105	0.735323	0.556534		0.737151	0.516642	0.725169	0.556534
G	GLN	244	0.730031	0.685322	0.705193	0.556534		0.753369	0.677288	0.712252	0.556534		0.754036	0.687547	0.717456	0.556534		0.757831	0.601	0.735239	0.556534		0.749373	0.576766	0.733269	0.556534
G	GLU	245	0.752819	0.631419	0.685375	0.556534		0.737448	0.692049	0.711673	0.556534		0.74399	0.712107	0.727264	0.556534		0.754242	0.712549	0.731804	0.556534		0.758725	0.584911	0.742967	0.556534
G	LEU	246	0.729494	0.759406	0.74445	0.556534		0.737555	0.72003	0.728313	0.556534		0.744372	0.725252	0.734073	0.556534		0.752328	0.714678	0.734055	0.556534		0.753962	0.637935	0.734566	0.556534
G	ARG	247	0.730352	0.769265	0.755115	0.556534		0.746336	0.769839	0.759933	0.556534		0.751801	0.72046	0.737401	0.556534		0.746879	0.724634	0.737199	0.556534		0.749828	0.637935	0.730432	0.556534
G	ARG	248	0.779163	0.780846	0.780234	0.556534		0.758898	0.737159	0.752393	0.556534		0.749061	0.75114	0.753966	0.556534		0.743062	0.710053	0.731213	0.556534		0.748053	0.641582	0.732529	0.556534
G	VAL	249	0.767178	0.661366	0.72183	0.556534		0.76182	0.742343	0.756754	0.556534		0.743824	0.715909	0.737734	0.556534		0.743917	0.61985	0.741704	0.556534		0.745072	0.642259	0.731377	0.556534
G	ARG	250	0.739117	0.784816	0.768198	0.556534		0.736535	0.676479	0.717773	0.556534		0.749515	0.562056	0.738472	0.556534		0.748426	0.609447	0.739516	0.556534		0.737	0.643115	0.727185	0.556534
G	SER	251	0.703308	0.583255	0.66329	0.556534		0.733744	0.456023	0.730099	0.556534		0.745894	0.543204	0.728253	0.556534		0.750441	0.602777	0.736431	0.556534		0.734727	0.654737	0.732631	0.556534
G	GLY	252	0.758808		0.758808	0.556534		0.741057		0.717079	0.556534		0.74135		0.73059	0.556534		0.730739		0.719123	0.556534		0.728164		0.719749	0.556534
G	VAL	253	0.761057	0.686582	0.729139	0.556534		0.754774	0.469719	0.740488	0.556534		0.721776	0.53743	0.708766	0.556534		0.725116	0.604461	0.722474	0.556534		0.729893	0.620406	0.71207	0.556534
G	MET	254	0.744459	0.722575	0.733517	0.556534		0.715587	0.701298	0.707244	0.556534		0.726678	0.572632	0.725166	0.556534		0.713427	0.572216	0.698837	0.556534		0.730105	0.618791	0.71118	0.556534
G	SER	255	0.641247	0.694737	0.659077	0.556534		0.704508	0.725525	0.712627	0.556534		0.706375	0.684451	0.693952	0.556534		0.720009	0.573455	0.699889	0.556534		0.730992	0.622608	0.712846	0.556534
G	GLU	256	0.727818	0.759264	0.745288	0.556534		0.675453	0.671033	0.669036	0.556534		0.704039	0.66552	0.682255	0.556534		0.723248	0.682466	0.701551	0.556534		0.730915	0.622552	0.711914	0.556534
G	LYS	257	0.657295	0.559099	0.602742	0.556534		0.711497	0.636763	0.672894	0.556534		0.711445	0.673622	0.68964	0.556534		0.725518	0.684862	0.703124	0.556534		0.725692	0.620778	0.70713	0.556534
G	ASP	258	0.749378	0.591925	0.670652	0.556534		0.729386	0.638036	0.681279	0.556534		0.738584	0.675345	0.705855	0.556534		0.724634	0.693666	0.706615	0.556534		0.717881	0.687742	0.702215	0.556534
G	HIS	259	0.781485	0.763082	0.770443	0.556534		0.769269	0.68612	0.727081	0.556534		0.740674	0.680332	0.708388	0.556534		0.725291	0.674952	0.699698	0.556534		0.711703	0.6939	0.702278	0.556534
G	MET	260	0.776945	0.703354	0.740149	0.556534		0.765566	0.750212	0.756182	0.556534		0.738385	0.68126	0.709971	0.556534		0.717444	0.671716	0.693907	0.556534		0.707117	0.689683	0.697876	0.556534
G	VAL	261	0.738269	0.784199	0.757953	0.556534		0.720354	0.683764	0.70292	0.556534		0.723087	0.710197	0.716791	0.556534		0.722559	0.699603	0.712062	0.556534		0.706483	0.68945	0.697877	0.556534
G	THR	262	0.645848	0.563741	0.610659	0.556534		0.685669	0.69485	0.691121	0.556534		0.70541	0.708443	0.708667	0.556534		0.714649	0.711641	0.714126	0.556534		0.702343	0.690701	0.696274	0.556534
G	MET	263	0.67289	0.736609	0.70475	0.556534		0.670612	0.684887	0.681745	0.556534		0.688823	0.70301	0.697657	0.556534		0.693619	0.701512	0.698218	0.556534		0.704473	0.702443	0.703706	0.556534
G	HIS	264	0.693098	0.754312	0.729826	0.556534		0.686666	0.722369	0.706558	0.556534		0.668024	0.684606	0.677885	0.556534		0.680096	0.711465	0.696433	0.556534		0.704237	0.70824	0.708971	0.556534
G	ASP	265	0.69401	0.676187	0.685098	0.556534		0.673794	0.707561	0.691339	0.556534		0.675311	0.726463	0.701284	0.556534		0.671875	0.697759	0.685939	0.556534		0.692661	0.703038	0.70101	0.556534
G	VAL	266	0.634274	0.692183	0.659092	0.556534		0.670189	0.713798	0.690615	0.556534		0.676878	0.716793	0.697232	0.556534		0.686295	0.710896	0.702783	0.556534		0.680323	0.709453	0.700634	0.556534
G	LEU	267	0.682285	0.773025	0.727655	0.556534		0.66576	0.717822	0.690413	0.556534		0.687615	0.69707	0.696981	0.556534		0.683617	0.706503	0.699658	0.556534		0.674996	0.710284	0.698684	0.556534
G	ASP	268	0.680722	0.68826	0.684491	0.556534		0.703264	0.705659	0.713571	0.556534		0.679642	0.703004	0.696536	0.556534		0.676207	0.709303	0.70054	0.556534		0.679917	0.72762	0.710104	0.556534
G	ALA	269	0.746786	0.655694	0.728568	0.556534		0.693883	0.683271	0.698644	0.556534		0.681033	0.71935	0.711918	0.556534		0.674158	0.72604	0.707884	0.556534		0.680025	0.71612	0.704408	0.556534
G	GLN	270	0.654142	0.705861	0.682874	0.556534		0.68072	0.711823	0.715815	0.556534		0.68051	0.723414	0.713689	0.556534		0.683545	0.734933	0.718911	0.556534		0.674031	0.705134	0.695362	0.556534
G	TRP	271	0.641232	0.773913	0.736004	0.556534		0.658347	0.757706	0.718461	0.556534		0.684361	0.736649	0.724047	0.556534		0.682373	0.711659	0.706688	0.556534		0.678637	0.701307	0.694746	0.556534
G	LEU	272	0.679668	0.793343	0.736506	0.556534		0.673626	0.773896	0.736264	0.556534		0.66982	0.727532	0.706752	0.556534		0.674721	0.703832	0.698949	0.556534		0.686185	0.698625	0.697279	0.556534
G	TYR	273	0.699979	0.754432	0.736281	0.556534		0.684576	0.719295	0.704961	0.556534		0.664424	0.713054	0.69624	0.556534		0.67442	0.700745	0.691771	0.556534		0.676508	0.686849	0.686552	0.556534
G	ASP	274	0.674082	0.610109	0.642095	0.556534		0.667073	0.666004	0.669564	0.556534		0.685113	0.685088	0.684704	0.556534		0.683443	0.694577	0.692355	0.556534		0.665736	0.677492	0.676605	0.556534
G	ASN	275	0.627158	0.633471	0.630315	0.556534		0.681973	0.625889	0.650244	0.556534		0.69264	0.658957	0.674795	0.556534		0.6741	0.675945	0.674306	0.556534		0.662273	0.68501	0.675698	0.556534
G	HIS	276	0.744679	0.634086	0.678323	0.556534		0.69638	0.643414	0.665199	0.556534		0.667811	0.636768	0.649471	0.556534		0.657324	0.646229	0.651243	0.556534		0.658867	0.689329	0.677965	0.556534
G	LYS	277	0.717303	0.662686	0.68696	0.556534		0.679272	0.646753	0.658314	0.556534		0.645441	0.631813	0.636065	0.556534		0.65857	0.643937	0.648717	0.556534		0.663545	0.68234	0.674225	0.556534
G	ASP	278	0.575833	0.643486	0.60966	0.556534		0.618456	0.630502	0.623896	0.556534		0.661749	0.652796	0.653721	0.556534		0.650367	0.664404	0.658104	0.556534		0.667258	0.680829	0.676022	0.556534
G	GLU	279	0.562233	0.585335	0.575067	0.556534		0.615588	0.655736	0.634441	0.556534		0.636147	0.676654	0.659618	0.556534		0.65973	0.673484	0.667325	0.556534		0.670485	0.679218	0.676021	0.556534
G	SER	280	0.708699	0.738387	0.718595	0.556534		0.629199	0.692366	0.667156	0.556534		0.631226	0.683523	0.661199	0.556534		0.656276	0.693861	0.678462	0.556534		0.674755	0.688177	0.682716	0.556534
G	TYR	281	0.616666	0.753375	0.707805	0.556534		0.672688	0.729598	0.707089	0.556534		0.66016	0.71017	0.690522	0.556534		0.658873	0.704436	0.685505	0.556534		0.681825	0.692563	0.688594	0.556534
G	LEU	282	0.692698	0.697032	0.694865	0.556534		0.676622	0.742377	0.71965	0.556534		0.694809	0.740446	0.722762	0.556534		0.679619	0.713746	0.70066	0.556534		0.680888	0.694371	0.688817	0.556534
G	ARG	283	0.720501	0.776723	0.756279	0.556534		0.716227	0.736822	0.729136	0.556534		0.69728	0.7345	0.722191	0.556534		0.700004	0.727514	0.717789	0.556534		0.677723	0.700234	0.690152	0.556534
G	ARG	284	0.735482	0.736711	0.736264	0.556534		0.725679	0.740697	0.736095	0.556534		0.714932	0.720167	0.719625	0.556534		0.703671	0.715455	0.712386	0.556534		0.685505	0.711947	0.699899	0.556534
G	VAL	285	0.721054	0.708656	0.715741	0.556534		0.720487	0.709027	0.71566	0.556534		0.723266	0.711555	0.716806	0.556534		0.713075	0.711714	0.711507	0.556534		0.698733	0.722951	0.711892	0.556534
G	VAL	286	0.704923	0.681712	0.694976	0.556534		0.720116	0.681447	0.697163	0.556534		0.715665	0.701648	0.70588	0.556534		0.708608	0.72247	0.714652	0.556534		0.703673	0.722926	0.714673	0.556534
G	TYR	287	0.734369	0.653973	0.680771	0.556534		0.707263	0.687624	0.692466	0.556534		0.700855	0.708771	0.702004	0.556534		0.706786	0.712421	0.70761	0.556534		0.715317	0.722926	0.718424	0.556534
G	PRO	288	0.682496	0.727187	0.701649	0.556534		0.692766	0.717829	0.699767	0.556534		0.698193	0.708315	0.700252	0.556534		0.710722	0.71262	0.709456	0.556534		0.715931	0.727233	0.720885	0.556534
G	LEU	289	0.661433	0.772328	0.716881	0.556534		0.683891	0.735297	0.708505	0.556534		0.709815	0.719594	0.711094	0.556534		0.714108	0.719009	0.714216	0.556534		0.719288	0.719596	0.718468	0.556534
G	GLU	290	0.707745	0.706377	0.706985	0.556534		0.710737	0.738938	0.72435	0.556534		0.711893	0.739475	0.724754	0.556534		0.713326	0.727966	0.718067	0.556534		0.720135	0.713828	0.717076	0.556534
G	LYS	291	0.763033	0.738107	0.749185	0.556534		0.738512	0.732621	0.735079	0.556534		0.715284	0.742921	0.72881	0.556534		0.71662	0.7335	0.725056	0.556534		0.721656	0.7198	0.721074	0.556534
G	LEU	292	0.744757	0.753377	0.749067	0.556534		0.735747	0.7453	0.740061	0.556534		0.734483	0.726997	0.731372	0.556534		0.72552	0.725797	0.727813	0.556534		0.726202	0.728247	0.727519	0.556534
G	LEU	293	0.69945	0.744414	0.721932	0.556534		0.733878	0.730166	0.733563	0.556534		0.741892	0.720375	0.734166	0.556534		0.736427	0.726086	0.733933	0.556534		0.731435	0.73824	0.736003	0.556534
G	THR	294	0.757429	0.692707	0.729691	0.556534		0.733891	0.703463	0.724192	0.556534		0.736842	0.727623	0.736273	0.556534		0.743168	0.735837	0.742347	0.556534		0.734669	0.740272	0.738926	0.556534
G	SER	295	0.744794	0.673269	0.720952	0.556534		0.746668	0.713441	0.736788	0.556534		0.738878	0.731874	0.739635	0.556534		0.747298	0.73952	0.745905	0.556534		0.742301	0.737252	0.741273	0.556534
G	HIS	296	0.737782	0.774347	0.759721	0.556534		0.745837	0.74075	0.748851	0.556534		0.757375	0.73577	0.750067	0.556534		0.743484	0.738971	0.743724	0.556534		0.74369	0.736556	0.741626	0.556534
G	LYS	297	0.754933	0.774635	0.765879	0.556534		0.761551	0.770958	0.766564	0.556534		0.749502	0.747135	0.750888	0.556534		0.750047	0.738214	0.74669	0.556534		0.73199	0.738404	0.737453	0.556534
G	ARG	298	0.791937	0.763893	0.774091	0.556534		0.754978	0.762687	0.757923	0.556534		0.749621	0.760304	0.755237	0.556534		0.745132	0.739073	0.744002	0.556534		0.735816	0.704604	0.722466	0.556534
G	LEU	299	0.718064	0.749534	0.733799	0.556534		0.751796	0.750846	0.750196	0.556534		0.746669	0.745179	0.745467	0.556534		0.729352	0.75124	0.741477	0.556534		0.739904	0.692466	0.720464	0.556534
G	VAL	300	0.745387	0.739111	0.742697	0.556534		0.728824	0.729122	0.729122	0.556534		0.72255	0.74194	0.732949	0.556534		0.73636	0.69513	0.716404	0.556534		0.740211	0.689761	0.721513	0.556534
G	MET	301	0.723023	0.69872	0.710871	0.556534		0.700915	0.732091	0.718951	0.556534		0.721529	0.665476	0.694971	0.556534		0.734858	0.671738	0.70698	0.556534		0.73441	0.698868	0.721482	0.556534
G	LYS	302	0.634337	0.758442	0.703284	0.556534		0.714732	0.612912	0.66612	0.556534		0.726801	0.637748	0.688194	0.556534		0.73041	0.657318	0.702286	0.556534		0.733766	0.689206	0.715997	0.556534
G	ASP	303	0.786836	0.381573	0.584205	0.556534		0.721865	0.583637	0.662467	0.556534		0.729884	0.622516	0.687901	0.556534		0.725113	0.660734	0.700402	0.556534		0.719177	0.686405	0.703129	0.556534
G	SER	304	0.744421	0.610896	0.699912	0.556534		0.76402	0.551806	0.675117	0.556534		0.721477	0.637461	0.689849	0.556534		0.723015	0.650585	0.694214	0.556534		0.711157	0.679096	0.695812	0.556534
G	ALA	305	0.760803	0.662951	0.741233	0.556534		0.728737	0.682431	0.720586	0.556534		0.740749	0.619386	0.689069	0.556534		0.704648	0.657028	0.681851	0.556534		0.711697	0.683294	0.697095	0.556534
G	VAL	306	0.680987	0.773446	0.720612	0.556534		0.724163	0.701488	0.720409	0.556534		0.702273	0.691836	0.697093	0.556534		0.71456	0.646321	0.680468	0.556534		0.710954	0.679574	0.694231	0.556534
G	ASN	307	0.730697	0.668067	0.699382	0.556534		0.668713	0.728444	0.681441	0.556534		0.694132	0.706355	0.695832	0.556534		0.705584	0.705484	0.703855	0.556534		0.712878	0.616054	0.69726	0.556534
G	ALA	308	0.594455	0.743819	0.624328	0.556534		0.67629	0.69846	0.672439	0.556534		0.686773	0.732908	0.697168	0.556534		0.704554	0.717955	0.705467	0.556534		0.716887	0.597927	0.69283	0.556534
G	ILE	309	0.70372	0.683493	0.693606	0.556534		0.67406	0.741009	0.688614	0.556534		0.698018	0.717857	0.695285	0.556534		0.70218	0.623247	0.705889	0.556534		0.707131	0.637671	0.708527	0.556534
G	CYS	310	0.724007	0.795713	0.747909	0.556534		0.721646	0.725799	0.717571	0.556534		0.700715	0.584244	0.704245	0.556534		0.701815	0.592618	0.696452	0.556534		0.697408	0.643425	0.704519	0.556534
G	TYR	311	0.737211	0.698192	0.711198	0.556534		0.735134	0.497968	0.734431	0.556534		0.717511	0.547288	0.710291	0.556534		0.694504	0.614145	0.704665	0.556534		0.696032	0.647119	0.703009	0.556534
G	GLY	312	0.744185		0.744185	0.556534		0.719943		0.703313	0.556534		0.712671		0.722944	0.556534		0.700649		0.709165	0.556534		0.693165		0.69828	0.556534
G	ALA	313	0.678433	0.559044	0.654555	0.556534		0.700713	0.459267	0.718538	0.556534		0.695363	0.550037	0.704528	0.556534		0.706641	0.607068	0.713596	0.556534		0.699247	0.641146	0.702942	0.556534
G	LYS	314	0.679521	0.818756	0.756874	0.556534		0.66514	0.683998	0.689086	0.556534		0.697054	0.551115	0.707213	0.556534		0.695991	0.591641	0.702265	0.556534		0.705988	0.573526	0.706968	0.556534
G	ILE	315	0.637467	0.674193	0.65583	0.556534		0.687551	0.732177	0.712442	0.556534		0.678108	0.688659	0.692094	0.556534		0.704617	0.590199	0.707903	0.556534		0.708685	0.581616	0.712107	0.556534
G	MET	316	0.745665	0.703581	0.724623	0.556534		0.677529	0.688499	0.683014	0.556534		0.701941	0.71447	0.711317	0.556534		0.693821	0.590199	0.697107	0.556534		0.710472	0.571955	0.709256	0.556534
G	LEU	317	0.649455	0.687722	0.668589	0.556534		0.730905	0.693133	0.714626	0.556534		0.699759	0.550718	0.693664	0.556534		0.701672	0.62069	0.710762	0.556534		0.715299	0.580104	0.716305	0.556534
G	PRO	318	0.797597	0.688096	0.750668	0.556534		0.705221	0.458606	0.695955	0.556534		0.718943	0.570376	0.712526	0.556534		0.710834	0.602216	0.705001	0.556534		0.717216	0.646861	0.716346	0.556534
G	GLY	319	0.66861		0.66861	0.556534		0.733198		0.72314	0.556534		0.718541		0.710911	0.556534		0.732669		0.723988	0.556534		0.72101		0.723056	0.556534
G	VAL	320	0.733387	0.772481	0.750142	0.556534		0.715218	0.487306	0.711766	0.556534		0.746713	0.58757	0.734941	0.556534		0.735469	0.622842	0.726847	0.556534		0.727607	0.647348	0.717901	0.556534
G	LEU	321	0.743656	0.689437	0.716547	0.556534		0.755787	0.749918	0.751809	0.556534		0.740247	0.596816	0.733735	0.556534		0.745572	0.629583	0.735386	0.556534		0.739605	0.586058	0.72823	0.556534
G	ARG	322	0.790316	0.787835	0.788737	0.556534		0.766412	0.737199	0.749974	0.556534		0.75056	0.743797	0.745685	0.556534		0.73907	0.623892	0.728172	0.556534		0.737938	0.589617	0.729176	0.556534
G	TYR	323	0.765264	0.734325	0.744638	0.556534		0.758585	0.752356	0.753912	0.556534		0.754299	0.718952	0.73569	0.556534		0.753475	0.623892	0.742577	0.556534		0.743356	0.583761	0.728524	0.556534
G	GLU	324	0.720175	0.734909	0.72836	0.556534		0.74584	0.705829	0.724389	0.556534		0.759457	0.581064	0.74627	0.556534		0.75261	0.619641	0.740418	0.556534		0.736949	0.57942	0.723002	0.556534
G	ASP	325	0.752081	0.648254	0.700168	0.556534		0.747234	0.461054	0.732658	0.556534		0.746859	0.572043	0.735528	0.556534		0.747666	0.610195	0.732542	0.556534		0.738139	0.648685	0.727839	0.556534
G	GLY	326	0.769447		0.769447	0.556534		0.749619		0.734881	0.556534		0.735616		0.718884	0.556534		0.738639		0.718427	0.556534		0.731008		0.724028	0.556534
G	ILE	327	0.727328	0.742727	0.735027	0.556534		0.735275	0.455347	0.721964	0.556534		0.737007	0.530926	0.711198	0.556534		0.726701	0.593066	0.715166	0.556534		0.734801	0.646302	0.725209	0.556534
G	GLU	328	0.70905	0.623313	0.661418	0.556534		0.721168	0.668791	0.695458	0.556534		0.722931	0.55366	0.715527	0.556534		0.717382	0.595344	0.71229	0.556534		0.730261	0.641589	0.720612	0.556534
G	VAL	329	0.727127	0.640334	0.68993	0.556534		0.705959	0.675191	0.691054	0.556534		0.700029	0.703831	0.703283	0.556534		0.722139	0.600572	0.716484	0.556534		0.729147	0.642828	0.721177	0.556534
G	ASN	330	0.681702	0.761925	0.721813	0.556534		0.687922	0.717704	0.706656	0.556534		0.711639	0.692255	0.702183	0.556534		0.717986	0.705713	0.712018	0.556534		0.73277	0.644023	0.723589	0.556534
G	GLN	331	0.654939	0.750854	0.708225	0.556534		0.70734	0.732543	0.719856	0.556534		0.717904	0.71479	0.717536	0.556534		0.721656	0.70646	0.714278	0.556534		0.723727	0.653696	0.723904	0.556534
G	GLU	332	0.785381	0.68485	0.72953	0.556534		0.726898	0.723897	0.725312	0.556534		0.723083	0.736314	0.729719	0.556534		0.728938	0.72428	0.727632	0.556534		0.716568	0.709424	0.713718	0.556534
G	ILE	333	0.740374	0.735986	0.73818	0.556534		0.759591	0.722931	0.73952	0.556534		0.738747	0.73354	0.736336	0.556534		0.718292	0.740612	0.729589	0.556534		0.716618	0.710196	0.713978	0.556534
G	VAL	334	0.753019	0.747956	0.750849	0.556534		0.751139	0.743999	0.747974	0.556534		0.73828	0.734301	0.735417	0.556534		0.719577	0.719337	0.720387	0.556534		0.71386	0.713339	0.714499	0.556534
G	VAL	335	0.760023	0.748056	0.754894	0.556534		0.721883	0.750222	0.736458	0.556534		0.719344	0.719931	0.720991	0.556534		0.729997	0.71939	0.724624	0.556534		0.712337	0.655127	0.716357	0.556534
G	ILE	336	0.652606	0.754655	0.703631	0.556534		0.701109	0.705238	0.705308	0.556534		0.716845	0.722979	0.720932	0.556534		0.71476	0.715539	0.715712	0.556534		0.716813	0.654164	0.718216	0.556534
G	THR	337	0.690697	0.613003	0.657399	0.556534		0.690394	0.706295	0.699638	0.556534		0.701985	0.704966	0.704191	0.556534		0.710474	0.610398	0.71174	0.556534		0.720799	0.6515	0.717772	0.556534
G	THR	338	0.727879	0.751226	0.737885	0.556534		0.699099	0.674039	0.687477	0.556534		0.692055	0.555355	0.695287	0.556534		0.707318	0.61088	0.710513	0.556534		0.719314	0.659482	0.721528	0.556534
G	LYS	339	0.678721	0.657889	0.667147	0.556534		0.705657	0.469705	0.705135	0.556534		0.70772	0.55469	0.703014	0.556534		0.698571	0.607093	0.703149	0.556534		0.724228	0.659527	0.724886	0.556534
G	GLY	340	0.710372		0.710372	0.556534		0.706674		0.706595	0.556534		0.709339		0.712202	0.556534		0.715205		0.712751	0.556534		0.720331		0.721833	0.556534
G	GLU	341	0.73093	0.751331	0.742264	0.556534		0.713364	0.49096	0.71866	0.556534		0.717572	0.580684	0.718795	0.556534		0.730023	0.627304	0.729567	0.556534		0.722615	0.658056	0.724044	0.556534
G	ALA	342	0.698791	0.721548	0.703342	0.556534		0.732922	0.74851	0.738818	0.556534		0.740713	0.596403	0.740388	0.556534		0.72749	0.623471	0.726622	0.556534		0.729009	0.654901	0.725663	0.556534
G	ILE	343	0.769044	0.772651	0.770848	0.556534		0.754087	0.743561	0.749767	0.556534		0.740668	0.741281	0.741767	0.556534		0.742695	0.637406	0.742631	0.556534		0.731546	0.671741	0.732675	0.556534
G	CYS	344	0.794426	0.736484	0.775112	0.556534		0.757873	0.744509	0.75441	0.556534		0.751512	0.742102	0.749156	0.556534		0.74449	0.740256	0.744213	0.556534		0.728153	0.673049	0.731784	0.556534
G	MET	345	0.710149	0.724392	0.71727	0.556534		0.763242	0.738771	0.757197	0.556534		0.756342	0.741782	0.752777	0.556534		0.742729	0.746958	0.743107	0.556534		0.734281	0.679981	0.738419	0.556534
G	ALA	346	0.785152	0.755437	0.779209	0.556534		0.739414	0.733258	0.739308	0.556534		0.746253	0.746901	0.745512	0.556534		0.741552	0.753253	0.746642	0.556534		0.73958	0.74294	0.740753	0.556534
G	ILE	347	0.722941	0.719945	0.721443	0.556534		0.74223	0.757876	0.74506	0.556534		0.725479	0.752728	0.736107	0.556534		0.738279	0.747752	0.742255	0.556534		0.732324	0.744555	0.737063	0.556534
G	ALA	348	0.718597	0.798247	0.734527	0.556534		0.710698	0.76127	0.728019	0.556534		0.732675	0.754677	0.74068	0.556534		0.734599	0.741474	0.736673	0.556534		0.730294	0.744154	0.735359	0.556534
G	LEU	349	0.690555	0.765617	0.728086	0.556534		0.718428	0.766001	0.734249	0.556534		0.729378	0.742098	0.732047	0.556534		0.726165	0.747861	0.734446	0.556534		0.718134	0.735229	0.724562	0.556534
G	MET	350	0.746131	0.734139	0.740135	0.556534		0.735118	0.730767	0.734755	0.556534		0.715012	0.751929	0.728093	0.556534		0.710638	0.742389	0.720929	0.556534		0.706794	0.736689	0.718744	0.556534
G	THR	351	0.768668	0.692544	0.736043	0.556534		0.72197	0.731926	0.725951	0.556534		0.706585	0.735707	0.718107	0.556534		0.698116	0.735894	0.711021	0.556534		0.706746	0.736568	0.718456	0.556534
G	THR	352	0.65111	0.769096	0.701675	0.556534		0.698747	0.726259	0.707438	0.556534		0.695532	0.717479	0.702907	0.556534		0.691128	0.729365	0.707676	0.556534		0.693538	0.737148	0.710539	0.556534
G	ALA	353	0.676462	0.717138	0.684597	0.556534		0.654286	0.720237	0.679452	0.556534		0.680242	0.72116	0.697103	0.556534		0.693852	0.723287	0.705679	0.556534		0.694576	0.744771	0.713818	0.556534
G	VAL	354	0.635288	0.674476	0.652083	0.556534		0.660477	0.71472	0.682598	0.556534		0.668433	0.727265	0.692714	0.556534		0.67867	0.72724	0.69882	0.556534		0.69341	0.736468	0.711255	0.556534
G	ILE	355	0.669683	0.752547	0.711115	0.556534		0.671531	0.716696	0.692433	0.556534		0.666182	0.725808	0.690804	0.556534		0.673769	0.743133	0.701886	0.556534		0.696481	0.737064	0.713524	0.556534
G	SER	356	0.709621	0.723066	0.714102	0.556534		0.673054	0.745808	0.70578	0.556534		0.677762	0.74314	0.705386	0.556534		0.681577	0.734251	0.702553	0.556534		0.698442	0.670324	0.71603	0.556534
G	THR	357	0.639858	0.761811	0.692123	0.556534		0.694612	0.762892	0.721244	0.556534		0.691858	0.749628	0.716238	0.556534		0.688418	0.742113	0.712331	0.556534		0.68929	0.676177	0.713886	0.556534
G	CYS	358	0.734359	0.8038	0.757506	0.556534		0.693329	0.757509	0.718658	0.556534		0.70279	0.753553	0.724623	0.556534		0.707334	0.645759	0.728847	0.556534		0.693509	0.673195	0.715019	0.556534
G	ASP	359	0.705771	0.706915	0.706343	0.556534		0.721491	0.760963	0.738964	0.556534		0.714406	0.60894	0.735343	0.556534		0.707093	0.646385	0.72904	0.556534		0.699538	0.674084	0.72002	0.556534
G	HIS	360	0.724343	0.772174	0.753041	0.556534		0.732605	0.49303	0.742362	0.556534		0.720034	0.607963	0.739411	0.556534		0.705364	0.648274	0.729044	0.556534		0.702195	0.684913	0.727669	0.556534
G	GLY	361	0.7677		0.7677	0.556534		0.720014		0.744401	0.556534		0.712666		0.730736	0.556534		0.720067		0.735828	0.556534		0.705916		0.728322	0.556534
G	ILE	362	0.667998	0.756927	0.712462	0.556534		0.711072	0.497739	0.731432	0.556534		0.720068	0.598461	0.737389	0.556534		0.71009	0.641831	0.732788	0.556534		0.705215	0.675097	0.724171	0.556534
G	VAL	363	0.697517	0.736291	0.714134	0.556534		0.702765	0.740043	0.722068	0.556534		0.708102	0.602745	0.734026	0.556534		0.710781	0.644555	0.734496	0.556534		0.719549	0.672368	0.72995	0.556534
G	ALA	364	0.74278	0.726912	0.739606	0.556534		0.701605	0.752267	0.72999	0.556534		0.696685	0.747943	0.724146	0.556534		0.707577	0.62591	0.722409	0.556534		0.721939	0.659668	0.726474	0.556534
G	LYS	365	0.664517	0.793597	0.736228	0.556534		0.705969	0.748832	0.731378	0.556534		0.703468	0.724888	0.715341	0.556534		0.711838	0.730451	0.720694	0.556534		0.7223	0.663858	0.72875	0.556534
G	ILE	366	0.71061	0.725988	0.718299	0.556534		0.692347	0.720413	0.707654	0.556534		0.72347	0.723988	0.723653	0.556534		0.725074	0.71719	0.721667	0.556534		0.72375	0.660326	0.727274	0.556534
G	LYS	367	0.701913	0.641653	0.668435	0.556534		0.736685	0.69981	0.714143	0.556534		0.727045	0.711425	0.719586	0.556534		0.72682	0.719578	0.72413	0.556534		0.713014	0.710793	0.711767	0.556534
G	ARG	368	0.797532	0.731789	0.755695	0.556534		0.753366	0.679181	0.714468	0.556534		0.736089	0.703307	0.718615	0.556534		0.726465	0.720494	0.72373	0.556534		0.716493	0.710183	0.713746	0.556534
G	VAL	369	0.760652	0.6641	0.719273	0.556534		0.755973	0.716299	0.735447	0.556534		0.742025	0.704775	0.722317	0.556534		0.724334	0.686428	0.703858	0.556534		0.709875	0.702996	0.707096	0.556534
G	ILE	370	0.709736	0.753007	0.731372	0.556534		0.736894	0.716811	0.729151	0.556534		0.731563	0.687472	0.708054	0.556534		0.723715	0.689889	0.706134	0.556534		0.712389	0.698079	0.706095	0.556534
G	MET	371	0.740294	0.733324	0.736809	0.556534		0.699877	0.68049	0.688434	0.556534		0.713312	0.691156	0.703762	0.556534		0.712687	0.692116	0.702212	0.556534		0.711921	0.696748	0.706356	0.556534
G	GLU	372	0.649602	0.555137	0.597122	0.556534		0.698723	0.679558	0.689389	0.556534		0.686124	0.689784	0.688103	0.556534		0.708816	0.683691	0.698341	0.556534		0.711533	0.692463	0.704198	0.556534
G	ARG	373	0.706273	0.750213	0.734235	0.556534		0.660197	0.654197	0.657445	0.556534		0.698264	0.673747	0.687549	0.556534		0.694346	0.7001	0.701173	0.556534		0.711985	0.705756	0.712378	0.556534
G	ASP	374	0.624717	0.65724	0.640978	0.556534		0.700475	0.693424	0.701271	0.556534		0.682079	0.682873	0.688006	0.556534		0.693862	0.689507	0.695915	0.556534		0.711182	0.70593	0.712602	0.556534
G	THR	375	0.770435	0.672818	0.728599	0.556534		0.68484	0.703005	0.702891	0.556534		0.693428	0.707617	0.707494	0.556534		0.689089	0.697299	0.699002	0.556534		0.703077	0.713066	0.712875	0.556534
G	TYR	376	0.659367	0.778958	0.739095	0.556534		0.71205	0.710211	0.720753	0.556534		0.693549	0.715148	0.712331	0.556534		0.70896	0.722809	0.722006	0.556534		0.702018	0.644611	0.709848	0.556534
G	PRO	377	0.706346	0.678856	0.694565	0.556534		0.690865	0.748561	0.730693	0.556534		0.726346	0.730442	0.735766	0.556534		0.703992	0.72172	0.720298	0.556534		0.698479	0.640431	0.705989	0.556534
G	ARG	378	0.706882	0.78787	0.75842	0.556534		0.733976	0.733479	0.737045	0.556534		0.706558	0.744397	0.734501	0.556534		0.714473	0.627829	0.728455	0.556534		0.697727	0.589964	0.710008	0.556534
G	LYS	379	0.788699	0.73371	0.75815	0.556534		0.722359	0.754723	0.746282	0.556534		0.714301	0.588605	0.726299	0.556534		0.704606	0.629904	0.723564	0.556534		0.674953	0.586174	0.69454	0.556534
G	TRP	380	0.671496	0.742589	0.722277	0.556534		0.719426	0.4921	0.72617	0.556534		0.713306	0.590303	0.726257	0.556534		0.70203	0.518625	0.709598	0.556534		0.679677	0.595353	0.701904	0.556534
G	GLY	381	0.698082		0.698082	0.556534		0.690315		0.704906	0.556534		0.700196		0.70284	0.556534		0.666231		0.690958	0.556534		0.668862		0.697155	0.556534
G	LEU	382	0.701369	0.687348	0.694358	0.556534		0.680261	0.229116	0.677925	0.556534		0.633607	0.427693	0.664028	0.556534		0.661916	0.518626	0.685752	0.556534		0.666029	0.587827	0.686009	0.556534
G	GLY	383	0.641334		0.641334	0.556534		0.599486		0.63326	0.556534		0.634644		0.663967	0.556534		0.642313		0.674068	0.556534		0.656734		0.678874	0.556534
G	PRO	384	0.455757	0.70853	0.564088	0.556534		0.591256	0.488912	0.642465	0.556534		0.625322	0.586001	0.659623	0.556534		0.636128	0.503296	0.658956	0.556534		0.65246	0.571586	0.670043	0.556534
G	LYS	385	0.676678	0.758207	0.721972	0.556534		0.594636	0.747553	0.654141	0.556534		0.61069	0.567146	0.64405	0.556534		0.622702	0.592675	0.64724	0.556534		0.626086	0.563852	0.654025	0.556534
G	ALA	386	0.651473	0.775921	0.676363	0.556534		0.652119	0.709066	0.67161	0.556534		0.603243	0.692276	0.638998	0.556534		0.616773	0.589114	0.642515	0.556534		0.599629	0.544111	0.629541	0.556534
G	SER	387	0.628206	0.59307	0.616494	0.556534		0.627926	0.664881	0.63631	0.556534		0.644064	0.683054	0.658437	0.556534		0.596381	0.681776	0.634032	0.556534		0.596735	0.587944	0.618279	0.556534
G	GLN	388	0.6041	0.625652	0.616073	0.556534		0.630723	0.627047	0.631284	0.556534		0.608447	0.661139	0.630432	0.556534		0.585626	0.655621	0.618156	0.556534		0.57984	0.563419	0.597569	0.556534
G	LYS	389	0.659864	0.662421	0.661284	0.556534		0.587518	0.645568	0.619768	0.556534		0.554245	0.611044	0.585751	0.556534		0.584135	0.616185	0.597045	0.556534		0.554265	0.603044	0.575826	0.556534
G	LYS	390	0.49859	0.648631	0.581946	0.556534		0.512974	0.612166	0.565396	0.556534		0.561853	0.588861	0.577292	0.556534		0.564714	0.564993	0.567072	0.556534		0.564593	0.595537	0.579392	0.556534
G	LEU	391	0.380467	0.525447	0.452957	0.556534		0.5151	0.552078	0.536367	0.556534		0.544138	0.547247	0.547388	0.556534		0.526401	0.542537	0.536453	0.556534		0.553384	0.57927	0.565134	0.556534
G	MET	392	0.666243	0.482155	0.574199	0.556534		0.520746	0.47506	0.497903	0.556534		0.484168	0.501937	0.495563	0.556534		0.521437	0.542579	0.53463	0.556534		0.542485	0.557419	0.552775	0.556534
G	ILE	393	0.515527	0.417579	0.466553	0.556534		0.513928	0.445203	0.48097	0.556534		0.498322	0.4974	0.499836	0.556534		0.498366	0.522606	0.513521	0.556534		0.53177	0.552963	0.54481	0.556534
G	LYS	394	0.360013	0.435874	0.402158	0.556534		0.481633	0.493134	0.490674	0.556534		0.527785	0.490389	0.511555	0.556534		0.498322	0.4974	0.499836	0.556534		0.521437	0.542579	0.53463	0.556534
G	GLN	395	0.569358	0.625947	0.603312	0.556534		0.464686	0.530911	0.502735	0.556534		0.481633	0.493134	0.490674	0.556534		0.527785	0.490389	0.511555	0.556534		0.498366	0.522606	0.513521	0.556534
Protein - Chain F								Average over 3 residues					Average over 5 residues					Average over 7 residues					Average over 11 residues
Chain	Res	Res #	Q_backBone	Q_sideChain	Q_residue	ExpectedQ@3.12		Q_backBone	Q_sideChain	Q_residue	ExpectedQ@3.12		Q_backBone	Q_sideChain	Q_residue	ExpectedQ@3.12		Q_backBone	Q_sideChain	Q_residue	ExpectedQ@3.12		Q_backBone	Q_sideChain	Q_residue	ExpectedQ@3.12
F	MET	1	0.589936	0.716177	0.653057	0.556534		0.646175	0.678462	0.658114	0.556534		0.681294	0.68536	0.680524	0.556534		0.698582	0.687031	0.689893	0.556534		0.677673	0.697918	0.690511	0.556534
F	PHE	2	0.702414	0.640747	0.663171	0.556534		0.681294	0.68536	0.680524	0.556534		0.698582	0.687031	0.689893	0.556534		0.69486	0.696687	0.695287	0.556534		0.679624	0.681078	0.682678	0.556534
F	LEU	3	0.751532	0.699156	0.725344	0.556534		0.734797	0.677316	0.702172	0.556534		0.69486	0.696687	0.695287	0.556534		0.677673	0.697918	0.690511	0.556534		0.665226	0.658094	0.663696	0.556534
F	GLN	4	0.750445	0.692044	0.718	0.556534		0.727317	0.708837	0.72007	0.556534		0.695221	0.694266	0.698002	0.556534		0.679624	0.681078	0.682678	0.556534		0.648789	0.646794	0.649843	0.556534
F	TYR	5	0.679974	0.735311	0.716865	0.556534		0.674053	0.710476	0.700498	0.556534		0.693004	0.682125	0.692504	0.556534		0.675982	0.649796	0.665216	0.556534		0.6644	0.647456	0.656933	0.556534
F	TYR	6	0.59174	0.704074	0.666629	0.556534		0.654347	0.673141	0.673059	0.556534		0.655585	0.641734	0.6536	0.556534		0.649536	0.637747	0.64748	0.556534		0.66081	0.588596	0.654022	0.556534
F	LEU	7	0.691328	0.580038	0.635683	0.556534		0.615836	0.593772	0.611045	0.556534		0.608954	0.614605	0.617803	0.556534		0.657159	0.631212	0.646822	0.556534		0.666733	0.579639	0.652505	0.556534
F	ASN	8	0.564439	0.497203	0.530821	0.556534		0.591019	0.544547	0.568507	0.556534		0.633939	0.598225	0.618578	0.556534		0.639226	0.532348	0.633524	0.556534		0.670666	0.591351	0.661388	0.556534
F	GLU	9	0.517291	0.5564	0.539018	0.556534		0.628876	0.569005	0.596859	0.556534		0.640574	0.45741	0.610235	0.556534		0.635671	0.515539	0.622024	0.556534		0.669055	0.588439	0.659559	0.556534
F	GLN	10	0.804897	0.653411	0.720738	0.556534		0.649035	0.40327	0.628224	0.556534		0.633326	0.464932	0.610372	0.556534		0.657663	0.524897	0.63549	0.556534		0.661627	0.593316	0.659745	0.556534
F	GLY	11	0.624916		0.624916	0.556534		0.694966		0.660673	0.556534		0.669574		0.656385	0.556534		0.663732		0.645425	0.556534		0.665213		0.655346	0.556534
F	ASP	12	0.655087	0.617644	0.636365	0.556534		0.675228	0.462408	0.674057	0.556534		0.712878	0.541551	0.689627	0.556534		0.678631	0.572835	0.672456	0.556534		0.671643	0.576647	0.65465	0.556534
F	ARG	13	0.745681	0.76958	0.760889	0.556534		0.711526	0.684781	0.700828	0.556534		0.685646	0.560007	0.689488	0.556534		0.707507	0.579141	0.69095	0.556534		0.663301	0.578851	0.651605	0.556534
F	VAL	14	0.733811	0.66712	0.705229	0.556534		0.716076	0.727464	0.728719	0.556534		0.704547	0.680116	0.698199	0.556534		0.68716	0.579438	0.682127	0.556534		0.676024	0.594858	0.665812	0.556534
F	TYR	15	0.668735	0.745691	0.720039	0.556534		0.707322	0.671118	0.697914	0.556534		0.706024	0.687684	0.702722	0.556534		0.683538	0.665764	0.67888	0.556534		0.69259	0.606452	0.679502	0.556534
F	THR	16	0.71942	0.600544	0.668473	0.556534		0.683543	0.66724	0.682497	0.556534		0.676799	0.654624	0.67098	0.556534		0.690582	0.673711	0.686129	0.556534		0.672212	0.58956	0.661632	0.556534
F	LEU	17	0.662472	0.655485	0.658978	0.556534		0.660483	0.620104	0.643211	0.556534		0.670916	0.655856	0.667356	0.556534		0.683988	0.661476	0.675945	0.556534		0.666355	0.641617	0.656248	0.556534
F	LYS	18	0.599557	0.604282	0.602182	0.556534		0.655475	0.644348	0.649423	0.556534		0.677074	0.643505	0.661269	0.556534		0.66212	0.632974	0.650079	0.556534		0.657389	0.638937	0.650425	0.556534
F	LYS	19	0.704396	0.673278	0.687108	0.556534		0.667826	0.653832	0.659631	0.556534		0.649337	0.616916	0.632408	0.556534		0.646655	0.60825	0.628029	0.556534		0.643622	0.568975	0.635275	0.556534
F	PHE	20	0.699523	0.683936	0.689604	0.556534		0.661552	0.608271	0.633627	0.556534		0.628939	0.600345	0.61375	0.556534		0.623376	0.606481	0.614292	0.556534		0.639224	0.561906	0.628623	0.556534
F	ASP	21	0.580737	0.4676	0.524169	0.556534		0.61358	0.574722	0.593153	0.556534		0.620321	0.597121	0.607776	0.556534		0.613629	0.512841	0.605043	0.556534		0.636002	0.5475	0.61841	0.556534
F	PRO	22	0.56048	0.572629	0.565687	0.556534		0.565895	0.542797	0.554057	0.556534		0.59829	0.462465	0.589203	0.556534		0.625896	0.51071	0.609312	0.556534		0.630963	0.54959	0.616427	0.556534
F	MET	23	0.556469	0.588161	0.572315	0.556534		0.570396	0.38693	0.577414	0.556534		0.595471	0.443551	0.577694	0.556534		0.61574	0.498416	0.597967	0.556534		0.640122	0.541407	0.619911	0.556534
F	GLY	24	0.594239		0.594239	0.556534		0.612046		0.599538	0.556534		0.605983		0.5944	0.556534		0.610663		0.591831	0.556534		0.641286		0.626461	0.556534
F	GLN	25	0.68543	0.589364	0.63206	0.556534		0.637656	0.392195	0.611333	0.556534		0.626684	0.477656	0.610593	0.556534		0.636733	0.503768	0.616566	0.556534		0.640447	0.563688	0.62773	0.556534
F	GLN	26	0.633298	0.58722	0.607699	0.556534		0.660905	0.60004	0.628803	0.556534		0.668037	0.473117	0.635592	0.556534		0.644144	0.53596	0.632071	0.556534		0.639032	0.571753	0.632055	0.556534
F	THR	27	0.663986	0.623537	0.64665	0.556534		0.686838	0.592075	0.650553	0.556534		0.67166	0.632711	0.651589	0.556534		0.663959	0.555463	0.650466	0.556534		0.650008	0.59337	0.648326	0.556534
F	CYS	28	0.76323	0.565467	0.697309	0.556534		0.679857	0.662324	0.672728	0.556534		0.673609	0.659775	0.665392	0.556534		0.676776	0.665842	0.670885	0.556534		0.662271	0.6002	0.65925	0.556534
F	SER	29	0.612355	0.797968	0.674226	0.556534		0.690253	0.69604	0.69087	0.556534		0.68374	0.696862	0.691287	0.556534		0.679067	0.682416	0.68104	0.556534		0.674414	0.611931	0.671523	0.556534
F	ALA	30	0.695174	0.724684	0.701076	0.556534		0.663828	0.765102	0.704159	0.556534		0.691237	0.713231	0.702587	0.556534		0.687934	0.691065	0.692205	0.556534		0.689711	0.677602	0.684499	0.556534
F	HIS	31	0.683956	0.772655	0.737175	0.556534		0.693534	0.73424	0.713799	0.556534		0.677665	0.729691	0.700294	0.556534		0.691657	0.704446	0.700873	0.556534		0.688545	0.645706	0.67503	0.556534
F	PRO	32	0.701471	0.705381	0.703147	0.556534		0.693599	0.708601	0.708723	0.556534		0.693203	0.713538	0.706915	0.556534		0.691554	0.726862	0.706538	0.556534		0.691018	0.649379	0.678549	0.556534
F	ALA	33	0.695369	0.647766	0.685848	0.556534		0.695629	0.690117	0.698774	0.556534		0.70667	0.713076	0.714093	0.556534		0.700161	0.646939	0.685635	0.556534		0.673737	0.649884	0.669899	0.556534
F	ARG	34	0.690047	0.717203	0.707328	0.556534		0.715974	0.695781	0.710048	0.556534		0.704399	0.606246	0.672239	0.556534		0.695207	0.633073	0.677826	0.556534		0.665132	0.657245	0.66628	0.556534
F	PHE	35	0.762506	0.722374	0.736968	0.556534		0.708385	0.559362	0.6574	0.556534		0.696205	0.590696	0.660892	0.556534		0.665199	0.612564	0.6513	0.556534		0.654731	0.637163	0.65425	0.556534
F	SER	36	0.672602	0.238509	0.527904	0.556534		0.698536	0.529503	0.637094	0.556534		0.651911	0.586961	0.634021	0.556534		0.660499	0.604143	0.64478	0.556534		0.656665	0.620641	0.645133	0.556534
F	PRO	37	0.6605	0.627626	0.646411	0.556534		0.602334	0.498409	0.57527	0.556534		0.647616	0.572807	0.624056	0.556534		0.632295	0.594043	0.624216	0.556534		0.655641	0.611263	0.639174	0.556534
F	ASP	38	0.473901	0.629092	0.551496	0.556534		0.600991	0.634384	0.61847	0.556534		0.594703	0.543745	0.585043	0.556534		0.636068	0.56915	0.608995	0.556534		0.650006	0.61478	0.639437	0.556534
F	ASP	39	0.668571	0.646433	0.657502	0.556534		0.546804	0.61753	0.583633	0.556534		0.603474	0.604633	0.599619	0.556534		0.623237	0.561595	0.59966	0.556534		0.645438	0.622457	0.640485	0.556534
F	LYS	40	0.497941	0.577066	0.541899	0.556534		0.627656	0.588817	0.600062	0.556534		0.605912	0.613007	0.604662	0.556534		0.618506	0.633818	0.625108	0.556534		0.63849	0.621868	0.637584	0.556534
F	TYR	41	0.716456	0.54295	0.600785	0.556534		0.629029	0.596503	0.60477	0.556534		0.639028	0.636002	0.635569	0.556534		0.616309	0.648759	0.632388	0.556534		0.629258	0.623679	0.63437	0.556534
F	SER	42	0.672692	0.669492	0.671625	0.556534		0.676209	0.65217	0.659482	0.556534		0.634338	0.653157	0.643544	0.556534		0.636269	0.660421	0.650091	0.556534		0.625254	0.66609	0.6465	0.556534
F	ARG	43	0.639479	0.744068	0.706036	0.556534		0.652431	0.715257	0.691679	0.556534		0.657475	0.679889	0.670248	0.556534		0.63518	0.674116	0.656394	0.556534		0.628337	0.656095	0.642831	0.556534
F	HIS	44	0.645121	0.732212	0.697376	0.556534		0.632742	0.729002	0.692943	0.556534		0.646373	0.719759	0.690415	0.556534		0.65384	0.692396	0.673456	0.556534		0.638865	0.666856	0.654272	0.556534
F	ARG	45	0.613625	0.710726	0.675417	0.556534		0.639897	0.728412	0.691471	0.556534		0.637546	0.726866	0.688356	0.556534		0.650691	0.688787	0.674208	0.556534		0.630704	0.671628	0.653184	0.556534
F	ILE	46	0.660946	0.742296	0.701621	0.556534		0.634377	0.71935	0.679457	0.556534		0.648533	0.681589	0.668359	0.556534		0.638836	0.699925	0.675025	0.556534		0.645726	0.683669	0.666891	0.556534
F	THR	47	0.628561	0.705028	0.661332	0.556534		0.661307	0.655003	0.656334	0.556534		0.637451	0.684639	0.664353	0.556534		0.630169	0.693476	0.666383	0.556534		0.644392	0.699955	0.677247	0.556534
F	ILE	48	0.694414	0.517684	0.606049	0.556534		0.637561	0.656724	0.648243	0.556534		0.630487	0.682279	0.658378	0.556534		0.632748	0.690235	0.665711	0.556534		0.640937	0.690122	0.670184	0.556534
F	LYS	49	0.589708	0.747459	0.677347	0.556534		0.620976	0.65469	0.642979	0.556534		0.630932	0.675724	0.656587	0.556534		0.645343	0.691859	0.671324	0.556534		0.636511	0.682027	0.66221	0.556534
F	LYS	50	0.578806	0.698926	0.64554	0.556534		0.610563	0.718636	0.671852	0.556534		0.645578	0.679137	0.667263	0.556534		0.641591	0.666005	0.655939	0.556534		0.628194	0.686317	0.659405	0.556534
F	ARG	51	0.663173	0.709523	0.692669	0.556534		0.647923	0.710181	0.684306	0.556534		0.633633	0.687865	0.664839	0.556534		0.636195	0.658862	0.649795	0.556534		0.624047	0.694569	0.660254	0.556534
F	PHE	52	0.701789	0.722094	0.71471	0.556534		0.66655	0.664313	0.667102	0.556534		0.633849	0.669378	0.653033	0.556534		0.616084	0.696251	0.658434	0.556534		0.615745	0.690332	0.653165	0.556534
F	LYS	53	0.634686	0.561321	0.593928	0.556534		0.642422	0.646146	0.642319	0.556534		0.628815	0.685474	0.65723	0.556534		0.612984	0.703971	0.659492	0.556534		0.623496	0.693826	0.659435	0.556534
F	VAL	54	0.590791	0.655024	0.618319	0.556534		0.593038	0.665251	0.626256	0.556534		0.609782	0.703869	0.655647	0.556534		0.611672	0.703509	0.656364	0.556534		0.609842	0.69673	0.654086	0.556534
F	LEU	55	0.553637	0.779408	0.666522	0.556534		0.570812	0.74531	0.656532	0.556534		0.583348	0.698589	0.637434	0.556534		0.618908	0.708357	0.661739	0.556534		0.599727	0.683913	0.640993	0.556534
F	MET	56	0.568007	0.8015	0.684753	0.556534		0.563754	0.758866	0.658308	0.556534		0.599177	0.735017	0.664707	0.556534		0.596397	0.683719	0.637812	0.556534		0.612955	0.684747	0.647216	0.556534
F	THR	57	0.569619	0.695691	0.62365	0.556534		0.617152	0.746884	0.679565	0.556534		0.589861	0.713937	0.650487	0.556534		0.574078	0.690169	0.629153	0.556534		0.599412	0.656368	0.626439	0.556534
F	GLN	58	0.71383	0.743462	0.730292	0.556534		0.609221	0.662926	0.633721	0.556534		0.574824	0.67935	0.623846	0.556534		0.593151	0.697751	0.642821	0.556534		0.588145	0.635299	0.610588	0.556534
F	GLN	59	0.544212	0.549625	0.54722	0.556534		0.578831	0.633187	0.603609	0.556534		0.606083	0.66067	0.629694	0.556534		0.587519	0.643172	0.613907	0.556534		0.579811	0.647765	0.613809	0.556534
F	PRO	60	0.478449	0.606473	0.533317	0.556534		0.582322	0.621399	0.598176	0.556534		0.595001	0.601002	0.59779	0.556534		0.588925	0.59872	0.593277	0.556534		0.578713	0.647039	0.613358	0.556534
F	ARG	61	0.724306	0.708098	0.713991	0.556534		0.572321	0.570642	0.570479	0.556534		0.567804	0.550377	0.5598	0.556534		0.585124	0.599113	0.594094	0.556534		0.5815	0.632331	0.607451	0.556534
F	PRO	62	0.514208	0.397354	0.464128	0.556534		0.605454	0.53193	0.572821	0.556534		0.567566	0.580141	0.576229	0.556534		0.563673	0.575055	0.571394	0.556534		0.583186	0.611185	0.597788	0.556534
F	VAL	63	0.577847	0.490337	0.540343	0.556534		0.545024	0.528712	0.544612	0.556534		0.589845	0.573558	0.586957	0.556534		0.567566	0.580141	0.576229	0.556534		0.585124	0.599113	0.594094	0.556534
F	LEU	64	0.543018	0.698443	0.629365	0.556534		0.560433	0.59439	0.584854	0.556534		0.545024	0.528712	0.544612	0.556534		0.589845	0.573558	0.586957	0.556534		0.563673	0.575055	0.571394	0.556534
Protein - Chain I								Average over 3 residues					Average over 5 residues					Average over 7 residues					Average over 11 residues
Chain	Res	Res #	Q_backBone	Q_sideChain	Q_residue	ExpectedQ@3.12		Q_backBone	Q_sideChain	Q_residue	ExpectedQ@3.12		Q_backBone	Q_sideChain	Q_residue	ExpectedQ@3.12		Q_backBone	Q_sideChain	Q_residue	ExpectedQ@3.12		Q_backBone	Q_sideChain	Q_residue	ExpectedQ@3.12
I	THR	23	0.388901	0.503096	0.437842	0.556534		0.502899	0.624713	0.570514	0.556534		0.511453	0.619204	0.571275	0.556534		0.509311	0.535454	0.523805	0.556534		0.518889	0.552097	0.536441	0.556534
I	TYR	24	0.616897	0.746329	0.703185	0.556534		0.511453	0.619204	0.571275	0.556534		0.509311	0.535454	0.523805	0.556534		0.53562	0.570851	0.554374	0.556534		0.528235	0.543403	0.537582	0.556534
I	GLN	25	0.528562	0.608187	0.572798	0.556534		0.549447	0.546239	0.552459	0.556534		0.53562	0.570851	0.554374	0.556534		0.518889	0.552097	0.536441	0.556534		0.545313	0.541165	0.544781	0.556534
I	GLU	26	0.502883	0.284202	0.381394	0.556534		0.557434	0.534944	0.543614	0.556534		0.544886	0.561898	0.556161	0.556534		0.528235	0.543403	0.537582	0.556534		0.549617	0.559474	0.556669	0.556534
I	LEU	27	0.640857	0.712442	0.67665	0.556534		0.526324	0.484991	0.501608	0.556534		0.53837	0.510879	0.524409	0.556534		0.567657	0.546603	0.560058	0.556534		0.557862	0.567087	0.564385	0.556534
I	LEU	28	0.435232	0.458328	0.44678	0.556534		0.553468	0.554002	0.555951	0.556534		0.565628	0.494341	0.528885	0.556534		0.562965	0.540835	0.552713	0.556534		0.566528	0.584504	0.576569	0.556534
I	VAL	29	0.584314	0.491235	0.544423	0.556534		0.561467	0.491687	0.528793	0.556534		0.581862	0.578691	0.582961	0.556534		0.577751	0.544751	0.561433	0.556534		0.584736	0.604147	0.596235	0.556534
I	ASN	30	0.664856	0.525497	0.595176	0.556534		0.611074	0.574228	0.597124	0.556534		0.580103	0.563322	0.574397	0.556534		0.599224	0.612533	0.60672	0.556534		0.588075	0.586216	0.589829	0.556534
I	GLN	31	0.584052	0.705951	0.651774	0.556534		0.62699	0.62235	0.626927	0.556534		0.623696	0.623393	0.624722	0.556534		0.591843	0.613493	0.603509	0.556534		0.601929	0.595301	0.601034	0.556534
I	ASN	32	0.632063	0.635601	0.633832	0.556534		0.623104	0.700077	0.661336	0.556534		0.62467	0.668978	0.646672	0.556534		0.623041	0.626459	0.630071	0.556534		0.618257	0.640405	0.632219	0.556534
I	PRO	33	0.653196	0.75868	0.698403	0.556534		0.624815	0.704481	0.662136	0.556534		0.622423	0.673696	0.654179	0.556534		0.636847	0.657444	0.651732	0.556534		0.616669	0.640024	0.631234	0.556534
I	ILE	34	0.589185	0.719162	0.654173	0.556534		0.632001	0.675643	0.661764	0.556534		0.641805	0.674132	0.663035	0.556534		0.639367	0.69385	0.670197	0.556534		0.635444	0.660705	0.649761	0.556534
I	ALA	35	0.653621	0.549089	0.632715	0.556534		0.641255	0.658793	0.66098	0.556534		0.65189	0.70308	0.681154	0.556534		0.644986	0.694179	0.672203	0.556534		0.624724	0.662979	0.644178	0.556534
I	GLN	36	0.680958	0.708129	0.696053	0.556534		0.672357	0.679186	0.684398	0.556534		0.645929	0.692994	0.674637	0.556534		0.646372	0.701352	0.674595	0.556534		0.621229	0.673927	0.648146	0.556534
I	PRO	37	0.682491	0.780341	0.724427	0.556534		0.66228	0.732239	0.695433	0.556534		0.656444	0.686325	0.673917	0.556534		0.619685	0.66672	0.643824	0.556534		0.624234	0.653862	0.637365	0.556534
I	LEU	38	0.623391	0.708248	0.66582	0.556534		0.649214	0.724802	0.680273	0.556534		0.618998	0.679757	0.643977	0.556534		0.625003	0.656258	0.641633	0.556534		0.610527	0.656103	0.631633	0.556534
I	ALA	39	0.64176	0.685817	0.650572	0.556534		0.577181	0.636772	0.599801	0.556534		0.608089	0.667317	0.632532	0.556534		0.619786	0.647135	0.627414	0.556534		0.601854	0.648959	0.623615	0.556534
I	SER	40	0.466392	0.516252	0.483012	0.556534		0.578187	0.615999	0.590805	0.556534		0.595011	0.608295	0.594283	0.556534		0.591262	0.640296	0.609517	0.556534		0.606372	0.636726	0.619085	0.556534
I	ARG	41	0.62641	0.645928	0.63883	0.556534		0.569968	0.549137	0.551675	0.556534		0.566591	0.598697	0.575274	0.556534		0.573449	0.625976	0.5932	0.556534		0.606225	0.641565	0.618329	0.556534
I	ARG	42	0.617102	0.48523	0.533184	0.556534		0.574934	0.597138	0.580929	0.556534		0.549798	0.597553	0.567202	0.556534		0.575662	0.608312	0.584417	0.556534		0.600304	0.640666	0.614782	0.556534
I	LEU	43	0.481289	0.660257	0.570773	0.556534		0.552062	0.608528	0.571389	0.556534		0.584296	0.611222	0.591467	0.556534		0.577125	0.596383	0.580678	0.556534		0.595628	0.633835	0.610787	0.556534
I	THR	44	0.557795	0.680098	0.610211	0.556534		0.559322	0.641651	0.595107	0.556534		0.589414	0.6025	0.588581	0.556534		0.598473	0.622381	0.605538	0.556534		0.599302	0.629033	0.610181	0.556534
I	ARG	45	0.638883	0.584599	0.604339	0.556534		0.616227	0.622338	0.612983	0.556534		0.58916	0.645101	0.613351	0.556534		0.599137	0.630849	0.611489	0.556534		0.601997	0.625302	0.611268	0.556534
I	LYS	46	0.652003	0.602318	0.6244	0.556534		0.635572	0.628384	0.628591	0.556534		0.619113	0.654091	0.635294	0.556534		0.605808	0.655163	0.629485	0.556534		0.614176	0.644006	0.627465	0.556534
I	LEU	47	0.61583	0.698236	0.657033	0.556534		0.632962	0.668586	0.653973	0.556534		0.640315	0.649157	0.645082	0.556534		0.632967	0.652951	0.642592	0.556534		0.624642	0.616773	0.616843	0.556534
I	TYR	48	0.631054	0.705204	0.680487	0.556534		0.636896	0.686289	0.665557	0.556534		0.646818	0.661191	0.656719	0.556534		0.639049	0.658936	0.649874	0.556534		0.633985	0.628421	0.628436	0.556534
I	LYS	49	0.663805	0.655427	0.65915	0.556534		0.655419	0.668468	0.667387	0.556534		0.636491	0.685127	0.664075	0.556534		0.653714	0.624902	0.63811	0.556534		0.648445	0.617564	0.632951	0.556534
I	CYS	50	0.6714	0.644772	0.662524	0.556534		0.64519	0.674066	0.660952	0.556534		0.661632	0.614753	0.637068	0.556534		0.663409	0.626479	0.643296	0.556534		0.654052	0.617776	0.636246	0.556534
I	ILE	51	0.600366	0.721997	0.661182	0.556534		0.671101	0.571044	0.615234	0.556534		0.679396	0.596383	0.63311	0.556534		0.666912	0.603994	0.638069	0.556534		0.644615	0.609206	0.62769	0.556534
I	LYS	52	0.741538	0.346362	0.521996	0.556534		0.687258	0.560572	0.614625	0.556534		0.674705	0.573465	0.625369	0.556534		0.665257	0.600739	0.633206	0.556534		0.647047	0.621914	0.635831	0.556534
I	LYS	53	0.719871	0.613358	0.660697	0.556534		0.700586	0.500185	0.601046	0.556534		0.664319	0.580995	0.622154	0.556534		0.646867	0.577155	0.611931	0.556534		0.649642	0.609164	0.630317	0.556534
I	ALA	54	0.640349	0.540834	0.620446	0.556534		0.659897	0.612205	0.642531	0.556534		0.651261	0.534663	0.591962	0.556534		0.647918	0.59106	0.619277	0.556534		0.654474	0.614735	0.63481	0.556534
I	VAL	55	0.61947	0.682424	0.646451	0.556534		0.598299	0.571198	0.592372	0.556534		0.638704	0.613812	0.630353	0.556534		0.654206	0.567629	0.610021	0.556534		0.653593	0.617843	0.635966	0.556534
I	LYS	56	0.535077	0.490335	0.51022	0.556534		0.6111	0.638289	0.62354	0.556534		0.623606	0.602737	0.61749	0.556534		0.646016	0.627646	0.639723	0.556534		0.662912	0.626136	0.643898	0.556534
I	GLN	57	0.678753	0.742108	0.71395	0.556534		0.619404	0.596809	0.606852	0.556534		0.632378	0.647866	0.639384	0.556534		0.63662	0.63854	0.641318	0.556534		0.674852	0.620421	0.646111	0.556534
I	LYS	58	0.644383	0.557986	0.596385	0.556534		0.669114	0.688858	0.680083	0.556534		0.639305	0.649305	0.644466	0.556534		0.655701	0.66642	0.659795	0.556534		0.658005	0.588933	0.649223	0.556534
I	GLN	59	0.684207	0.766479	0.729913	0.556534		0.660898	0.67136	0.666053	0.556534		0.687072	0.698437	0.692378	0.556534		0.671735	0.663093	0.665376	0.556534		0.653217	0.599021	0.65204	0.556534
I	ILE	60	0.654104	0.689617	0.67186	0.556534		0.704074	0.730697	0.717186	0.556534		0.697662	0.681842	0.686693	0.556534		0.674756	0.593045	0.671948	0.556534		0.662008	0.617321	0.662897	0.556534
I	ARG	61	0.773913	0.735994	0.749783	0.556534		0.719907	0.694914	0.702389	0.556534		0.68003	0.570244	0.678661	0.556534		0.673105	0.590505	0.668767	0.556534		0.673656	0.6114	0.665511	0.556534
I	ARG	62	0.731706	0.659132	0.685522	0.556534		0.687281	0.465042	0.663843	0.556534		0.676629	0.561814	0.671014	0.556534		0.686344	0.61681	0.689265	0.556534		0.68512	0.625744	0.678726	0.556534
I	GLY	63	0.556224		0.556224	0.556534		0.651709		0.644476	0.556534		0.69322		0.684617	0.556534		0.6954		0.681451	0.556534		0.683764		0.675585	0.556534
I	VAL	64	0.667197	0.724327	0.691682	0.556534		0.653493	0.488817	0.662593	0.556534		0.687956	0.548577	0.669702	0.556534		0.696411	0.58957	0.679125	0.556534		0.680961	0.634384	0.681677	0.556534
I	LYS	65	0.737058	0.742124	0.739873	0.556534		0.717284	0.694585	0.702255	0.556534		0.673851	0.546373	0.663714	0.556534		0.680685	0.583266	0.669071	0.556534		0.675701	0.623003	0.673127	0.556534
I	GLU	66	0.747597	0.617303	0.675211	0.556534		0.715278	0.66918	0.690221	0.556534		0.695373	0.684746	0.68835	0.556534		0.663806	0.589572	0.66591	0.556534		0.676367	0.625086	0.674169	0.556534
I	VAL	67	0.661179	0.648112	0.655579	0.556534		0.690869	0.652426	0.670065	0.556534		0.684644	0.680535	0.682693	0.556534		0.673824	0.681185	0.677287	0.556534		0.66521	0.629866	0.671451	0.556534
I	GLN	68	0.663832	0.691862	0.679404	0.556534		0.646188	0.681082	0.666127	0.556534		0.662503	0.660369	0.661891	0.556534		0.672999	0.679498	0.676092	0.556534		0.665935	0.63743	0.676508	0.556534
I	LYS	69	0.613552	0.703273	0.663397	0.556534		0.634579	0.67881	0.659554	0.556534		0.645268	0.679412	0.663512	0.556534		0.660733	0.686134	0.673237	0.556534		0.681013	0.63743	0.691586	0.556534
I	PHE	70	0.626355	0.641294	0.635861	0.556534		0.633776	0.685696	0.66086	0.556534		0.643271	0.707505	0.676373	0.556534		0.659601	0.703996	0.682657	0.556534		0.681261	0.628557	0.687427	0.556534
I	VAL	71	0.661421	0.71252	0.683321	0.556534		0.646323	0.71413	0.679689	0.556534		0.65844	0.717599	0.688723	0.556534		0.668302	0.611408	0.692158	0.556534		0.678986	0.613047	0.677799	0.556534
I	ASN	72	0.651194	0.788575	0.719885	0.556534		0.684098	0.74781	0.714786	0.556534		0.680146	0.576945	0.700461	0.556534		0.669171	0.602104	0.687375	0.556534		0.677399	0.556929	0.682793	0.556534
I	LYS	73	0.739678	0.742335	0.741154	0.556534		0.704319	0.510303	0.727708	0.556534		0.688859	0.574032	0.702474	0.556534		0.68324	0.583282	0.683171	0.556534		0.681142	0.545975	0.679103	0.556534
I	GLY	74	0.722085		0.722085	0.556534		0.71056		0.703054	0.556534		0.698981		0.692603	0.556534		0.698068		0.696641	0.556534		0.691549		0.679431	0.556534
I	GLU	75	0.669916	0.626731	0.645924	0.556534		0.701345	0.399416	0.667326	0.556534		0.714772	0.388117	0.694656	0.556534		0.703914	0.465254	0.686878	0.556534		0.698205	0.540715	0.684002	0.556534
I	LYS	76	0.712033	0.571517	0.633969	0.556534		0.704033	0.399416	0.670014	0.556534		0.707306	0.345174	0.669422	0.556534		0.722074	0.436558	0.68161	0.556534		0.706863	0.549062	0.69232	0.556534
I	GLY	77	0.730149		0.730149	0.556534		0.714842		0.6597	0.556534		0.718551		0.661607	0.556534		0.714516		0.677686	0.556534		0.715702		0.697155	0.556534
I	ILE	78	0.702345	0.527621	0.614983	0.556534		0.736936	0.371775	0.676047	0.556534		0.721922	0.487282	0.675158	0.556534		0.714446	0.542322	0.678439	0.556534		0.72228	0.471505	0.697488	0.556534
I	MET	79	0.778314	0.587704	0.683009	0.556534		0.722476	0.621631	0.670558	0.556534		0.723834	0.519602	0.693836	0.556534		0.727122	0.545355	0.69138	0.556534		0.719998	0.446901	0.684032	0.556534
I	VAL	80	0.686769	0.749569	0.713683	0.556534		0.728892	0.690129	0.708016	0.556534		0.729534	0.649194	0.695109	0.556534		0.728767	0.46371	0.704177	0.556534		0.720126	0.509284	0.682707	0.556534
I	LEU	81	0.721594	0.733115	0.727355	0.556534		0.722338	0.710215	0.72585	0.556534		0.733775	0.54367	0.716821	0.556534		0.726542	0.531094	0.684603	0.556534		0.725823	0.519036	0.69065	0.556534
I	ALA	82	0.758651	0.647962	0.736513	0.556534		0.734597	0.460359	0.729138	0.556534		0.721027	0.520467	0.698846	0.556534		0.729563	0.553751	0.697822	0.556534		0.719814	0.531468	0.694167	0.556534
I	GLY	83	0.723546		0.723546	0.556534		0.732258		0.684397	0.556534		0.728371		0.697612	0.556534		0.72303		0.705006	0.556534		0.713797		0.690323	0.556534
I	ASP	84	0.714577	0.471687	0.593132	0.556534		0.720537	0.385969	0.674731	0.556534		0.73057	0.507975	0.698801	0.556534		0.717197	0.568751	0.699144	0.556534		0.720727	0.601243	0.695336	0.556534
I	THR	85	0.723488	0.68622	0.707516	0.556534		0.723551	0.630638	0.677981	0.556534		0.708027	0.520036	0.686028	0.556534		0.708963	0.565705	0.693504	0.556534		0.714532	0.617953	0.700195	0.556534
I	LEU	86	0.732587	0.734005	0.733296	0.556534		0.700671	0.709498	0.704488	0.556534		0.696109	0.662394	0.678894	0.556534		0.71181	0.556475	0.684019	0.556534		0.716933	0.61468	0.700173	0.556534
I	PRO	87	0.645938	0.708269	0.672652	0.556534		0.680827	0.718021	0.69794	0.556534		0.708909	0.684728	0.694291	0.556534		0.709899	0.666691	0.685864	0.556534		0.718103	0.6104	0.699351	0.556534
I	ILE	88	0.663956	0.71179	0.687873	0.556534		0.696157	0.667805	0.676882	0.556534		0.706246	0.701786	0.70008	0.556534		0.709699	0.701246	0.703051	0.556534		0.712629	0.62099	0.699491	0.556534
I	GLU	89	0.778576	0.583356	0.67012	0.556534		0.717567	0.688885	0.698151	0.556534		0.702363	0.697699	0.696108	0.556534		0.711267	0.701219	0.704594	0.556534		0.700783	0.69035	0.695359	0.556534
I	VAL	90	0.71017	0.77151	0.736459	0.556534		0.733974	0.689478	0.706672	0.556534		0.720068	0.693252	0.705242	0.556534		0.706388	0.705568	0.705272	0.556534		0.6972	0.716521	0.706105	0.556534
I	TYR	91	0.713176	0.713569	0.713438	0.556534		0.71927	0.723704	0.722739	0.556534		0.726965	0.703783	0.715276	0.556534		0.69886	0.713382	0.706051	0.556534		0.69238	0.71245	0.701607	0.556534
I	CYS	92	0.734462	0.686034	0.71832	0.556534		0.715359	0.72135	0.723267	0.556534		0.689898	0.739706	0.716873	0.556534		0.700461	0.720206	0.709403	0.556534		0.693827	0.712445	0.702327	0.556534
I	HIS	93	0.69844	0.764448	0.738044	0.556534		0.675381	0.737816	0.711489	0.556534		0.682896	0.737316	0.711848	0.556534		0.685018	0.728505	0.707676	0.556534		0.688962	0.709818	0.697669	0.556534
I	LEU	94	0.593241	0.762967	0.678104	0.556534		0.655614	0.762325	0.70916	0.556534		0.674356	0.722891	0.700767	0.556534		0.690493	0.723139	0.708356	0.556534		0.697683	0.716098	0.705275	0.556534
I	PRO	95	0.675162	0.759561	0.711333	0.556534		0.646293	0.721325	0.68249	0.556534		0.677163	0.732474	0.705347	0.556534		0.673244	0.718254	0.69521	0.556534		0.682409	0.724489	0.70282	0.556534
I	VAL	96	0.670475	0.641446	0.658034	0.556534		0.698044	0.711651	0.703529	0.556534		0.655961	0.715459	0.682021	0.556534		0.676876	0.731801	0.702812	0.556534		0.680729	0.724725	0.703518	0.556534
I	MET	97	0.748496	0.733947	0.741221	0.556534		0.670467	0.684922	0.673555	0.556534		0.68929	0.719038	0.700708	0.556534		0.664321	0.719117	0.689251	0.556534		0.662672	0.716636	0.690438	0.556534
I	CYS	98	0.592429	0.679374	0.621411	0.556534		0.700271	0.731394	0.711391	0.556534		0.676369	0.702258	0.687064	0.556534		0.678386	0.720708	0.698684	0.556534		0.655359	0.714792	0.685127	0.556534
I	GLU	99	0.759887	0.780862	0.77154	0.556534		0.654292	0.711966	0.678687	0.556534		0.680613	0.72879	0.704284	0.556534		0.655441	0.701427	0.678432	0.556534		0.65829	0.714831	0.685789	0.556534
I	ASP	100	0.61056	0.675663	0.643111	0.556534		0.68738	0.743544	0.719596	0.556534		0.633823	0.706919	0.669953	0.556534		0.653091	0.704899	0.678697	0.556534		0.675454	0.706901	0.688795	0.556534
I	ARG	101	0.691693	0.774106	0.744138	0.556534		0.605599	0.691452	0.652272	0.556534		0.646142	0.704194	0.677649	0.556534		0.650546	0.709317	0.679284	0.556534		0.67941	0.699303	0.6878	0.556534
I	ASN	102	0.514546	0.624588	0.569567	0.556534		0.620088	0.688149	0.657864	0.556534		0.640301	0.700996	0.672408	0.556534		0.677633	0.708797	0.692107	0.556534		0.68845	0.703016	0.69266	0.556534
I	LEU	103	0.654024	0.665752	0.659888	0.556534		0.633084	0.68507	0.658263	0.556534		0.674597	0.701011	0.68602	0.556534		0.671746	0.693815	0.681941	0.556534		0.67607	0.697203	0.683563	0.556534
I	PRO	104	0.730682	0.76487	0.745334	0.556534		0.722249	0.70212	0.705465	0.556534		0.679994	0.681387	0.677268	0.556534		0.694512	0.694761	0.691711	0.556534		0.687409	0.698252	0.691245	0.556534
I	TYR	105	0.782042	0.675738	0.711173	0.556534		0.743799	0.705532	0.718962	0.556534		0.731069	0.692926	0.705654	0.556534		0.683171	0.679889	0.676999	0.556534		0.685314	0.665083	0.678368	0.556534
I	VAL	106	0.718675	0.675986	0.70038	0.556534		0.756879	0.678003	0.707683	0.556534		0.722726	0.693777	0.701908	0.556534		0.712116	0.689365	0.696477	0.556534		0.68657	0.666546	0.680068	0.556534
I	TYR	107	0.769921	0.682284	0.711496	0.556534		0.700302	0.676092	0.684345	0.556534		0.720021	0.678986	0.694023	0.556534		0.723947	0.653686	0.692192	0.556534		0.682715	0.658678	0.672937	0.556534
I	ILE	108	0.61231	0.670006	0.641158	0.556534		0.699796	0.681068	0.686188	0.556534		0.710981	0.627038	0.677768	0.556534		0.70876	0.643241	0.68026	0.556534		0.697837	0.66864	0.685478	0.556534
I	PRO	109	0.717156	0.690915	0.70591	0.556534		0.688769	0.592307	0.658987	0.556534		0.692121	0.630193	0.670054	0.556534		0.689796	0.64493	0.673763	0.556534		0.697345	0.672455	0.68714	0.556534
I	SER	110	0.73684	0.416001	0.629894	0.556534		0.692791	0.599559	0.665872	0.556534		0.667995	0.631248	0.660893	0.556534		0.684397	0.653242	0.674784	0.556534		0.686989	0.602922	0.675452	0.556534
I	LYS	111	0.624377	0.69176	0.661812	0.556534		0.670169	0.59844	0.652465	0.556534		0.68171	0.64408	0.674166	0.556534		0.667068	0.656876	0.670023	0.556534		0.672911	0.603932	0.668902	0.556534
I	THR	112	0.649289	0.687558	0.66569	0.556534		0.651517	0.704495	0.678343	0.556534		0.668002	0.647442	0.668618	0.556534		0.667704	0.56116	0.666538	0.556534		0.672736	0.605677	0.669998	0.556534
I	ASP	113	0.680885	0.734168	0.707527	0.556534		0.659597	0.709816	0.683795	0.556534		0.643986	0.564241	0.665993	0.556534		0.654851	0.56058	0.656996	0.556534		0.668436	0.610382	0.671217	0.556534
I	LEU	114	0.648616	0.707721	0.678168	0.556534		0.648755	0.48063	0.667487	0.556534		0.644548	0.56326	0.661453	0.556534		0.651981	0.600462	0.668788	0.556534		0.676091	0.549472	0.676249	0.556534
I	GLY	115	0.616765		0.616765	0.556534		0.630855		0.644684	0.556534		0.65804		0.670803	0.556534		0.666017		0.677802	0.556534		0.67903		0.671454	0.556534
I	ALA	116	0.627184	0.686851	0.639117	0.556534		0.653566	0.460677	0.656106	0.556534		0.666388	0.564759	0.674279	0.556534		0.672763	0.50828	0.682205	0.556534		0.682206	0.536417	0.670767	0.556534
I	ALA	117	0.716749	0.695179	0.712435	0.556534		0.688854	0.705358	0.692154	0.556534		0.675968	0.423215	0.677949	0.556534		0.682562	0.469185	0.674438	0.556534		0.69236	0.527708	0.669413	0.556534
I	ALA	118	0.722627	0.734044	0.724911	0.556534		0.711964	0.476408	0.711287	0.556534		0.702511	0.515315	0.685227	0.556534		0.700157	0.439911	0.666463	0.556534		0.700624	0.530761	0.675444	0.556534
I	GLY	119	0.696514		0.696514	0.556534		0.722874		0.691527	0.556534		0.73143		0.681872	0.556534		0.717201		0.67077	0.556534		0.706537		0.675704	0.556534
I	SER	120	0.749482	0.460503	0.653155	0.556534		0.739258	0.3211	0.657338	0.556534		0.735294	0.458663	0.668768	0.556534		0.733345	0.529947	0.684043	0.556534		0.715385	0.530709	0.682846	0.556534
I	LYS	121	0.771778	0.502798	0.622345	0.556534		0.752443	0.519757	0.640805	0.556534		0.738808	0.456081	0.670191	0.556534		0.737514	0.525351	0.683751	0.556534		0.724894	0.587061	0.688401	0.556534
I	ARG	122	0.736069	0.59597	0.646915	0.556534		0.749349	0.606634	0.667096	0.556534		0.748691	0.588683	0.672967	0.556534		0.740845	0.531675	0.688297	0.556534		0.734842	0.58458	0.693762	0.556534
I	PRO	123	0.740198	0.721132	0.732027	0.556534		0.740731	0.660038	0.696445	0.556534		0.747983	0.652244	0.693682	0.556534		0.744394	0.620228	0.685633	0.556534		0.740241	0.586575	0.69687	0.556534
I	THR	124	0.745926	0.663012	0.710391	0.556534		0.744023	0.720818	0.733051	0.556534		0.737899	0.675659	0.704786	0.556534		0.742556	0.648666	0.692052	0.556534		0.733037	0.576063	0.688486	0.556534
I	CYS	125	0.745946	0.778309	0.756734	0.556534		0.737743	0.687064	0.714996	0.556534		0.738008	0.688378	0.715021	0.556534		0.743179	0.679283	0.709807	0.556534		0.732462	0.645432	0.691591	0.556534
I	VAL	126	0.721357	0.619871	0.677863	0.556534		0.734639	0.685916	0.710896	0.556534		0.745196	0.687576	0.717942	0.556534		0.729938	0.682489	0.707774	0.556534		0.725651	0.658835	0.690942	0.556534
I	ILE	127	0.736615	0.659567	0.698091	0.556534		0.744704	0.665519	0.707528	0.556534		0.724689	0.678655	0.7024	0.556534		0.722793	0.688478	0.70758	0.556534		0.718542	0.680365	0.699929	0.556534
I	MET	128	0.776139	0.717119	0.746629	0.556534		0.718714	0.665032	0.692467	0.556534		0.713537	0.675605	0.697187	0.556534		0.712599	0.68061	0.698383	0.556534		0.705904	0.665541	0.687106	0.556534
I	VAL	129	0.643387	0.61841	0.632683	0.556534		0.703237	0.69953	0.703327	0.556534		0.704177	0.673219	0.690816	0.556534		0.705118	0.675084	0.693307	0.556534		0.705618	0.656691	0.681842	0.556534
I	LYS	130	0.690185	0.763059	0.730671	0.556534		0.669378	0.663136	0.669787	0.556534		0.695571	0.68923	0.695439	0.556534		0.687359	0.648375	0.668735	0.556534		0.687204	0.664352	0.679017	0.556534
I	PRO	131	0.674561	0.607938	0.646008	0.556534		0.686109	0.70354	0.699295	0.556534		0.659752	0.632388	0.647285	0.556534		0.687422	0.643263	0.665312	0.556534		0.668691	0.641375	0.658677	0.556534
I	HIS	132	0.693581	0.739622	0.721206	0.556534		0.655062	0.593491	0.624358	0.556534		0.678486	0.633463	0.655574	0.556534		0.65417	0.647573	0.655696	0.556534		0.657026	0.643769	0.653651	0.556534
I	GLU	133	0.597045	0.432912	0.50586	0.556534		0.675894	0.598772	0.633731	0.556534		0.649123	0.630308	0.645303	0.556534		0.639729	0.634308	0.641455	0.556534		0.648931	0.607824	0.642088	0.556534
I	GLU	134	0.737057	0.623783	0.674127	0.556534		0.625825	0.601327	0.619767	0.556534		0.622671	0.613831	0.622701	0.556534		0.625851	0.617614	0.626013	0.556534		0.636478	0.598557	0.630864	0.556534
I	TYR	135	0.543371	0.747286	0.679315	0.556534		0.607576	0.632208	0.628813	0.556534		0.602563	0.595148	0.602975	0.556534		0.621995	0.568506	0.615282	0.556534		0.634743	0.599273	0.630192	0.556534
I	GLN	136	0.5423	0.525554	0.532997	0.556534		0.559571	0.639682	0.611629	0.556534		0.612668	0.561401	0.615982	0.556534		0.614221	0.550727	0.601277	0.556534		0.622817	0.569654	0.608437	0.556534
I	GLU	137	0.593042	0.646205	0.622577	0.556534		0.594305	0.478645	0.575489	0.556534		0.593089	0.55968	0.60579	0.556534		0.618114	0.578352	0.618338	0.556534		0.594996	0.578368	0.593371	0.556534
I	ALA	138	0.647571	0.264177	0.570893	0.556534		0.626591	0.508519	0.605547	0.556534		0.609274	0.53548	0.594986	0.556534		0.592678	0.551705	0.59223	0.556534		0.590921	0.56302	0.583241	0.556534
I	TYR	139	0.63916	0.615176	0.623171	0.556534		0.637009	0.50188	0.606451	0.556534		0.612615	0.517819	0.586659	0.556534		0.5677	0.545492	0.563796	0.556534		0.593021	0.54901	0.576391	0.556534
I	ASP	140	0.624295	0.626287	0.625291	0.556534		0.607487	0.559571	0.579942	0.556534		0.567711	0.529338	0.5582	0.556534		0.582908	0.551955	0.574764	0.556534		0.575599	0.534102	0.560365	0.556534
I	GLU	141	0.559007	0.437251	0.491365	0.556534		0.517275	0.589112	0.532312	0.556534		0.567948	0.59066	0.565976	0.556534		0.586779	0.499468	0.547326	0.556534		0.576086	0.520233	0.550286	0.556534
I	CYS	142	0.368522	0.703798	0.480281	0.556534		0.525429	0.570613	0.52714	0.556534		0.564145	0.523385	0.527444	0.556534		0.572186	0.527414	0.536891	0.556534		0.588645	0.541713	0.567802	0.556534
I	LEU	143	0.648757	0.570791	0.609774	0.556534		0.545808	0.517796	0.506854	0.556534		0.548369	0.490087	0.501955	0.556534		0.559267	0.524493	0.529073	0.556534		0.582778	0.511586	0.552774	0.556534
I	GLU	144	0.620143	0.278799	0.430508	0.556534		0.604772	0.436462	0.512711	0.556534		0.546314	0.521583	0.517371	0.556534		0.56729	0.543857	0.543412	0.556534		0.570722	0.546741	0.553868	0.556534
I	GLU	145	0.545416	0.459796	0.49785	0.556534		0.57143	0.444442	0.498934	0.556534		0.6087	0.53319	0.566448	0.556534		0.562932	0.526365	0.538542	0.556534		0.561081	0.558787	0.55404	0.556534
I	VAL	146	0.548731	0.594729	0.568445	0.556534		0.591533	0.605454	0.59732	0.556534		0.58465	0.481992	0.535948	0.556534		0.583852	0.518806	0.553205	0.556534		0.553027	0.499524	0.520382	0.556534
I	GLN	147	0.680451	0.761835	0.725665	0.556534		0.585896	0.557122	0.583793	0.556534		0.563612	0.556411	0.566431	0.556534		0.56733	0.544076	0.55539	0.556534		0.561282	0.523961	0.537342	0.556534
I	SER	148	0.528506	0.314802	0.457271	0.556534		0.574638	0.575843	0.58862	0.556534		0.56115	0.613988	0.591874	0.556534		0.555267	0.50059	0.530324	0.556534		0.580558	0.505977	0.543048	0.556534
I	LEU	149	0.514958	0.650891	0.582924	0.556534		0.525523	0.571125	0.555087	0.556534		0.558545	0.48992	0.529195	0.556534		0.570181	0.535769	0.55605	0.556534		0.57298	0.498775	0.535634	0.556534
I	PRO	150	0.533106	0.747681	0.625067	0.556534		0.527922	0.457655	0.48768	0.556534		0.552416	0.478764	0.519648	0.556534		0.573756	0.525942	0.553984	0.556534		0.567085	0.526272	0.548775	0.556534
I	LEU	151	0.535703	-0.025607	0.255048	0.556534		0.572873	0.476042	0.519348	0.556534		0.558394	0.519754	0.535242	0.556534		0.552416	0.478764	0.519648	0.556534		0.570181	0.535769	0.55605	0.556534
I	PRO	152	0.649809	0.706051	0.67793	0.556534		0.592756	0.340222	0.466489	0.556534		0.572873	0.476042	0.519348	0.556534		0.558394	0.519754	0.535242	0.556534		0.573756	0.525942	0.553984	0.556534
Protein - Chain H								Average over 3 residues					Average over 5 residues					Average over 7 residues					Average over 11 residues
Chain	Res	Res #	Q_backBone	Q_sideChain	Q_residue	ExpectedQ@3.12		Q_backBone	Q_sideChain	Q_residue	ExpectedQ@3.12		Q_backBone	Q_sideChain	Q_residue	ExpectedQ@3.12		Q_backBone	Q_sideChain	Q_residue	ExpectedQ@3.12		Q_backBone	Q_sideChain	Q_residue	ExpectedQ@3.12
H	GLY	65	0.699084		0.699084	0.556534		0.68574		0.660723	0.556534		0.692474		0.639254	0.556534		0.698946		0.613684	0.556534		0.678853		0.627622	0.556534
H	PRO	66	0.672396	0.555648	0.622361	0.556534		0.692474	0.335266	0.639254	0.556534		0.698946	0.349414	0.613684	0.556534		0.6837	0.425187	0.628925	0.556534		0.684674	0.463397	0.629853	0.556534
H	PRO	67	0.705944	0.45015	0.596318	0.556534		0.698901	0.465886	0.585217	0.556534		0.6837	0.425187	0.628925	0.556534		0.678853	0.450392	0.627622	0.556534		0.669765	0.494609	0.631027	0.556534
H	GLU	68	0.718362	0.391859	0.536971	0.556534		0.68234	0.52343	0.607727	0.556534		0.674807	0.540471	0.613329	0.556534		0.684674	0.463397	0.629853	0.556534		0.661239	0.51574	0.631903	0.556534
H	ARG	69	0.622715	0.72828	0.689893	0.556534		0.665232	0.565519	0.615989	0.556534		0.684248	0.537626	0.617505	0.556534		0.665576	0.565267	0.621304	0.556534		0.667492	0.464166	0.64109	0.556534
H	VAL	70	0.654618	0.576417	0.621103	0.556534		0.665645	0.615374	0.651412	0.556534		0.656139	0.590214	0.626091	0.556534		0.654239	0.583716	0.623669	0.556534		0.669316	0.45181	0.627167	0.556534
H	VAL	71	0.719602	0.541424	0.64324	0.556534		0.646539	0.610311	0.634529	0.556534		0.631073	0.648801	0.646479	0.556534		0.656785	0.519409	0.641876	0.556534		0.669143	0.514108	0.626305	0.556534
H	LEU	72	0.565399	0.713093	0.639246	0.556534		0.626011	0.646436	0.640466	0.556534		0.651284	0.503145	0.653254	0.556534		0.652384	0.510321	0.634872	0.556534		0.665525	0.522757	0.628063	0.556534
H	LEU	73	0.593032	0.684792	0.638912	0.556534		0.6274	0.465961	0.667309	0.556534		0.657871	0.453511	0.626621	0.556534		0.663022	0.504179	0.634831	0.556534		0.666123	0.544898	0.6376	0.556534
H	GLY	74	0.72377		0.72377	0.556534		0.668119		0.616873	0.556534		0.653387		0.635895	0.556534		0.659877		0.637772	0.556534		0.66618		0.657237	0.556534
H	GLU	75	0.687554	0.328245	0.487938	0.556534		0.702835	0.337842	0.633772	0.556534		0.666827	0.46982	0.636384	0.556534		0.658865	0.536558	0.646057	0.556534		0.676145	0.576752	0.659274	0.556534
H	PHE	76	0.697182	0.685282	0.689609	0.556534		0.672445	0.554769	0.606412	0.556534		0.690725	0.471604	0.648848	0.556534		0.680807	0.548727	0.662304	0.556534		0.673994	0.58541	0.662225	0.556534
H	LEU	77	0.632599	0.650781	0.64169	0.556534		0.680766	0.676591	0.677511	0.556534		0.689769	0.63126	0.654689	0.556534		0.700706	0.546935	0.672788	0.556534		0.674641	0.566517	0.651945	0.556534
H	HIS	78	0.712519	0.69371	0.701234	0.556534		0.688036	0.714258	0.698632	0.556534		0.698724	0.700061	0.699561	0.556534		0.687447	0.642886	0.662759	0.556534		0.685018	0.539468	0.643609	0.556534
H	PRO	79	0.718991	0.798282	0.752973	0.556534		0.721279	0.721413	0.722169	0.556534		0.685479	0.697335	0.692353	0.556534		0.693042	0.643651	0.66879	0.556534		0.699924	0.528283	0.64547	0.556534
H	CYS	80	0.732329	0.672247	0.712301	0.556534		0.694093	0.714061	0.70628	0.556534		0.704302	0.633899	0.670046	0.556534		0.690523	0.605119	0.648496	0.556534		0.696662	0.59837	0.645444	0.556534
H	GLU	81	0.630959	0.671654	0.653567	0.556534		0.696668	0.559167	0.632009	0.556534		0.697708	0.578268	0.63931	0.556534		0.708294	0.592401	0.651023	0.556534		0.69325	0.630607	0.661174	0.556534
H	ASP	82	0.726715	0.3336	0.530157	0.556534		0.679074	0.473603	0.577092	0.556534		0.705309	0.530963	0.620591	0.556534		0.704776	0.603436	0.654203	0.556534		0.690316	0.630865	0.660101	0.556534
H	ASP	83	0.679547	0.415557	0.547552	0.556534		0.721086	0.436971	0.579029	0.556534		0.696422	0.550705	0.622829	0.556534		0.694922	0.586946	0.641058	0.556534		0.696592	0.62827	0.663144	0.556534
H	ILE	84	0.756996	0.561758	0.659377	0.556534		0.708145	0.582757	0.643473	0.556534		0.700234	0.552944	0.624308	0.556534		0.685291	0.589213	0.63613	0.556534		0.681992	0.625655	0.653974	0.556534
H	VAL	85	0.687891	0.770956	0.723491	0.556534		0.698302	0.671855	0.681277	0.556534		0.687873	0.623848	0.653837	0.556534		0.695387	0.582154	0.639216	0.556534		0.658935	0.605475	0.63215	0.556534
H	CYS	86	0.650019	0.68285	0.660963	0.556534		0.667607	0.713975	0.687419	0.556534		0.692289	0.665185	0.67936	0.556534		0.670417	0.629489	0.649245	0.556534		0.632684	0.59865	0.614701	0.556534
H	LYS	87	0.664909	0.68812	0.677804	0.556534		0.672186	0.664403	0.671311	0.556534		0.651275	0.685822	0.667557	0.556534		0.63982	0.652452	0.644296	0.556534		0.632822	0.596894	0.613788	0.556534
H	CYS	88	0.701631	0.62224	0.675168	0.556534		0.639488	0.658435	0.651111	0.556534		0.60677	0.646891	0.625441	0.556534		0.595043	0.657511	0.624437	0.556534		0.631646	0.630852	0.630178	0.556534
H	THR	89	0.551925	0.664944	0.600362	0.556534		0.572974	0.621161	0.596146	0.556534		0.565479	0.629755	0.597322	0.556534		0.587128	0.640566	0.613012	0.556534		0.636941	0.664313	0.649788	0.556534
H	THR	90	0.465367	0.576298	0.512909	0.556534		0.486951	0.612805	0.544546	0.556534		0.558993	0.622599	0.590464	0.556534		0.596236	0.644036	0.620083	0.556534		0.629912	0.680653	0.654042	0.556534
H	ASP	91	0.443562	0.597171	0.520366	0.556534		0.513804	0.608604	0.55893	0.556534		0.561423	0.639578	0.597522	0.556534		0.606648	0.657679	0.63229	0.556534		0.633089	0.678398	0.654891	0.556534
H	GLU	92	0.632483	0.652342	0.643515	0.556534		0.596608	0.652216	0.624779	0.556534		0.598596	0.663314	0.6301	0.556534		0.603512	0.674716	0.63672	0.556534		0.632443	0.663119	0.645485	0.556534
H	ASN	93	0.713779	0.707134	0.710457	0.556534		0.694684	0.714367	0.705742	0.556534		0.641459	0.696354	0.668753	0.556534		0.627929	0.686318	0.655644	0.556534		0.638661	0.666411	0.650011	0.556534
H	LYS	94	0.737791	0.783625	0.763255	0.556534		0.710417	0.744086	0.726628	0.556534		0.697314	0.726152	0.711247	0.556534		0.653292	0.67753	0.662013	0.556534		0.639524	0.651014	0.641541	0.556534
H	VAL	95	0.67968	0.741497	0.706173	0.556534		0.713437	0.757094	0.734087	0.556534		0.6994	0.69864	0.694042	0.556534		0.694683	0.695695	0.691616	0.556534		0.651843	0.655861	0.650017	0.556534
H	PRO	96	0.722838	0.746161	0.732834	0.556534		0.68181	0.66748	0.665499	0.556534		0.703304	0.702078	0.697468	0.556534		0.705919	0.6672	0.682829	0.556534		0.67366	0.664123	0.666025	0.556534
H	TYR	97	0.642913	0.514781	0.557492	0.556534		0.699683	0.661756	0.672638	0.556534		0.697972	0.635927	0.661218	0.556534		0.702154	0.668789	0.68042	0.556534		0.698595	0.663014	0.678801	0.556534
H	PHE	98	0.733297	0.724327	0.727589	0.556534		0.695781	0.563993	0.622361	0.556534		0.699522	0.63128	0.658702	0.556534		0.69752	0.652155	0.669811	0.556534		0.706533	0.673117	0.688382	0.556534
H	ASN	99	0.711133	0.452871	0.582002	0.556534		0.710619	0.631819	0.667728	0.556534		0.696025	0.615485	0.649934	0.556534		0.702973	0.629794	0.663344	0.556534		0.690963	0.667562	0.67782	0.556534
H	ALA	100	0.687426	0.71826	0.693593	0.556534		0.701304	0.612773	0.654864	0.556534		0.711012	0.629523	0.670617	0.556534		0.70254	0.632266	0.665641	0.556534		0.687511	0.619584	0.649631	0.556534
H	PRO	101	0.705353	0.667187	0.688996	0.556534		0.703543	0.656806	0.681164	0.556534		0.708314	0.637351	0.674881	0.556534		0.688196	0.651017	0.670895	0.556534		0.688748	0.590557	0.636137	0.556534
H	VAL	102	0.717851	0.584972	0.660903	0.556534		0.714336	0.671875	0.699604	0.556534		0.674588	0.675984	0.677335	0.556534		0.683413	0.584094	0.631693	0.556534		0.676774	0.574623	0.622233	0.556534
H	TYR	103	0.719805	0.763467	0.748913	0.556534		0.660054	0.664824	0.668029	0.556534		0.677066	0.583505	0.629252	0.556534		0.680863	0.579712	0.628228	0.556534		0.687945	0.563908	0.622539	0.556534
H	LEU	104	0.542507	0.646034	0.59427	0.556534		0.654042	0.555122	0.598786	0.556534		0.674653	0.534508	0.603001	0.556534		0.667106	0.558659	0.611984	0.556534		0.684066	0.557497	0.61732	0.556534
H	GLU	105	0.699813	0.255866	0.453176	0.556534		0.645203	0.441366	0.535064	0.556534		0.649307	0.531691	0.586797	0.556534		0.67574	0.52005	0.593679	0.556534		0.676283	0.573763	0.621561	0.556534
H	ASN	106	0.693289	0.422199	0.557744	0.556534		0.661408	0.416319	0.530268	0.556534		0.658505	0.458382	0.549187	0.556534		0.671853	0.529883	0.595003	0.556534		0.668802	0.508467	0.61352	0.556534
H	LYS	107	0.591122	0.570891	0.579883	0.556534		0.683402	0.463336	0.566163	0.556534		0.688131	0.459936	0.564368	0.556534		0.658382	0.511073	0.577824	0.556534		0.667494	0.510659	0.613716	0.556534
H	GLU	108	0.765794	0.396918	0.560863	0.556534		0.682518	0.540538	0.60364	0.556534		0.673271	0.535122	0.599464	0.556534		0.66733	0.418783	0.579377	0.556534		0.670106	0.523989	0.620921	0.556534
H	GLN	109	0.690637	0.653805	0.670175	0.556534		0.693981	0.560841	0.619898	0.556534		0.655642	0.450682	0.608944	0.556534		0.666066	0.480987	0.613373	0.556534		0.667676	0.506123	0.610111	0.556534
H	ILE	110	0.625512	0.631798	0.628655	0.556534		0.640431	0.428534	0.634657	0.556534		0.675609	0.474764	0.631197	0.556534		0.673678	0.525188	0.639433	0.556534		0.684226	0.496938	0.612887	0.556534
H	GLY	111	0.605143		0.605143	0.556534		0.640539		0.641649	0.556534		0.671766		0.667056	0.556534		0.688243		0.646593	0.556534		0.687573		0.637202	0.556534
H	LYS	112	0.690962	0.6913	0.69115	0.556534		0.680894	0.474301	0.678817	0.556534		0.672254	0.524327	0.659023	0.556534		0.682353	0.545778	0.655728	0.556534		0.68456	0.5688	0.652514	0.556534
H	VAL	113	0.746578	0.731602	0.74016	0.556534		0.710206	0.66328	0.687105	0.556534		0.692064	0.506968	0.658253	0.556534		0.688923	0.553042	0.662937	0.556534		0.696565	0.516901	0.66554	0.556534
H	ASP	114	0.693077	0.566936	0.630007	0.556534		0.721406	0.614514	0.664991	0.556534		0.718362	0.647899	0.681353	0.556534		0.693871	0.571912	0.676868	0.556534		0.687151	0.551467	0.68056	0.556534
H	GLU	115	0.724564	0.545003	0.624808	0.556534		0.71809	0.605531	0.658485	0.556534		0.712199	0.662417	0.688356	0.556534		0.710733	0.571912	0.69373	0.556534		0.679544	0.547575	0.674996	0.556534
H	ILE	116	0.736628	0.704652	0.72064	0.556534		0.707113	0.671182	0.690538	0.556534		0.707519	0.516097	0.68496	0.556534		0.70663	0.584176	0.698719	0.556534		0.686783	0.557826	0.68423	0.556534
H	PHE	117	0.660148	0.763892	0.726167	0.556534		0.706651	0.489515	0.723328	0.556534		0.701351	0.558138	0.704174	0.556534		0.686684	0.566946	0.679979	0.556534		0.687365	0.609885	0.683044	0.556534
H	GLY	118	0.723177		0.723177	0.556534		0.681855		0.72514	0.556534		0.67783		0.701007	0.556534		0.688408		0.694296	0.556534		0.685447		0.685102	0.556534
H	GLN	119	0.662239	0.777145	0.726076	0.556534		0.664125	0.462713	0.686076	0.556534		0.671533	0.579318	0.702924	0.556534		0.672262	0.59627	0.689623	0.556534		0.678342	0.617457	0.684573	0.556534
H	LEU	120	0.606958	0.610994	0.608976	0.556534		0.658114	0.710899	0.688426	0.556534		0.661812	0.54107	0.67611	0.556534		0.662724	0.601161	0.688644	0.556534		0.680403	0.628557	0.690823	0.556534
H	ARG	121	0.705145	0.744558	0.730226	0.556534		0.641215	0.642734	0.643766	0.556534		0.651149	0.688848	0.674232	0.556534		0.663906	0.60165	0.689812	0.556534		0.68454	0.634265	0.699111	0.556534
H	ASP	122	0.611541	0.572652	0.592097	0.556534		0.662182	0.685366	0.678704	0.556534		0.652386	0.68688	0.675887	0.556534		0.662846	0.700083	0.686323	0.556534		0.683903	0.624643	0.694831	0.556534
H	PHE	123	0.669861	0.73889	0.713788	0.556534		0.649942	0.69295	0.680077	0.556534		0.674145	0.702488	0.693841	0.556534		0.67825	0.675889	0.68488	0.556534		0.680632	0.622246	0.691283	0.556534
H	TYR	124	0.668424	0.767309	0.734348	0.556534		0.684679	0.731744	0.715628	0.556534		0.687129	0.675134	0.690991	0.556534		0.695774	0.67415	0.694107	0.556534		0.682051	0.684893	0.690445	0.556534
H	PHE	125	0.715753	0.689032	0.698749	0.556534		0.718082	0.688043	0.716357	0.556534		0.710746	0.680367	0.707285	0.556534		0.684204	0.673144	0.687951	0.556534		0.685942	0.647327	0.678195	0.556534
H	SER	126	0.770068	0.607789	0.715975	0.556534		0.738482	0.631879	0.696096	0.556534		0.701606	0.680094	0.701955	0.556534		0.702383	0.689783	0.70536	0.556534		0.677448	0.63896	0.669792	0.556534
H	VAL	127	0.729624	0.598818	0.673564	0.556534		0.707951	0.648042	0.692225	0.556534		0.715679	0.664456	0.697876	0.556534		0.707409	0.636215	0.687866	0.556534		0.674719	0.609442	0.65318	0.556534
H	LYS	128	0.62416	0.73752	0.687138	0.556534		0.697525	0.675153	0.691553	0.556534		0.713537	0.599433	0.676393	0.556534		0.68528	0.600735	0.65675	0.556534		0.675806	0.612446	0.655225	0.556534
H	LEU	129	0.738792	0.689121	0.713957	0.556534		0.689331	0.596853	0.664142	0.556534		0.662227	0.581666	0.636506	0.556534		0.679475	0.562283	0.635142	0.556534		0.684329	0.591028	0.646607	0.556534
H	SER	130	0.70504	0.363918	0.591332	0.556534		0.652451	0.523997	0.607276	0.556534		0.651327	0.545875	0.611291	0.556534		0.658536	0.561984	0.62066	0.556534		0.691493	0.587386	0.647415	0.556534
H	GLU	131	0.513522	0.518951	0.516538	0.556534		0.631227	0.434245	0.551787	0.556534		0.651194	0.51951	0.596783	0.556534		0.663392	0.548337	0.612863	0.556534		0.693998	0.575148	0.645741	0.556534
H	ASN	132	0.675119	0.419865	0.547492	0.556534		0.604046	0.514837	0.559542	0.556534		0.656159	0.482344	0.57779	0.556534		0.680973	0.54687	0.620877	0.556534		0.673885	0.578347	0.6334	0.556534
H	MET	133	0.623498	0.605696	0.614597	0.556534		0.687411	0.509617	0.593693	0.556534		0.664596	0.55501	0.60817	0.556534		0.681618	0.527625	0.616075	0.556534		0.673406	0.5908	0.638679	0.556534
H	LYS	134	0.763614	0.50329	0.61899	0.556534		0.711447	0.612078	0.65894	0.556534		0.710553	0.562102	0.640931	0.556534		0.659303	0.567492	0.614487	0.556534		0.678257	0.573863	0.631426	0.556534
H	ALA	135	0.747228	0.727248	0.743232	0.556534		0.751383	0.594982	0.680854	0.556534		0.685296	0.606725	0.647475	0.556534		0.689421	0.59847	0.645215	0.556534		0.658501	0.546676	0.60729	0.556534
H	SER	136	0.743308	0.554409	0.680341	0.556534		0.67979	0.641547	0.66793	0.556534		0.705466	0.632745	0.670883	0.556534		0.689765	0.617234	0.653766	0.556534		0.644099	0.57111	0.607138	0.556534
H	SER	137	0.548833	0.642983	0.580217	0.556534		0.672163	0.644396	0.664064	0.556534		0.688249	0.64233	0.668556	0.556534		0.675191	0.586429	0.630034	0.556534		0.653912	0.590858	0.62247	0.556534
H	PHE	138	0.724349	0.735795	0.731633	0.556534		0.650237	0.643331	0.639735	0.556534		0.643099	0.574893	0.609603	0.556534		0.644191	0.604915	0.625843	0.556534		0.658944	0.6185	0.638774	0.556534
H	LYS	139	0.677527	0.551216	0.607355	0.556534		0.641118	0.559024	0.595819	0.556534		0.60376	0.590549	0.591465	0.556534		0.626224	0.606191	0.617551	0.556534		0.662727	0.620997	0.641518	0.556534
H	LYS	140	0.521476	0.390062	0.448468	0.556534		0.581873	0.524656	0.548492	0.556534		0.618285	0.609189	0.61246	0.556534		0.62439	0.630409	0.624194	0.556534		0.658704	0.632653	0.645318	0.556534
H	LEU	141	0.546615	0.63269	0.589652	0.556534		0.563183	0.586311	0.574438	0.556534		0.61951	0.606817	0.611502	0.556534		0.641001	0.629005	0.633417	0.556534		0.64333	0.621651	0.631585	0.556534
H	GLN	142	0.621459	0.736183	0.685194	0.556534		0.632848	0.697602	0.667228	0.556534		0.617026	0.623204	0.618986	0.556534		0.640289	0.614107	0.623297	0.556534		0.629089	0.628754	0.625154	0.556534
H	LYS	143	0.730471	0.723932	0.726839	0.556534		0.672347	0.697756	0.685603	0.556534		0.656604	0.671493	0.661451	0.556534		0.626087	0.621965	0.621127	0.556534		0.633642	0.631653	0.629814	0.556534
H	PHE	144	0.665112	0.633154	0.644775	0.556534		0.704981	0.662865	0.677469	0.556534		0.662903	0.6662	0.661954	0.556534		0.635399	0.656605	0.644146	0.556534		0.62515	0.612955	0.614549	0.556534
H	TYR	145	0.719361	0.631508	0.660793	0.556534		0.654196	0.623629	0.632579	0.556534		0.655944	0.645472	0.646835	0.556534		0.642871	0.662632	0.650121	0.556534		0.6154	0.633269	0.621501	0.556534
H	ILE	146	0.578114	0.606224	0.592169	0.556534		0.628045	0.623425	0.620854	0.556534		0.629633	0.635662	0.627762	0.556534		0.644224	0.633194	0.632767	0.556534		0.636147	0.651286	0.641547	0.556534
H	ASP	147	0.58666	0.632542	0.609601	0.556534		0.587898	0.637882	0.611081	0.556534		0.622797	0.615054	0.611551	0.556534		0.621339	0.640442	0.626623	0.556534		0.64894	0.652339	0.64847	0.556534
H	PRO	148	0.598919	0.674879	0.631473	0.556534		0.605503	0.612512	0.601598	0.556534		0.592981	0.643686	0.616159	0.556534		0.633423	0.634027	0.63008	0.556534		0.658497	0.641421	0.647928	0.556534
H	TYR	149	0.630932	0.530115	0.563721	0.556534		0.600043	0.659888	0.626341	0.556534		0.627297	0.640092	0.63152	0.556534		0.628849	0.63585	0.630796	0.556534		0.656237	0.643587	0.647914	0.556534
H	LYS	150	0.570279	0.774671	0.68383	0.556534		0.650302	0.631013	0.638841	0.556534		0.647434	0.642436	0.64276	0.556534		0.650059	0.637259	0.643233	0.556534		0.64645	0.647502	0.645974	0.556534
H	LEU	151	0.749695	0.588252	0.668974	0.556534		0.669106	0.669062	0.672869	0.556534		0.672966	0.630678	0.652311	0.556534		0.667051	0.653719	0.659959	0.556534		0.646728	0.633529	0.637425	0.556534
H	LEU	152	0.687344	0.644264	0.665804	0.556534		0.721207	0.616202	0.671335	0.556534		0.687901	0.674207	0.684904	0.556534		0.661128	0.65391	0.658811	0.556534		0.654597	0.646286	0.648753	0.556534
H	PRO	153	0.726583	0.61609	0.679229	0.556534		0.70651	0.669371	0.690572	0.556534		0.685336	0.654517	0.672825	0.556534		0.674197	0.646437	0.659244	0.556534		0.660264	0.644099	0.650493	0.556534
H	LEU	154	0.705604	0.74776	0.726682	0.556534		0.663215	0.680023	0.676449	0.556534		0.679881	0.632427	0.652381	0.556534		0.687683	0.64242	0.663951	0.556534		0.640763	0.636106	0.635924	0.556534
H	GLN	155	0.557457	0.676218	0.623436	0.556534		0.661826	0.633928	0.638957	0.556534		0.675349	0.652885	0.662576	0.556534		0.673297	0.64531	0.658203	0.556534		0.615392	0.623727	0.619098	0.556534
H	ARG	156	0.722417	0.477804	0.566754	0.556534		0.648186	0.633525	0.635657	0.556534		0.659831	0.651363	0.652478	0.556534		0.630021	0.637124	0.630405	0.556534		0.599579	0.599559	0.598075	0.556534
H	PHE	157	0.664683	0.746552	0.716782	0.556534		0.678698	0.610945	0.637424	0.556534		0.595592	0.619204	0.601385	0.556534		0.576487	0.605388	0.587463	0.556534		0.584567	0.600689	0.590985	0.556534
H	LEU	158	0.648994	0.608479	0.628737	0.556534		0.566028	0.647332	0.605578	0.556534		0.55447	0.562747	0.552424	0.556534		0.532306	0.571254	0.548305	0.556534		0.573147	0.595848	0.582672	0.556534
H	PRO	159	0.384406	0.586964	0.471217	0.556534		0.46175	0.529794	0.492862	0.556534		0.489253	0.568951	0.529589	0.556534		0.528114	0.55376	0.535783	0.556534		0.553968	0.593318	0.570602	0.556534
H	ARG	160	0.351849	0.393937	0.378632	0.556534		0.377529	0.496575	0.434143	0.556534		0.445395	0.524551	0.482791	0.556534		0.489253	0.568951	0.529589	0.556534		0.532306	0.571254	0.548305	0.556534
H	PRO	161	0.396332	0.508824	0.452578	0.556534		0.374091	0.451381	0.415605	0.556534		0.377529	0.496575	0.434143	0.556534		0.445395	0.524551	0.482791	0.556534		0.528114	0.55376	0.535783	0.556534
Protein - Chain K								Average over 3 residues					Average over 5 residues					Average over 7 residues					Average over 11 residues
Chain	Res	Res #	Q_backBone	Q_sideChain	Q_residue	ExpectedQ@3.12		Q_backBone	Q_sideChain	Q_residue	ExpectedQ@3.12		Q_backBone	Q_sideChain	Q_residue	ExpectedQ@3.12		Q_backBone	Q_sideChain	Q_residue	ExpectedQ@3.12		Q_backBone	Q_sideChain	Q_residue	ExpectedQ@3.12
K	TRP	146	0.514728	0.55757	0.545329	0.556534		0.539288	0.578995	0.563731	0.556534		0.595342	0.625077	0.613813	0.556534		0.633073	0.520452	0.601953	0.556534		0.631035	0.565528	0.621938	0.556534
K	ASN	147	0.563847	0.60042	0.582133	0.556534		0.595342	0.625077	0.613813	0.556534		0.633073	0.520452	0.601953	0.556534		0.631879	0.575278	0.628298	0.556534		0.633002	0.580933	0.627471	0.556534
K	TYR	148	0.707449	0.71724	0.713976	0.556534		0.672521	0.50808	0.620827	0.556534		0.631879	0.575278	0.628298	0.556534		0.631035	0.565528	0.621938	0.556534		0.627731	0.597576	0.630594	0.556534
K	SER	149	0.746266	0.206579	0.566371	0.556534		0.693607	0.5728	0.671342	0.556534		0.654297	0.567119	0.637259	0.556534		0.633002	0.580933	0.627471	0.556534		0.62588	0.597613	0.627798	0.556534
K	PHE	150	0.627105	0.794579	0.73368	0.556534		0.666729	0.505979	0.630062	0.556534		0.670488	0.581708	0.652967	0.556534		0.643874	0.603291	0.642775	0.556534		0.632051	0.592934	0.625074	0.556534
K	SER	151	0.626816	0.516778	0.590136	0.556534		0.632908	0.661574	0.661496	0.556534		0.647165	0.581076	0.640663	0.556534		0.65062	0.602932	0.646102	0.556534		0.638765	0.595765	0.627688	0.556534
K	GLN	152	0.644804	0.673364	0.660671	0.556534		0.620817	0.63474	0.634421	0.556534		0.620125	0.659341	0.648474	0.556534		0.647784	0.579159	0.6299	0.556534		0.615455	0.599117	0.616874	0.556534
K	LEU	153	0.590833	0.714079	0.652456	0.556534		0.615568	0.661782	0.639517	0.556534		0.632223	0.610591	0.62185	0.556534		0.642018	0.638801	0.642394	0.556534		0.613257	0.586366	0.610605	0.556534
K	PRO	154	0.611067	0.597902	0.605425	0.556534		0.629832	0.620938	0.619482	0.556534		0.648041	0.632049	0.634589	0.556534		0.589334	0.610209	0.598494	0.556534		0.606166	0.521163	0.602921	0.556534
K	ARG	155	0.687596	0.550832	0.600564	0.556534		0.668189	0.590934	0.619939	0.556534		0.570744	0.616265	0.58773	0.556534		0.576884	0.602122	0.587498	0.556534		0.590691	0.565585	0.607412	0.556534
K	PHE	156	0.705906	0.624069	0.653828	0.556534		0.550606	0.58978	0.560257	0.556534		0.56051	0.565482	0.559872	0.556534		0.574691	0.505927	0.583039	0.556534		0.600089	0.549608	0.59987	0.556534
K	LEU	157	0.258318	0.59444	0.426379	0.556534		0.501296	0.559559	0.531124	0.556534		0.564188	0.445902	0.564678	0.556534		0.572578	0.503234	0.577798	0.556534		0.601257	0.552131	0.60149	0.556534
K	SER	158	0.539666	0.460168	0.513166	0.556534		0.475812	0.351536	0.523	0.556534		0.541877	0.474781	0.567719	0.556534		0.589636	0.506223	0.584269	0.556534		0.598795	0.54432	0.596057	0.556534
K	GLY	159	0.629454		0.629454	0.556534		0.58172		0.58613	0.556534		0.546791		0.567099	0.556534		0.582789		0.585325	0.556534		0.573097		0.586911	0.556534
K	SER	160	0.57604	0.695226	0.615769	0.556534		0.645323	0.438017	0.631983	0.556534		0.623061	0.463751	0.603414	0.556534		0.570193	0.500091	0.577765	0.556534		0.581266	0.531896	0.589026	0.556534
K	TRP	161	0.730476	0.618826	0.650726	0.556534		0.648728	0.619529	0.624817	0.556534		0.638673	0.489206	0.620962	0.556534		0.577311	0.513902	0.59569	0.556534		0.579623	0.528077	0.589034	0.556534
K	SER	162	0.639668	0.544534	0.607956	0.556534		0.662624	0.583601	0.619862	0.556534		0.574411	0.627429	0.605442	0.556534		0.600348	0.517335	0.612193	0.556534		0.576149	0.529208	0.58872	0.556534
K	GLU	163	0.617728	0.587443	0.600903	0.556534		0.521847	0.607698	0.586905	0.556534		0.599389	0.585223	0.608025	0.556534		0.606073	0.590024	0.608079	0.556534		0.6143	0.534155	0.610458	0.556534
K	PHE	164	0.308144	0.691118	0.551854	0.556534		0.542267	0.587586	0.593814	0.556534		0.5872	0.563223	0.598011	0.556534		0.619166	0.581636	0.613021	0.556534		0.631621	0.519554	0.608439	0.556534
K	SER	165	0.700929	0.484198	0.628685	0.556534		0.559534	0.56138	0.593732	0.556534		0.592804	0.581618	0.606493	0.556534		0.611666	0.585927	0.615131	0.556534		0.637844	0.575277	0.6108	0.556534
K	THR	166	0.669529	0.508826	0.600656	0.556534		0.679382	0.543177	0.626569	0.556534		0.604853	0.593902	0.619412	0.556534		0.6246	0.55093	0.598417	0.556534		0.643646	0.582803	0.620982	0.556534
K	GLN	167	0.667688	0.636508	0.650366	0.556534		0.671731	0.598065	0.63884	0.556534		0.689265	0.51559	0.607232	0.556534		0.636053	0.554574	0.606206	0.556534		0.631519	0.589902	0.620643	0.556534
K	PRO	168	0.677976	0.648862	0.665498	0.556534		0.691956	0.52831	0.602274	0.556534		0.68866	0.54134	0.61258	0.556534		0.683441	0.566988	0.631338	0.556534		0.63467	0.603626	0.627746	0.556534
K	GLU	169	0.730204	0.299559	0.490957	0.556534		0.702028	0.520456	0.60396	0.556534		0.682726	0.595178	0.638004	0.556534		0.668606	0.597375	0.633954	0.556534		0.649009	0.550222	0.643615	0.556534
K	ASN	170	0.697904	0.612947	0.655425	0.556534		0.689322	0.563507	0.624719	0.556534		0.668605	0.607259	0.637331	0.556534		0.669292	0.624044	0.646159	0.556534		0.684331	0.548807	0.656141	0.556534
K	PHE	171	0.639858	0.778015	0.727776	0.556534		0.644949	0.695958	0.676733	0.556534		0.667875	0.616587	0.64145	0.556534		0.684687	0.533114	0.664029	0.556534		0.680723	0.572347	0.663236	0.556534
K	LEU	172	0.597085	0.696912	0.646998	0.556534		0.63709	0.723477	0.686955	0.556534		0.676926	0.556675	0.698349	0.556534		0.68736	0.536926	0.667478	0.556534		0.670879	0.59074	0.669388	0.556534
K	LYS	173	0.674326	0.695504	0.686092	0.556534		0.682289	0.464139	0.702848	0.556534		0.676683	0.569195	0.705192	0.556534		0.677507	0.600294	0.698303	0.556534		0.675753	0.586223	0.673392	0.556534
K	GLY	174	0.775455		0.775455	0.556534		0.71549		0.717063	0.556534		0.680958		0.700985	0.556534		0.657985		0.700146	0.556534		0.68117		0.680637	0.556534
K	CYS	175	0.696689	0.675544	0.689641	0.556534		0.711127	0.472894	0.723944	0.556534		0.67379	0.565069	0.70525	0.556534		0.66962	0.587011	0.695379	0.556534		0.672792	0.624869	0.693105	0.556534
K	LYS	176	0.661235	0.743139	0.706737	0.556534		0.639724	0.709947	0.688234	0.556534		0.683186	0.543332	0.706913	0.556534		0.689688	0.595363	0.709408	0.556534		0.669648	0.569147	0.693822	0.556534
K	TRP	177	0.561246	0.711156	0.668325	0.556534		0.647928	0.680372	0.689823	0.556534		0.675607	0.694408	0.700861	0.556534		0.684506	0.584312	0.701123	0.556534		0.682151	0.545624	0.690511	0.556534
K	ALA	178	0.721303	0.58682	0.694407	0.556534		0.67337	0.684452	0.702643	0.556534		0.663879	0.682928	0.688553	0.556534		0.668487	0.584312	0.685104	0.556534		0.688032	0.549438	0.69419	0.556534
K	PRO	179	0.73756	0.75538	0.745197	0.556534		0.698972	0.653448	0.689234	0.556534		0.664297	0.5343	0.67987	0.556534		0.680015	0.561987	0.685348	0.556534		0.693189	0.550787	0.697336	0.556534
K	ASP	180	0.638053	0.618144	0.628098	0.556534		0.679645	0.457841	0.678872	0.556534		0.707525	0.495923	0.684474	0.556534		0.680092	0.561377	0.682596	0.556534		0.688026	0.619046	0.693636	0.556534
K	GLY	181	0.663322		0.663322	0.556534		0.69292		0.660922	0.556534		0.695619		0.683088	0.556534		0.70435		0.690077	0.556534		0.688453		0.692348	0.556534
K	SER	182	0.777386	0.519269	0.691347	0.556534		0.700828	0.419379	0.680714	0.556534		0.694318	0.517323	0.678187	0.556534		0.703973	0.584693	0.695841	0.556534		0.691199	0.617612	0.694164	0.556534
K	CYS	183	0.661777	0.738867	0.687474	0.556534		0.723405	0.656157	0.699838	0.556534		0.71044	0.543865	0.699519	0.556534		0.698805	0.568341	0.68588	0.556534		0.697975	0.620327	0.694395	0.556534
K	ILE	184	0.731051	0.710336	0.720694	0.556534		0.703831	0.733352	0.714309	0.556534		0.718053	0.672048	0.701949	0.556534		0.706433	0.58889	0.699969	0.556534		0.701643	0.630486	0.699361	0.556534
K	LEU	185	0.718664	0.750853	0.734758	0.556534		0.717033	0.700702	0.710307	0.556534		0.700864	0.720592	0.709022	0.556534		0.702499	0.69475	0.701046	0.556534		0.694262	0.612578	0.686832	0.556534
K	THR	186	0.701384	0.640917	0.67547	0.556534		0.703831	0.717919	0.712315	0.556534		0.695666	0.721023	0.705701	0.556534		0.70025	0.720365	0.709287	0.556534		0.696317	0.620473	0.691807	0.556534
K	ASN	187	0.691445	0.761989	0.726717	0.556534		0.676205	0.714643	0.691017	0.556534		0.701785	0.718671	0.711368	0.556534		0.699478	0.694583	0.697845	0.556534		0.697251	0.688038	0.695905	0.556534
K	SER	188	0.635785	0.741022	0.670864	0.556534		0.696292	0.733862	0.715538	0.556534		0.689326	0.680178	0.685892	0.556534		0.689422	0.693819	0.692435	0.556534		0.692665	0.702129	0.696747	0.556534
K	ALA	189	0.761646	0.698574	0.749032	0.556534		0.684601	0.665994	0.675758	0.556534		0.681181	0.692992	0.687363	0.556534		0.682983	0.692727	0.688669	0.556534		0.700601	0.707846	0.705395	0.556534
K	ASP	190	0.656371	0.558387	0.607379	0.556534		0.692892	0.653983	0.679745	0.556534		0.67761	0.689237	0.6837	0.556534		0.686635	0.697492	0.692261	0.556534		0.697614	0.699751	0.699854	0.556534
K	ASN	191	0.660659	0.704988	0.682824	0.556534		0.663539	0.668863	0.666201	0.556534		0.695842	0.675887	0.689649	0.556534		0.694866	0.703173	0.700243	0.556534		0.700793	0.698442	0.700529	0.556534
K	ILE	192	0.673588	0.743213	0.7084	0.556534		0.687065	0.707491	0.697278	0.556534		0.693326	0.696523	0.696362	0.556534		0.703782	0.686068	0.698655	0.556534		0.70381	0.698875	0.701861	0.556534
K	LEU	193	0.726947	0.674273	0.70061	0.556534		0.716533	0.739747	0.730535	0.556534		0.701691	0.709103	0.706834	0.556534		0.702637	0.691481	0.697676	0.556534		0.685005	0.689903	0.687973	0.556534
K	ARG	194	0.749064	0.801755	0.782594	0.556534		0.724736	0.699105	0.714316	0.556534		0.720286	0.715398	0.718706	0.556534		0.713808	0.703951	0.709497	0.556534		0.674402	0.678168	0.677795	0.556534
K	ILE	195	0.698196	0.621289	0.659742	0.556534		0.733631	0.719834	0.728174	0.556534		0.732482	0.695891	0.715051	0.556534		0.688656	0.697995	0.693943	0.556534		0.652218	0.61889	0.638404	0.556534
K	TYR	196	0.753633	0.73646	0.742185	0.556534		0.7288	0.667809	0.69735	0.556534		0.684011	0.693696	0.689718	0.556534		0.666594	0.67924	0.672588	0.556534		0.652623	0.605417	0.630604	0.556534
K	ASN	197	0.734569	0.645677	0.690123	0.556534		0.657598	0.681812	0.668751	0.556534		0.638029	0.655731	0.644982	0.556534		0.636691	0.589562	0.617604	0.556534		0.650481	0.592682	0.623165	0.556534
K	LEU	198	0.484592	0.663298	0.573945	0.556534		0.579438	0.640302	0.607661	0.556534		0.601915	0.540778	0.576179	0.556534		0.624085	0.533623	0.580317	0.556534		0.635891	0.58036	0.611142	0.556534
K	PRO	199	0.519153	0.61193	0.558915	0.556534		0.507124	0.440584	0.482862	0.556534		0.583354	0.475523	0.532058	0.556534		0.615356	0.525568	0.571924	0.556534		0.607229	0.571955	0.594156	0.556534
K	PRO	200	0.517627	0.046525	0.315726	0.556534		0.565869	0.356213	0.465407	0.556534		0.563857	0.459368	0.514232	0.556534		0.580994	0.507169	0.548204	0.556534		0.579497	0.536842	0.562265	0.556534
K	GLU	201	0.660826	0.410183	0.52158	0.556534		0.605181	0.340537	0.479434	0.556534		0.569559	0.448242	0.514672	0.556534		0.534865	0.498047	0.52301	0.556534		0.558417	0.523503	0.545097	0.556534
K	LEU	202	0.637089	0.564904	0.600996	0.556534		0.603671	0.527585	0.56624	0.556534		0.548062	0.44222	0.505642	0.556534		0.529068	0.462649	0.502703	0.556534		0.560279	0.517078	0.541434	0.556534
K	TYR	203	0.513098	0.607668	0.576145	0.556534		0.52062	0.584797	0.563634	0.556534		0.533339	0.516018	0.528856	0.556534		0.52152	0.443023	0.490128	0.556534		0.527872	0.507835	0.516085	0.556534
K	HIS	204	0.411671	0.58182	0.513761	0.556534		0.456259	0.535	0.507234	0.556534		0.494438	0.528891	0.518718	0.556534		0.558161	0.531489	0.545295	0.556534		0.529679	0.498026	0.512341	0.556534
K		205				0.556534					0.556534					0.556534					0.556534					0.556534
K		206				0.556534					0.556534					0.556534					0.556534					0.556534
K		207				0.556534					0.556534					0.556534					0.556534					0.556534
K		208				0.556534					0.556534					0.556534					0.556534					0.556534
K	VAL	209	0.444008	0.415512	0.431796	0.556534		0.440667	0.490627	0.47215	0.556534		0.521842	0.549068	0.538898	0.556534		0.517771	0.550607	0.529538	0.556534		0.550734	0.500534	0.524725	0.556534
K	GLU	210	0.466322	0.474549	0.470893	0.556534		0.56148	0.518617	0.534861	0.556534		0.494842	0.536335	0.505925	0.556534		0.498825	0.549249	0.519791	0.556534		0.560957	0.5615	0.556695	0.556534
K	TYR	211	0.77411	0.665789	0.701896	0.556534		0.53951	0.561447	0.528022	0.556534		0.513402	0.531051	0.509726	0.556534		0.532776	0.553799	0.536789	0.556534		0.562542	0.589037	0.572296	0.556534
K	ALA	212	0.378098	0.544004	0.411279	0.556534		0.552226	0.588399	0.548647	0.556534		0.574751	0.575852	0.562394	0.556534		0.563978	0.573132	0.558737	0.556534		0.557853	0.59432	0.572349	0.556534
K	GLU	213	0.50447	0.555403	0.532766	0.556534		0.544441	0.579641	0.546394	0.556534		0.607503	0.624372	0.601695	0.556534		0.597443	0.615644	0.59608	0.556534		0.571445	0.592349	0.576726	0.556534
K	MET	214	0.750756	0.639517	0.695137	0.556534		0.628437	0.637356	0.631766	0.556534		0.588333	0.633834	0.599954	0.556534		0.614468	0.636854	0.614749	0.556534		0.598962	0.598519	0.591222	0.556534
K	VAL	215	0.630084	0.717147	0.667397	0.556534		0.686367	0.68992	0.685241	0.556534		0.629814	0.649636	0.638014	0.556534		0.59854	0.625452	0.603663	0.556534		0.623207	0.625759	0.616779	0.556534
K	PRO	216	0.67826	0.713097	0.69319	0.556534		0.631282	0.684421	0.654056	0.556534		0.661443	0.655751	0.65632	0.556534		0.646578	0.640551	0.641082	0.556534		0.644274	0.644894	0.636923	0.556534
K	VAL	217	0.585502	0.623018	0.60158	0.556534		0.642124	0.640698	0.639688	0.556534		0.654164	0.657787	0.651934	0.556534		0.676039	0.663372	0.666819	0.556534		0.637141	0.653711	0.639745	0.556534
K	LEU	218	0.662612	0.585978	0.624294	0.556534		0.654159	0.619564	0.633029	0.556534		0.670287	0.657388	0.66104	0.556534		0.668511	0.669874	0.666439	0.556534		0.670208	0.604256	0.669796	0.556534
K	ARG	219	0.714363	0.649695	0.673211	0.556534		0.695891	0.650275	0.670144	0.556534		0.674247	0.651774	0.660897	0.556534		0.677878	0.676392	0.675803	0.556534		0.695094	0.610126	0.684916	0.556534
K	MET	220	0.710699	0.715152	0.712925	0.556534		0.707707	0.683292	0.69287	0.556534		0.696277	0.679726	0.68717	0.556534		0.68696	0.574521	0.682752	0.556534		0.686887	0.621528	0.685836	0.556534
K	VAL	221	0.698059	0.685029	0.692474	0.556534		0.70147	0.720986	0.712782	0.556534		0.712122	0.562531	0.710678	0.556534		0.714491	0.574086	0.696683	0.556534		0.700858	0.620555	0.6929	0.556534
K	GLU	222	0.695653	0.762779	0.732945	0.556534		0.711849	0.482603	0.722418	0.556534		0.724892	0.556586	0.715854	0.556534		0.714186	0.599653	0.708248	0.556534		0.708	0.62417	0.698445	0.556534
K	GLY	223	0.741836		0.741836	0.556534		0.738567		0.724624	0.556534		0.714848		0.714319	0.556534		0.7241		0.718518	0.556534		0.722246		0.709604	0.556534
K	ASP	224	0.778213	0.61997	0.699091	0.556534		0.726843	0.461638	0.715392	0.556534		0.731989	0.570828	0.724845	0.556534		0.730689	0.613147	0.724412	0.556534		0.729536	0.638096	0.7151	0.556534
K	THR	225	0.66048	0.764943	0.70525	0.556534		0.740818	0.69712	0.716482	0.556534		0.744222	0.568844	0.729092	0.556534		0.736996	0.616209	0.728963	0.556534		0.730379	0.643197	0.719144	0.556534
K	ILE	226	0.783762	0.706446	0.745104	0.556534		0.733687	0.741417	0.734845	0.556534		0.744297	0.710137	0.725592	0.556534		0.743731	0.600914	0.722077	0.556534		0.721995	0.648608	0.7207	0.556534
K	TYR	227	0.756819	0.752862	0.754181	0.556534		0.76093	0.721924	0.741207	0.556534		0.737214	0.717286	0.722723	0.556534		0.741132	0.701743	0.718629	0.556534		0.721816	0.649188	0.720745	0.556534
K	ASP	228	0.742208	0.706464	0.724336	0.556534		0.747276	0.705013	0.721087	0.556534		0.749846	0.705458	0.725212	0.556534		0.718312	0.723844	0.723051	0.556534		0.724526	0.622664	0.712354	0.556534
K	TYR	229	0.742801	0.655713	0.684743	0.556534		0.736216	0.689327	0.708924	0.556534		0.716789	0.719104	0.7222	0.556534		0.7234	0.713339	0.721296	0.556534		0.715885	0.689064	0.707514	0.556534
K	CYS	230	0.723639	0.705805	0.717694	0.556534		0.694972	0.712065	0.710828	0.556534		0.704643	0.706813	0.709958	0.556534		0.715071	0.679706	0.706374	0.556534		0.701606	0.699839	0.705762	0.556534
K	TRP	231	0.618475	0.774676	0.730047	0.556534		0.679402	0.723963	0.71357	0.556534		0.701294	0.659723	0.69322	0.556534		0.699351	0.676497	0.697004	0.556534		0.69404	0.691323	0.696975	0.556534
K	TYR	232	0.696093	0.691408	0.69297	0.556534		0.68001	0.6457	0.687888	0.556534		0.68209	0.674661	0.69399	0.556534		0.682057	0.681073	0.690645	0.556534		0.679746	0.659194	0.677908	0.556534
K	SER	233	0.725463	0.471015	0.640647	0.556534		0.689446	0.630941	0.674069	0.556534		0.661592	0.681199	0.686416	0.556534		0.658407	0.683295	0.679766	0.556534		0.672403	0.651296	0.670621	0.556534
K	LEU	234	0.646781	0.730401	0.688591	0.556534		0.664465	0.646637	0.669687	0.556534		0.653347	0.660517	0.662124	0.556534		0.644535	0.632899	0.653719	0.556534		0.656448	0.635446	0.654544	0.556534
K	MET	235	0.62115	0.738496	0.679823	0.556534		0.61506	0.713388	0.659001	0.556534		0.639435	0.592842	0.630603	0.556534		0.652758	0.617372	0.645716	0.556534		0.626278	0.604267	0.625827	0.556534
K	SER	236	0.577249	0.671267	0.608588	0.556534		0.608311	0.587598	0.607926	0.556534		0.629551	0.631836	0.637279	0.556534		0.634274	0.594615	0.624933	0.556534		0.611685	0.59173	0.611991	0.556534
K	SER	237	0.626532	0.353031	0.535365	0.556534		0.626607	0.563427	0.605994	0.556534		0.613534	0.592178	0.609058	0.556534		0.589342	0.572005	0.586106	0.556534		0.60723	0.581352	0.600941	0.556534
K	ALA	238	0.67604	0.665983	0.674029	0.556534		0.623091	0.517043	0.585627	0.556534		0.571492	0.507028	0.546865	0.556534		0.57739	0.548789	0.568521	0.556534		0.609521	0.560217	0.595565	0.556534
K	GLN	239	0.566701	0.532114	0.547486	0.556534		0.551227	0.503614	0.530124	0.556534		0.568666	0.486352	0.538248	0.556534		0.570006	0.53765	0.558331	0.556534		0.614048	0.581332	0.60344	0.556534
K	PRO	240	0.41094	0.312745	0.368856	0.556534		0.513585	0.470916	0.493948	0.556534		0.557252	0.547851	0.552873	0.556534		0.590583	0.507316	0.561938	0.556534		0.617528	0.575139	0.602231	0.556534
K	ASP	241	0.563115	0.567889	0.565502	0.556534		0.514507	0.513719	0.514283	0.556534		0.566302	0.506439	0.544834	0.556534		0.611831	0.55735	0.589353	0.556534		0.623801	0.57766	0.604553	0.556534
K	THR	242	0.569466	0.660523	0.60849	0.556534		0.617957	0.562446	0.602609	0.556534		0.608015	0.540671	0.580791	0.556534		0.613119	0.556822	0.589534	0.556534		0.636553	0.582332	0.614612	0.556534
K	SER	243	0.72129	0.458925	0.633835	0.556534		0.688674	0.607574	0.656532	0.556534		0.662839	0.610579	0.642079	0.556534		0.630755	0.590267	0.612088	0.556534		0.641049	0.605889	0.625462	0.556534
K	TYR	244	0.775266	0.703272	0.72727	0.556534		0.727204	0.608161	0.678801	0.556534		0.688246	0.650247	0.670052	0.556534		0.674553	0.648825	0.662142	0.556534		0.644314	0.602296	0.626319	0.556534
K	VAL	245	0.685057	0.662285	0.675297	0.556534		0.716825	0.710596	0.702645	0.556534		0.717858	0.662673	0.692201	0.556534		0.690677	0.65515	0.674887	0.556534		0.656526	0.621166	0.642514	0.556534
K	ALA	246	0.690152	0.766231	0.705368	0.556534		0.697577	0.717056	0.699966	0.556534		0.708797	0.69332	0.696376	0.556534		0.711034	0.650284	0.685596	0.556534		0.688266	0.640458	0.666205	0.556534
K	SER	247	0.717523	0.722652	0.719233	0.556534		0.694555	0.700348	0.693105	0.556534		0.696136	0.677957	0.687614	0.556534		0.70814	0.690393	0.69871	0.556534		0.70421	0.654632	0.681264	0.556534
K	SER	248	0.675989	0.612162	0.654713	0.556534		0.701824	0.653757	0.685802	0.556534		0.699332	0.693438	0.697681	0.556534		0.70597	0.664918	0.684736	0.556534		0.722146	0.666636	0.696657	0.556534
K	SER	249	0.71196	0.626458	0.683459	0.556534		0.696328	0.659436	0.687935	0.556534		0.713317	0.645182	0.682498	0.556534		0.713605	0.673707	0.692715	0.556534		0.720207	0.692023	0.704406	0.556534
K	ARG	250	0.701034	0.739688	0.725632	0.556534		0.724357	0.630366	0.679514	0.556534		0.717511	0.645413	0.684881	0.556534		0.724548	0.677469	0.703066	0.556534		0.712399	0.69861	0.705672	0.556534
K	GLU	251	0.760078	0.524952	0.629452	0.556534		0.733203	0.662815	0.695412	0.556534		0.735665	0.681494	0.709503	0.556534		0.72204	0.679688	0.703043	0.556534		0.716742	0.697374	0.707077	0.556534
K	ASN	252	0.738497	0.723804	0.73115	0.556534		0.755111	0.680442	0.712808	0.556534		0.733266	0.703839	0.716625	0.556534		0.723953	0.703055	0.715397	0.556534		0.718671	0.695029	0.70951	0.556534
K	PRO	253	0.766757	0.792571	0.77782	0.556534		0.735073	0.751518	0.742681	0.556534		0.730935	0.711048	0.719737	0.556534		0.726933	0.70623	0.716439	0.556534		0.712867	0.683741	0.701042	0.556534
K	ILE	254	0.699964	0.73818	0.719072	0.556534		0.718701	0.768828	0.746028	0.556534		0.725484	0.735794	0.731998	0.556534		0.728411	0.706337	0.717368	0.556534		0.713052	0.67724	0.700663	0.556534
K	HIS	255	0.689381	0.775732	0.741192	0.556534		0.707389	0.720866	0.717006	0.556534		0.72006	0.739121	0.732194	0.556534		0.713211	0.716841	0.716886	0.556534		0.714142	0.67634	0.698131	0.556534
K	ILE	256	0.732822	0.648686	0.690754	0.556534		0.711194	0.721618	0.721359	0.556534		0.697445	0.700303	0.701846	0.556534		0.704572	0.690676	0.705372	0.556534		0.717286	0.671204	0.696997	0.556534
K	TRP	257	0.711377	0.740435	0.732133	0.556534		0.699293	0.662534	0.682989	0.556534		0.693057	0.660797	0.688142	0.556534		0.698457	0.665532	0.687913	0.556534		0.707762	0.623481	0.699348	0.556534
K	ASP	258	0.653678	0.598482	0.62608	0.556534		0.681027	0.626522	0.669588	0.556534		0.699971	0.628962	0.671025	0.556534		0.703551	0.657677	0.687067	0.556534		0.699624	0.612237	0.68941	0.556534
K	ALA	259	0.678026	0.540649	0.65055	0.556534		0.685218	0.585229	0.64408	0.556534		0.70053	0.635864	0.675505	0.556534		0.698684	0.546858	0.674799	0.556534		0.692292	0.604587	0.682086	0.556534
K	PHE	260	0.723951	0.616557	0.65561	0.556534		0.712532	0.613468	0.673104	0.556534		0.689318	0.487777	0.660141	0.556534		0.686706	0.53992	0.664953	0.556534		0.695583	0.599527	0.680537	0.556534
K	THR	261	0.735619	0.683198	0.713153	0.556534		0.704961	0.433252	0.674692	0.556534		0.688377	0.488104	0.659292	0.556534		0.683095	0.535346	0.659971	0.556534		0.696387	0.601002	0.678334	0.556534
K	GLY	262	0.655313		0.655313	0.556534		0.67997		0.663433	0.556534		0.689993		0.668634	0.556534		0.69488		0.670821	0.556534		0.693218		0.680043	0.556534
K	GLU	263	0.648977	0.600117	0.621832	0.556534		0.663464	0.436178	0.658135	0.556534		0.692436	0.53485	0.677917	0.556534		0.697764	0.583253	0.680309	0.556534		0.695384	0.606433	0.67922	0.556534
K	LEU	264	0.686103	0.708417	0.69726	0.556534		0.690416	0.663685	0.673707	0.556534		0.684956	0.556603	0.67868	0.556534		0.694052	0.599844	0.688014	0.556534		0.703057	0.623109	0.691939	0.556534
K	ARG	265	0.736167	0.68252	0.702028	0.556534		0.706829	0.727632	0.705418	0.556534		0.693487	0.703141	0.689526	0.556534		0.693992	0.604553	0.689433	0.556534		0.708552	0.643409	0.700395	0.556534
K	ALA	266	0.698218	0.791959	0.716966	0.556534		0.710784	0.735724	0.709513	0.556534		0.710731	0.726351	0.709777	0.556534		0.705817	0.716257	0.705243	0.556534		0.706158	0.654943	0.70699	0.556534
K	SER	267	0.697968	0.732695	0.709544	0.556534		0.710461	0.74694	0.716532	0.556534		0.721127	0.741052	0.723521	0.556534		0.718602	0.739662	0.722634	0.556534		0.701246	0.639908	0.696676	0.556534
K	PHE	268	0.735198	0.716165	0.723086	0.556534		0.72375	0.743594	0.732871	0.556534		0.721588	0.757339	0.73183	0.556534		0.720247	0.744663	0.727048	0.556534		0.700997	0.686202	0.688609	0.556534
K	ARG	269	0.738084	0.781923	0.765982	0.556534		0.737252	0.754014	0.744213	0.556534		0.721469	0.747633	0.734068	0.556534		0.712449	0.721134	0.712429	0.556534		0.702123	0.680412	0.686523	0.556534
K	ALA	270	0.738474	0.763953	0.74357	0.556534		0.724726	0.763101	0.745903	0.556534		0.718192	0.704657	0.712099	0.556534		0.70593	0.680745	0.690944	0.556534		0.71033	0.672562	0.686702	0.556534
K	TYR	271	0.69762	0.743427	0.728158	0.556534		0.705892	0.675065	0.690476	0.556534		0.701668	0.663271	0.680796	0.556534		0.7007	0.652706	0.675137	0.556534		0.704832	0.669604	0.683009	0.556534
K	ASN	272	0.681582	0.517816	0.599699	0.556534		0.677261	0.590159	0.631477	0.556534		0.686323	0.614171	0.647378	0.556534		0.706583	0.639263	0.671728	0.556534		0.708236	0.663643	0.684287	0.556534
K	HIS	273	0.65258	0.509234	0.566572	0.556534		0.665174	0.521158	0.588388	0.556534		0.693905	0.585793	0.638509	0.556534		0.69767	0.620414	0.656789	0.556534		0.713319	0.652909	0.682892	0.556534
K	LEU	274	0.66136	0.536423	0.598892	0.556534		0.696774	0.555908	0.621563	0.556534		0.689519	0.567104	0.625159	0.556534		0.697267	0.615048	0.654996	0.556534		0.716024	0.645567	0.684343	0.556534
K	ASP	275	0.776383	0.622066	0.699225	0.556534		0.704477	0.602823	0.653174	0.556534		0.700333	0.608819	0.651424	0.556534		0.705305	0.596647	0.650145	0.556534		0.71809	0.638896	0.682922	0.556534
K	GLU	276	0.675689	0.649981	0.661407	0.556534		0.729242	0.666146	0.697218	0.556534		0.720595	0.629896	0.676949	0.556534		0.717215	0.613446	0.670051	0.556534		0.717221	0.639866	0.684083	0.556534
K	LEU	277	0.735654	0.726391	0.731023	0.556534		0.721743	0.663663	0.695543	0.556534		0.741313	0.649693	0.704979	0.556534		0.732676	0.641918	0.696306	0.556534		0.715417	0.634306	0.679639	0.556534
K	THR	278	0.753886	0.614617	0.694199	0.556534		0.751497	0.658806	0.721421	0.556534		0.738197	0.666987	0.715205	0.556534		0.742327	0.675947	0.718799	0.556534		0.718796	0.655902	0.692127	0.556534
K	ALA	279	0.76495	0.635409	0.739042	0.556534		0.759881	0.652854	0.727865	0.556534		0.748843	0.691916	0.734192	0.556534		0.728241	0.684546	0.715949	0.556534		0.709207	0.676713	0.696146	0.556534
K	ALA	280	0.760808	0.708537	0.750354	0.556534		0.751558	0.706191	0.748579	0.556534		0.737268	0.68309	0.723842	0.556534		0.734392	0.699602	0.726757	0.556534		0.709251	0.696986	0.707514	0.556534
K	HIS	281	0.728915	0.774627	0.756342	0.556534		0.722501	0.721808	0.728657	0.556534		0.730241	0.711241	0.732415	0.556534		0.707456	0.701283	0.70958	0.556534		0.700202	0.691767	0.70208	0.556534
K	SER	282	0.677781	0.68226	0.679274	0.556534		0.708483	0.73742	0.724226	0.556534		0.686671	0.731791	0.706764	0.556534		0.694308	0.72197	0.713829	0.556534		0.707089	0.693674	0.70713	0.556534
K	LEU	283	0.718752	0.755373	0.737062	0.556534		0.647878	0.725263	0.675708	0.556534		0.666879	0.741969	0.701482	0.556534		0.681721	0.711863	0.699602	0.556534		0.707129	0.667935	0.69428	0.556534
K	CYS	284	0.547101	0.738156	0.610786	0.556534		0.642566	0.750986	0.690598	0.556534		0.656465	0.699976	0.678103	0.556534		0.680384	0.706494	0.69483	0.556534		0.703287	0.612061	0.695864	0.556534
K	PHE	285	0.661846	0.759428	0.723944	0.556534		0.628597	0.687415	0.65806	0.556534		0.671198	0.697714	0.685638	0.556534		0.681408	0.659157	0.67102	0.556534		0.691097	0.62077	0.68907	0.556534
K	SER	286	0.676844	0.564661	0.63945	0.556534		0.696712	0.665014	0.693447	0.556534		0.674664	0.635293	0.656161	0.556534		0.686243	0.561691	0.675642	0.556534		0.686659	0.622308	0.686263	0.556534
K	PRO	287	0.751446	0.670951	0.716948	0.556534		0.721458	0.559627	0.648692	0.556534		0.707569	0.487662	0.676329	0.556534		0.673687	0.558239	0.665249	0.556534		0.68525	0.620168	0.684073	0.556534
K	ASP	288	0.736085	0.443269	0.589677	0.556534		0.733052	0.371407	0.67275	0.556534		0.701373	0.482018	0.664402	0.556534		0.697243	0.556425	0.680775	0.556534		0.687426	0.625217	0.6882	0.556534
K	GLY	289	0.711626		0.711626	0.556534		0.692858		0.655205	0.556534		0.708402		0.680407	0.556534		0.704611		0.681963	0.556534		0.688215		0.684617	0.556534
K	SER	290	0.630863	0.731207	0.664311	0.556534		0.684827	0.485555	0.69847	0.556534		0.700797	0.530204	0.683468	0.556534		0.708163	0.579966	0.694137	0.556534		0.707357	0.547448	0.697969	0.556534
K	GLN	291	0.711993	0.725457	0.719473	0.556534		0.685425	0.735917	0.705346	0.556534		0.693922	0.589108	0.710467	0.556534		0.704733	0.575269	0.69138	0.556534		0.712323	0.544647	0.697993	0.556534
K	LEU	292	0.713419	0.751088	0.732254	0.556534		0.70904	0.738112	0.725465	0.556534		0.697084	0.716723	0.707671	0.556534		0.707815	0.511945	0.715378	0.556534		0.712268	0.555844	0.701864	0.556534
K	PHE	293	0.701708	0.73779	0.72467	0.556534		0.714188	0.708984	0.71819	0.556534		0.722444	0.570482	0.726341	0.556534		0.708508	0.616033	0.717174	0.556534		0.698521	0.557593	0.696457	0.556534
K	CYS	294	0.727435	0.638073	0.697648	0.556534		0.728935	0.458621	0.72666	0.556534		0.72334	0.571114	0.727287	0.556534		0.714989	0.609836	0.719705	0.556534		0.699724	0.55878	0.699555	0.556534
K	GLY	295	0.757662		0.757662	0.556534		0.733858		0.726504	0.556534		0.715902		0.717242	0.556534		0.699023		0.710849	0.556534		0.702004		0.702442	0.556534
K	PHE	296	0.716476	0.728616	0.724202	0.556534		0.71679	0.472149	0.721298	0.556534		0.695607	0.548942	0.703804	0.556534		0.704151	0.56269	0.695349	0.556534		0.705466	0.627795	0.706863	0.556534
K	ASN	297	0.67623	0.68783	0.68203	0.556534		0.664312	0.702212	0.687903	0.556534		0.699983	0.512594	0.689025	0.556534		0.709151	0.564763	0.698023	0.556534		0.702825	0.626408	0.704604	0.556534
K	ARG	298	0.600229	0.69019	0.657477	0.556534		0.675259	0.61145	0.65442	0.556534		0.695792	0.663053	0.68617	0.556534		0.700796	0.579048	0.700207	0.556534		0.698137	0.626664	0.703529	0.556534
K	THR	299	0.749317	0.456332	0.623752	0.556534		0.695418	0.632939	0.674872	0.556534		0.686287	0.664943	0.683917	0.556534		0.690122	0.680506	0.691201	0.556534		0.704593	0.622216	0.705356	0.556534
K	VAL	300	0.736707	0.752297	0.743388	0.556534		0.718326	0.648899	0.693359	0.556534		0.687629	0.669419	0.686435	0.556534		0.682317	0.684118	0.690662	0.556534		0.702263	0.616791	0.700926	0.556534
K	ARG	301	0.668953	0.738068	0.712935	0.556534		0.696199	0.733524	0.716983	0.556534		0.699952	0.682161	0.699025	0.556534		0.696103	0.684265	0.699626	0.556534		0.697415	0.680757	0.696065	0.556534
K	VAL	302	0.682939	0.710207	0.694625	0.556534		0.671246	0.734058	0.709329	0.556534		0.704635	0.728667	0.72323	0.556534		0.710614	0.668294	0.698402	0.556534		0.695899	0.666109	0.686192	0.556534
K	PHE	303	0.661846	0.7539	0.720426	0.556534		0.705839	0.717656	0.719942	0.556534		0.697655	0.693886	0.704335	0.556534		0.704188	0.703624	0.709894	0.556534		0.694407	0.666084	0.685254	0.556534
K	SER	304	0.772733	0.688862	0.744776	0.556534		0.712128	0.673719	0.704705	0.556534		0.704731	0.687	0.702587	0.556534		0.698914	0.677222	0.691638	0.556534		0.702345	0.603339	0.687987	0.556534
K	THR	305	0.701804	0.578394	0.648914	0.556534		0.726291	0.656964	0.699295	0.556534		0.708102	0.658456	0.686782	0.556534		0.69761	0.670005	0.685749	0.556534		0.699668	0.629976	0.698429	0.556534
K	ALA	306	0.704335	0.703636	0.704195	0.556534		0.701977	0.616505	0.656235	0.556534		0.707697	0.645186	0.677038	0.556534		0.698268	0.568547	0.684737	0.556534		0.702041	0.620464	0.694962	0.556534
K	ARG	307	0.699791	0.567486	0.615597	0.556534		0.687984	0.652891	0.663833	0.556534		0.690659	0.507413	0.665591	0.556534		0.706557	0.567894	0.687336	0.556534		0.696712	0.620203	0.689418	0.556534
K	PRO	308	0.659825	0.68755	0.671707	0.556534		0.682386	0.418345	0.658282	0.556534		0.694272	0.541601	0.683532	0.556534		0.70514	0.56201	0.681688	0.556534		0.69867	0.621806	0.691493	0.556534
K	GLY	309	0.687542		0.687542	0.556534		0.689078		0.699289	0.556534		0.705969		0.683742	0.556534		0.692073		0.682123	0.556534		0.700137		0.687964	0.556534
K	ARG	310	0.719868	0.749331	0.738618	0.556534		0.723409	0.465668	0.710469	0.556534		0.688077	0.563951	0.691013	0.556534		0.692094	0.587867	0.684017	0.556534		0.696889	0.622811	0.689016	0.556534
K	ASP	311	0.762817	0.647674	0.705246	0.556534		0.697672	0.710734	0.698605	0.556534		0.697008	0.572007	0.700162	0.556534		0.688978	0.604859	0.693446	0.556534		0.701601	0.605613	0.69191	0.556534
K	CYS	312	0.610331	0.735197	0.651953	0.556534		0.692543	0.703568	0.691551	0.556534		0.695096	0.709292	0.698974	0.556534		0.700004	0.616265	0.705537	0.556534		0.705784	0.592198	0.688536	0.556534
K	GLU	313	0.704481	0.727832	0.717454	0.556534		0.664265	0.716485	0.683669	0.556534		0.698523	0.712905	0.70252	0.556534		0.709446	0.671868	0.704567	0.556534		0.701275	0.605802	0.695554	0.556534
K	VAL	314	0.677983	0.686425	0.681601	0.556534		0.706489	0.727218	0.718466	0.556534		0.696687	0.661214	0.697621	0.556534		0.7138	0.644258	0.694348	0.556534		0.693922	0.587651	0.685465	0.556534
K	ARG	315	0.737002	0.767397	0.756344	0.556534		0.722875	0.614346	0.706233	0.556534		0.72469	0.625387	0.700647	0.556534		0.69771	0.654181	0.692569	0.556534		0.672012	0.646242	0.673554	0.556534
K	ALA	316	0.753639	0.389217	0.680754	0.556534		0.746995	0.570892	0.701393	0.556534		0.713831	0.623248	0.695715	0.556534		0.693226	0.618851	0.679537	0.556534		0.664475	0.600566	0.644612	0.556534
K	THR	317	0.750345	0.556063	0.667081	0.556534		0.718057	0.554139	0.680209	0.556534		0.694023	0.58354	0.671541	0.556534		0.656376	0.606946	0.656546	0.556534		0.653007	0.586792	0.631281	0.556534
K	PHE	318	0.650187	0.717138	0.692792	0.556534		0.659825	0.587028	0.640202	0.556534		0.63593	0.55896	0.631575	0.556534		0.650516	0.544157	0.619211	0.556534		0.646798	0.519955	0.621288	0.556534
K	ALA	319	0.578944	0.487883	0.560732	0.556534		0.558555	0.616507	0.603347	0.556534		0.612594	0.530497	0.579476	0.556534		0.636184	0.505408	0.590963	0.556534		0.644358	0.519904	0.620175	0.556534
K	LYS	320	0.446535	0.644501	0.556516	0.556534		0.554147	0.459761	0.512503	0.556534		0.58986	0.518515	0.557782	0.556534		0.605953	0.449806	0.571145	0.556534		0.643398	0.4994	0.612627	0.556534
K	LYS	321	0.636962	0.246898	0.42026	0.556534		0.57339	0.462518	0.511795	0.556534		0.568227	0.375088	0.527628	0.556534		0.595567	0.474263	0.576592	0.556534		0.64155	0.429637	0.609021	0.556534
K	GLN	322	0.636674	0.496156	0.558608	0.556534		0.605219	0.247685	0.506964	0.556534		0.587968	0.422963	0.556523	0.556534		0.59803	0.437655	0.563132	0.556534		0.630603	0.457677	0.607629	0.556534
K	GLY	323	0.542023		0.542023	0.556534		0.618781		0.601947	0.556534		0.632146		0.564936	0.556534		0.617706		0.58541	0.556534		0.624659		0.608198	0.556534
K	GLN	324	0.677646	0.727262	0.70521	0.556534		0.629031	0.396049	0.61527	0.556534		0.648089	0.336861	0.624219	0.556534		0.644375	0.375552	0.600971	0.556534		0.631636	0.460437	0.608723	0.556534
K	SER	325	0.667424	0.460886	0.598578	0.556534		0.687249	0.396049	0.673489	0.556534		0.647399	0.377162	0.645586	0.556534		0.651232	0.434811	0.637125	0.556534		0.646053	0.465665	0.618973	0.556534
K	GLY	326	0.716678		0.716678	0.556534		0.672441		0.660233	0.556534		0.675986		0.671849	0.556534		0.664126		0.657119	0.556534		0.668742		0.634593	0.556534
K	ILE	327	0.633222	0.697662	0.665442	0.556534		0.678286	0.453125	0.685152	0.556534		0.685843	0.492421	0.67052	0.556534		0.692056	0.533537	0.6759	0.556534		0.67879	0.490113	0.658019	0.556534
K	ILE	328	0.684959	0.661712	0.673335	0.556534		0.681704	0.667073	0.679115	0.556534		0.699865	0.509322	0.685502	0.556534		0.694694	0.538295	0.679204	0.556534		0.687018	0.510048	0.672665	0.556534
K	SER	329	0.726931	0.641845	0.698569	0.556534		0.716474	0.616317	0.681797	0.556534		0.695751	0.661436	0.687834	0.556534		0.706131	0.529563	0.690541	0.556534		0.69691	0.559104	0.679187	0.556534
K	CYS	330	0.737533	0.545393	0.673486	0.556534		0.720191	0.649268	0.700131	0.556534		0.718604	0.601855	0.690334	0.556534		0.707632	0.631769	0.690975	0.556534		0.68506	0.539568	0.66347	0.556534
K	ILE	331	0.69611	0.760566	0.728338	0.556534		0.727043	0.568574	0.693255	0.556534		0.727049	0.612602	0.69961	0.556534		0.710149	0.60919	0.683592	0.556534		0.663405	0.54627	0.64999	0.556534
K	ALA	332	0.747486	0.399762	0.677941	0.556534		0.723594	0.625258	0.708664	0.556534		0.711831	0.592154	0.682648	0.556534		0.690482	0.587855	0.663448	0.556534		0.652594	0.596051	0.636645	0.556534
K	PHE	333	0.727185	0.715445	0.719714	0.556534		0.708504	0.551604	0.670473	0.556534		0.673782	0.58555	0.654416	0.556534		0.647952	0.572536	0.62798	0.556534		0.656334	0.587957	0.634895	0.556534
K	SER	334	0.65084	0.539606	0.613762	0.556534		0.641771	0.589141	0.621933	0.556534		0.620404	0.540358	0.598808	0.556534		0.627984	0.57285	0.613181	0.556534		0.648445	0.576956	0.62545	0.556534
K	PRO	335	0.547287	0.512371	0.532323	0.556534		0.542449	0.528862	0.532128	0.556534		0.590458	0.569925	0.577197	0.556534		0.624878	0.551144	0.601446	0.556534		0.641791	0.585606	0.62642	0.556534
K	ALA	336	0.429219	0.534608	0.450297	0.556534		0.524756	0.531524	0.517504	0.556534		0.579895	0.548561	0.562493	0.556534		0.603548	0.571279	0.585946	0.556534		0.638242	0.604973	0.629784	0.556534
K	GLN	337	0.597761	0.547594	0.56989	0.556534		0.567115	0.563609	0.55546	0.556534		0.569363	0.54878	0.553628	0.556534		0.593056	0.574357	0.584449	0.556534		0.646037	0.602129	0.633056	0.556534
K	PRO	338	0.674366	0.608624	0.646191	0.556534		0.623436	0.56564	0.595174	0.556534		0.590652	0.593704	0.589012	0.556534		0.599864	0.605617	0.598267	0.556534		0.642153	0.565787	0.635494	0.556534
K	LEU	339	0.59818	0.540701	0.569441	0.556534		0.642094	0.628773	0.641624	0.556534		0.644508	0.638468	0.641049	0.556534		0.633373	0.636605	0.63141	0.556534		0.642639	0.555789	0.632809	0.556534
K	TYR	340	0.653735	0.736993	0.70924	0.556534		0.650137	0.678708	0.663055	0.556534		0.681326	0.674807	0.679937	0.556534		0.672736	0.560233	0.667762	0.556534		0.648634	0.570221	0.641058	0.556534
K	ALA	341	0.698497	0.75843	0.710483	0.556534		0.711361	0.74157	0.728018	0.556534		0.687405	0.553082	0.691651	0.556534		0.691989	0.5685	0.684946	0.556534		0.643537	0.523642	0.637321	0.556534
K	CYS	342	0.781852	0.729287	0.76433	0.556534		0.728369	0.495906	0.726524	0.556534		0.714276	0.566035	0.715798	0.556534		0.698049	0.581319	0.693276	0.556534		0.668484	0.53598	0.658425	0.556534
K	GLY	343	0.704759		0.704759	0.556534		0.739715		0.719756	0.556534		0.726885		0.71485	0.556534		0.682769		0.682102	0.556534		0.675803		0.668325	0.556534
K	SER	344	0.732535	0.605467	0.690179	0.556534		0.718025	0.434608	0.699812	0.556534		0.68543	0.406622	0.670998	0.556534		0.689898	0.494553	0.678274	0.556534		0.671583	0.553668	0.668622	0.556534
K	TYR	345	0.716781	0.698356	0.704498	0.556534		0.646847	0.434608	0.628634	0.556534		0.669787	0.394831	0.654621	0.556534		0.687008	0.483324	0.673746	0.556534		0.680838	0.504514	0.68049	0.556534
K	GLY	346	0.491225		0.491225	0.556534		0.637214		0.626055	0.556534		0.66449		0.649427	0.556534		0.665021		0.657335	0.556534		0.68056		0.675421	0.556534
K	ARG	347	0.703636	0.670333	0.682443	0.556534		0.624377	0.450052	0.617485	0.556534		0.64357	0.543895	0.641281	0.556534		0.664339	0.474992	0.656653	0.556534		0.671289	0.491666	0.671199	0.556534
K	SER	348	0.678271	0.679823	0.678788	0.556534		0.669948	0.673706	0.670227	0.556534		0.640212	0.404224	0.640379	0.556534		0.652645	0.482252	0.651411	0.556534		0.664252	0.473078	0.662489	0.556534
K	LEU	349	0.627937	0.670963	0.64945	0.556534		0.668732	0.450262	0.676076	0.556534		0.672102	0.535482	0.672831	0.556534		0.635464	0.482173	0.645632	0.556534		0.645244	0.538531	0.658047	0.556534
K	GLY	350	0.699989		0.699989	0.556534		0.659535		0.667641	0.556534		0.650678		0.669151	0.556534		0.665924		0.670959	0.556534		0.630701		0.651311	0.556534
K	LEU	351	0.650677	0.656288	0.653483	0.556534		0.649061	0.451365	0.672505	0.556534		0.655913	0.509975	0.667097	0.556534		0.636215	0.564241	0.667167	0.556534		0.630308	0.523119	0.641227	0.556534
K	TYR	352	0.596515	0.697806	0.664043	0.556534		0.650546	0.626304	0.662015	0.556534		0.62946	0.51978	0.668387	0.556534		0.621114	0.561354	0.65821	0.556534		0.64051	0.523119	0.651428	0.556534
K	ALA	353	0.704445	0.524816	0.668519	0.556534		0.598878	0.647537	0.66282	0.556534		0.603975	0.651703	0.651606	0.556534		0.633189	0.533313	0.650227	0.556534		0.630405	0.51001	0.64124	0.556534
K	TRP	354	0.495673	0.71999	0.6559	0.556534		0.590894	0.634806	0.646835	0.556534		0.616332	0.61538	0.639624	0.556534		0.619396	0.533313	0.636434	0.556534		0.630252	0.507274	0.639993	0.556534
K	ASP	355	0.572563	0.659612	0.616088	0.556534		0.593566	0.618093	0.621852	0.556534		0.617716	0.475819	0.627503	0.556534		0.611083	0.51472	0.624561	0.556534		0.629797	0.499048	0.635652	0.556534
K	ASP	356	0.712461	0.474677	0.593569	0.556534		0.629487	0.378096	0.604365	0.556534		0.595324	0.476084	0.607873	0.556534		0.622522	0.507852	0.624709	0.556534		0.62836	0.563179	0.634602	0.556534
K	GLY	357	0.603438		0.603438	0.556534		0.636128		0.589126	0.556534		0.631507		0.609708	0.556534		0.610878		0.615163	0.556534		0.62411		0.629991	0.556534
K	SER	358	0.592486	0.526139	0.570371	0.556534		0.624171	0.391956	0.612961	0.556534		0.641582	0.446203	0.606831	0.556534		0.637807	0.513723	0.619811	0.556534		0.628601	0.552318	0.627757	0.556534
K	PRO	359	0.676588	0.649727	0.665076	0.556534		0.63067	0.585446	0.612383	0.556534		0.635925	0.492355	0.625803	0.556534		0.642288	0.505437	0.617908	0.556534		0.609337	0.504607	0.61176	0.556534
K	LEU	360	0.622935	0.58047	0.601702	0.556534		0.661234	0.645212	0.651736	0.556534		0.636023	0.612676	0.625669	0.556534		0.63278	0.528058	0.624464	0.556534		0.613051	0.439154	0.600907	0.556534
K	ALA	361	0.684178	0.705439	0.68843	0.556534		0.637014	0.629171	0.630967	0.556534		0.646708	0.634053	0.639488	0.556534		0.616939	0.528058	0.608623	0.556534		0.625816	0.447591	0.611867	0.556534
K	LEU	362	0.60393	0.601603	0.602767	0.556534		0.644672	0.646689	0.643555	0.556534		0.6099	0.504107	0.604983	0.556534		0.608945	0.452895	0.603788	0.556534		0.630027	0.460685	0.619812	0.556534
K	LEU	363	0.645908	0.633024	0.639466	0.556534		0.580796	0.411543	0.578261	0.556534		0.592618	0.388013	0.591948	0.556534		0.614144	0.467565	0.614012	0.556534		0.645673	0.460685	0.635458	0.556534
K	GLY	364	0.492551		0.492551	0.556534		0.558327		0.55618	0.556534		0.598379		0.60159	0.556534		0.63355		0.625335	0.556534		0.656171		0.647966	0.556534
K	GLY	365	0.536523		0.536523	0.556534		0.580685		0.588573	0.556534		0.629348		0.617229	0.556534		0.646602		0.63778	0.556534		0.659528		0.650704	0.556534
K	HIS	366	0.712981	0.752421	0.736645	0.556534		0.669428	0.457043	0.651377	0.556534		0.655276	0.274226	0.644445	0.556534		0.661464	0.286308	0.652807	0.556534		0.666032	0.423999	0.658415	0.556534
K	GLN	367	0.758779	0.618708	0.680962	0.556534		0.749102	0.457043	0.731051	0.556534		0.698357	0.274226	0.687527	0.556534		0.671123	0.292571	0.660768	0.556534		0.672452	0.426716	0.663387	0.556534
K	GLY	368	0.775545		0.775545	0.556534		0.747428		0.721489	0.556534		0.733757		0.719261	0.556534		0.699969		0.688479	0.556534		0.686482		0.669348	0.556534
K	GLY	369	0.707959		0.707959	0.556534		0.732342		0.726233	0.556534		0.730055		0.709237	0.556534		0.731151		0.717992	0.556534		0.692853		0.674836	0.556534
K	ILE	370	0.713522	0.676867	0.695195	0.556534		0.705317	0.45093	0.696559	0.556534		0.729259	0.417625	0.721668	0.556534		0.737619	0.469323	0.708235	0.556534		0.711258	0.492526	0.694259	0.556534
K	THR	371	0.694471	0.675924	0.686522	0.556534		0.720931	0.696041	0.708279	0.556534		0.725802	0.53331	0.700228	0.556534		0.731507	0.476294	0.710931	0.556534		0.722897	0.548475	0.703219	0.556534
K	HIS	372	0.754799	0.735333	0.743119	0.556534		0.735844	0.663228	0.699328	0.556534		0.72741	0.666812	0.698603	0.556534		0.720002	0.578094	0.701024	0.556534		0.723081	0.530927	0.695189	0.556534
K	LEU	373	0.75826	0.578426	0.668343	0.556534		0.743018	0.660423	0.703765	0.556534		0.723706	0.673958	0.700804	0.556534		0.7138	0.666014	0.690614	0.556534		0.71003	0.507813	0.677814	0.556534
K	CYS	374	0.715995	0.667509	0.699833	0.556534		0.723086	0.652844	0.691459	0.556534		0.717721	0.661862	0.690516	0.556534		0.714013	0.649232	0.683917	0.556534		0.69577	0.507813	0.663554	0.556534
K	PHE	375	0.695004	0.712597	0.7062	0.556534		0.691849	0.665183	0.680373	0.556534		0.709763	0.626673	0.671556	0.556534		0.70269	0.604736	0.655819	0.556534		0.675372	0.561363	0.64795	0.556534
K	HIS	376	0.664547	0.615443	0.635085	0.556534		0.691521	0.629144	0.6632	0.556534		0.681154	0.583879	0.635854	0.556534		0.683246	0.499689	0.638043	0.556534		0.663451	0.551642	0.636975	0.556534
K	PRO	377	0.71501	0.559391	0.648317	0.556534		0.664924	0.513097	0.591079	0.556534		0.661693	0.450378	0.619625	0.556534		0.644005	0.501206	0.619181	0.556534		0.665703	0.555627	0.63998	0.556534
K	ASP	378	0.615213	0.364456	0.489835	0.556534		0.649638	0.307949	0.585613	0.556534		0.619408	0.425667	0.585647	0.556534		0.624919	0.487267	0.601272	0.556534		0.669385	0.548502	0.636719	0.556534
K	GLY	379	0.618689		0.618689	0.556534		0.572493		0.548278	0.556534		0.602976		0.573524	0.556534		0.628383		0.603183	0.556534		0.663801		0.638051	0.556534
K	ASN	380	0.483578	0.589045	0.536311	0.556534		0.561552	0.386328	0.576489	0.556534		0.603824	0.44864	0.587776	0.556534		0.647061	0.49422	0.613493	0.556534		0.67041	0.494807	0.64613	0.556534
K	ARG	381	0.58239	0.569939	0.574466	0.556534		0.595073	0.626249	0.610118	0.556534		0.63984	0.507139	0.63126	0.556534		0.644465	0.507921	0.618447	0.556534		0.676029	0.470344	0.645034	0.556534
K	PHE	382	0.71925	0.719762	0.719576	0.556534		0.698978	0.648883	0.6671	0.556534		0.655471	0.638199	0.644121	0.556534		0.669248	0.455856	0.661141	0.556534		0.678971	0.479179	0.651564	0.556534
K	PHE	383	0.795294	0.656949	0.707257	0.556534		0.737129	0.677337	0.703276	0.556534		0.716494	0.52039	0.694598	0.556534		0.68898	0.519214	0.671921	0.556534		0.676451	0.49904	0.659681	0.556534
K	SER	384	0.696843	0.655299	0.682995	0.556534		0.760277	0.437416	0.726316	0.556534		0.751378	0.495103	0.718534	0.556534		0.719456	0.536868	0.696293	0.556534		0.673116	0.498358	0.657672	0.556534
K	GLY	385	0.788695		0.788695	0.556534		0.747448		0.721945	0.556534		0.746911		0.716001	0.556534		0.734441		0.719598	0.556534		0.676716		0.648042	0.556534
K	ALA	386	0.756806	0.443503	0.694146	0.556534		0.747472	0.385376	0.729918	0.556534		0.725309	0.517857	0.722071	0.556534		0.714338	0.514741	0.683621	0.556534		0.69878	0.490634	0.657595	0.556534
K	ARG	387	0.696914	0.712626	0.706913	0.556534		0.713669	0.644662	0.712888	0.556534		0.701645	0.458188	0.679019	0.556534		0.694767	0.410974	0.655835	0.556534		0.710068	0.504409	0.670281	0.556534
K	LYS	388	0.687287	0.777858	0.737604	0.556534		0.654242	0.615813	0.637419	0.556534		0.675566	0.444304	0.623831	0.556534		0.698972	0.399289	0.649894	0.556534		0.710985	0.499925	0.668491	0.556534
K	ASP	389	0.578524	0.356954	0.467739	0.556534		0.64137	0.35513	0.572699	0.556534		0.669461	0.470304	0.613283	0.556534		0.687238	0.502356	0.639224	0.556534		0.705293	0.496573	0.667391	0.556534
K	ALA	390	0.658299	-0.069422	0.512755	0.556534		0.654367	0.287012	0.540632	0.556534		0.671388	0.472072	0.614702	0.556534		0.683314	0.534774	0.640045	0.556534		0.701674	0.504379	0.670494	0.556534
K	GLU	391	0.726279	0.573503	0.641403	0.556534		0.697044	0.408516	0.622723	0.556534		0.6798	0.450587	0.607159	0.556534		0.688424	0.521554	0.638364	0.556534		0.689985	0.552011	0.652615	0.556534
K	LEU	392	0.706554	0.721469	0.714011	0.556534		0.720725	0.655134	0.685101	0.556534		0.710632	0.503213	0.652641	0.556534		0.684101	0.516312	0.635439	0.556534		0.681551	0.559458	0.643577	0.556534
K	LEU	393	0.729344	0.670432	0.699888	0.556534		0.72286	0.670661	0.703016	0.556534		0.710377	0.665331	0.693516	0.556534		0.695757	0.540168	0.653195	0.556534		0.656239	0.533377	0.617776	0.556534
K	CYS	394	0.732683	0.620083	0.695149	0.556534		0.706351	0.677228	0.704055	0.556534		0.697144	0.65542	0.683641	0.556534		0.696577	0.625146	0.664906	0.556534		0.647264	0.496498	0.593298	0.556534
K	TRP	395	0.657027	0.741168	0.717128	0.556534		0.683275	0.628399	0.668102	0.556534		0.688641	0.61621	0.659785	0.556534		0.652606	0.604036	0.633719	0.556534		0.645687	0.537052	0.609123	0.556534
K	ASP	396	0.660114	0.523946	0.59203	0.556534		0.660393	0.596845	0.634629	0.556534		0.626469	0.567271	0.604427	0.556534		0.635749	0.554139	0.598625	0.556534		0.646899	0.543363	0.623566	0.556534
K	LEU	397	0.664038	0.525421	0.59473	0.556534		0.580878	0.491701	0.536619	0.556534		0.597643	0.517692	0.559068	0.556534		0.611726	0.573084	0.590328	0.556534		0.637905	0.51696	0.601422	0.556534
K	ARG	398	0.418482	0.425735	0.423098	0.556534		0.557025	0.441116	0.495393	0.556534		0.578475	0.530068	0.544003	0.556534		0.603004	0.484501	0.586967	0.556534		0.635108	0.513997	0.598457	0.556534
K	GLN	399	0.588556	0.372191	0.468353	0.556534		0.522741	0.533658	0.511085	0.556534		0.580777	0.425279	0.559922	0.556534		0.598764	0.419058	0.541353	0.556534		0.629271	0.509296	0.593189	0.556534
K	SER	400	0.561184	0.803047	0.641805	0.556534		0.607122	0.391746	0.593928	0.556534		0.573439	0.376808	0.520542	0.556534		0.601003	0.442619	0.554119	0.556534		0.62513	0.513512	0.591117	0.556534
K	GLY	401	0.671626		0.671626	0.556534		0.620053		0.57042	0.556534		0.624901		0.572202	0.556534		0.60116		0.560862	0.556534		0.630209		0.590003	0.556534
K	TYR	402	0.627348	0.283066	0.397827	0.556534		0.658254	0.323981	0.583617	0.556534		0.640217	0.478743	0.606917	0.556534		0.639538	0.490337	0.596472	0.556534		0.635381	0.522508	0.599466	0.556534
K	PRO	403	0.675789	0.688876	0.681398	0.556534		0.656091	0.530223	0.573718	0.556534		0.665405	0.451424	0.613029	0.556534		0.657301	0.535571	0.63026	0.556534		0.636728	0.474742	0.607114	0.556534
K	LEU	404	0.665136	0.618726	0.641931	0.556534		0.676018	0.658019	0.66523	0.556534		0.673659	0.58919	0.619678	0.556534		0.679562	0.517313	0.63802	0.556534		0.664695	0.503717	0.635722	0.556534
K	TRP	405	0.687129	0.666454	0.672361	0.556534		0.688386	0.658002	0.673054	0.556534		0.691592	0.667625	0.679338	0.556534		0.680595	0.517313	0.639053	0.556534		0.67175	0.525577	0.651002	0.556534
K	SER	406	0.712894	0.688827	0.704871	0.556534		0.705679	0.676841	0.69112	0.556534		0.692205	0.52985	0.678829	0.556534		0.694704	0.583226	0.687619	0.556534		0.680205	0.510851	0.651617	0.556534
K	LEU	407	0.717015	0.675243	0.696129	0.556534		0.702921	0.45469	0.693285	0.556534		0.704401	0.554996	0.698	0.556534		0.693328	0.572337	0.681195	0.556534		0.686256	0.574718	0.656279	0.556534
K	GLY	408	0.678855		0.678855	0.556534		0.707327		0.704257	0.556534		0.700207		0.690815	0.556534		0.691766		0.682143	0.556534		0.695567		0.683104	0.556534
K	ARG	409	0.726112	0.744458	0.737786	0.556534		0.690375	0.452371	0.684358	0.556534		0.688468	0.534682	0.679554	0.556534		0.69906	0.580682	0.689364	0.556534		0.695068	0.614364	0.686367	0.556534
K	GLU	410	0.666158	0.612655	0.636434	0.556534		0.682156	0.666055	0.674262	0.556534		0.692702	0.540141	0.68491	0.556534		0.701469	0.574246	0.687656	0.556534		0.70231	0.626771	0.696245	0.556534
K	VAL	411	0.6542	0.641053	0.648565	0.556534		0.686182	0.652083	0.669303	0.556534		0.702883	0.668896	0.687721	0.556534		0.694796	0.586965	0.690678	0.556534		0.703155	0.632598	0.700407	0.556534
K	THR	412	0.738188	0.702539	0.72291	0.556534		0.707382	0.662456	0.688128	0.556534		0.691721	0.672859	0.683621	0.556534		0.704217	0.694851	0.700925	0.556534		0.700766	0.63729	0.701193	0.556534
K	THR	413	0.72976	0.643775	0.692909	0.556534		0.71275	0.703529	0.711035	0.556534		0.70745	0.701369	0.706451	0.556534		0.699977	0.692865	0.698119	0.556534		0.704301	0.648151	0.708979	0.556534
K	ASN	414	0.670302	0.764272	0.717287	0.556534		0.714955	0.721085	0.72026	0.556534		0.715896	0.71927	0.720367	0.556534		0.702898	0.711119	0.709131	0.556534		0.700204	0.714413	0.710383	0.556534
K	GLN	415	0.744802	0.755207	0.750583	0.556534		0.703843	0.750011	0.728671	0.556534		0.705579	0.726848	0.718488	0.556534		0.717426	0.733071	0.728162	0.556534		0.699938	0.701314	0.703473	0.556534
K	ARG	416	0.696427	0.730554	0.718144	0.556534		0.709278	0.742064	0.727415	0.556534		0.710808	0.757037	0.736262	0.556534		0.702512	0.736834	0.724074	0.556534		0.704257	0.709629	0.710061	0.556534
K	ILE	417	0.686606	0.740432	0.713519	0.556534		0.712978	0.755235	0.737814	0.556534		0.703504	0.749958	0.731665	0.556534		0.701573	0.730632	0.719627	0.556534		0.696825	0.677803	0.690346	0.556534
K	TYR	418	0.755901	0.794719	0.78178	0.556534		0.692097	0.754676	0.729865	0.556534		0.699181	0.718989	0.713903	0.556534		0.707769	0.72204	0.718429	0.556534		0.697323	0.670859	0.687655	0.556534
K	PHE	419	0.633785	0.728877	0.694298	0.556534		0.704291	0.707987	0.712618	0.556534		0.702631	0.713704	0.712055	0.556534		0.683147	0.655719	0.672874	0.556534		0.689182	0.63305	0.666799	0.556534
K	ASP	420	0.723187	0.600366	0.661776	0.556534		0.690216	0.677789	0.688325	0.556534		0.679799	0.62381	0.655692	0.556534		0.689895	0.640806	0.669326	0.556534		0.665683	0.563571	0.639028	0.556534
K	LEU	421	0.713675	0.704126	0.708901	0.556534		0.669769	0.531818	0.600793	0.556534		0.677351	0.590099	0.637997	0.556534		0.683267	0.567584	0.633609	0.556534		0.652893	0.529903	0.61464	0.556534
K	ASP	422	0.572445	0.290962	0.431703	0.556534		0.676595	0.540417	0.611304	0.556534		0.678636	0.489899	0.591837	0.556534		0.63411	0.454053	0.580755	0.556534		0.652611	0.508778	0.601094	0.556534
K	PRO	423	0.743664	0.626164	0.693307	0.556534		0.652106	0.381668	0.529502	0.556534		0.61636	0.369826	0.541843	0.556534		0.629871	0.404908	0.550471	0.556534		0.649749	0.495882	0.593215	0.556534
K	THR	424	0.64021	0.227878	0.463496	0.556534		0.59856	0.284681	0.52287	0.556534		0.594447	0.305973	0.496523	0.556534		0.625606	0.390309	0.537237	0.556534		0.642247	0.486474	0.584056	0.556534
K	GLY	425	0.411807		0.411807	0.556534		0.552043		0.452536	0.556534		0.618624		0.524011	0.556534		0.617241		0.525515	0.556534		0.646574		0.577646	0.556534
K	GLN	426	0.604112	0.384859	0.482305	0.556534		0.569749	0.294345	0.48775	0.556534		0.600916	0.341898	0.51072	0.556534		0.631661	0.432412	0.561134	0.556534		0.651223	0.411871	0.587878	0.556534
K	PHE	427	0.693328	0.498175	0.56914	0.556534		0.650855	0.493871	0.559432	0.556534		0.607551	0.434568	0.554227	0.556534		0.622763	0.415619	0.551203	0.556534		0.654137	0.408945	0.58899	0.556534
K	LEU	428	0.655125	0.598578	0.626851	0.556534		0.673945	0.595994	0.625674	0.556534		0.661466	0.536291	0.596624	0.556534		0.641923	0.383065	0.595608	0.556534		0.669294	0.439566	0.612602	0.556534
K	VAL	429	0.673384	0.69123	0.681032	0.556534		0.669963	0.599474	0.643892	0.556534		0.695509	0.459319	0.655029	0.556534		0.689626	0.479055	0.639797	0.556534		0.665665	0.442313	0.612116	0.556534
K	SER	430	0.68138	0.508614	0.623791	0.556534		0.709697	0.399948	0.693051	0.556534		0.705989	0.494071	0.685426	0.556534		0.70892	0.51376	0.669673	0.556534		0.66667	0.421597	0.629186	0.556534
K	GLY	431	0.774329		0.774329	0.556534		0.733812		0.706416	0.556534		0.722797		0.698343	0.556534		0.710408		0.686646	0.556534		0.689474		0.654177	0.556534
K	SER	432	0.745727	0.671931	0.721128	0.556534		0.753075	0.433242	0.728965	0.556534		0.728869	0.492945	0.699728	0.556534		0.709857	0.450851	0.690135	0.556534		0.696637	0.524079	0.674218	0.556534
K	THR	433	0.739167	0.627795	0.691436	0.556534		0.729546	0.652036	0.700174	0.556534		0.722847	0.391222	0.705224	0.556534		0.708324	0.463952	0.690946	0.556534		0.699843	0.523444	0.681519	0.556534
K	SER	434	0.703743	0.656384	0.687956	0.556534		0.69806	0.428059	0.676887	0.556534		0.700511	0.547811	0.6877	0.556534		0.708542	0.495468	0.702226	0.556534		0.709033	0.5344	0.691834	0.556534
K	GLY	435	0.651268		0.651268	0.556534		0.672554		0.675311	0.556534		0.687947		0.684025	0.556534		0.702008		0.684387	0.556534		0.713775		0.696302	0.556534
K	ALA	436	0.66265	0.782944	0.686709	0.556534		0.665609	0.504055	0.680244	0.556534		0.685832	0.531947	0.675629	0.556534		0.703506	0.572375	0.687127	0.556534		0.712645	0.539116	0.693622	0.556534
K	VAL	437	0.682907	0.729221	0.702756	0.556534		0.691382	0.667784	0.67964	0.556534		0.696327	0.54449	0.6861	0.556534		0.701561	0.587266	0.692662	0.556534		0.709752	0.593975	0.685311	0.556534
K	SER	438	0.728589	0.491187	0.649455	0.556534		0.722572	0.646501	0.697507	0.556534		0.711183	0.690896	0.701882	0.556534		0.696589	0.567739	0.679285	0.556534		0.686847	0.592509	0.672008	0.556534
K	VAL	439	0.756219	0.719096	0.740309	0.556534		0.736786	0.647438	0.706648	0.556534		0.712442	0.638245	0.683403	0.556534		0.709623	0.653945	0.683805	0.556534		0.68158	0.535436	0.67108	0.556534
K	TRP	440	0.72555	0.732031	0.730179	0.556534		0.716904	0.656939	0.688268	0.556534		0.724361	0.613089	0.679433	0.556534		0.685499	0.635782	0.667817	0.556534		0.677776	0.540803	0.671414	0.556534
K	ASP	441	0.668943	0.519691	0.594317	0.556534		0.712333	0.618388	0.669134	0.556534		0.677399	0.646013	0.664501	0.556534		0.685259	0.531608	0.664742	0.556534		0.679916	0.601309	0.673193	0.556534
K	THR	442	0.742506	0.603441	0.682907	0.556534		0.635076	0.592979	0.617339	0.556534		0.662402	0.502194	0.652685	0.556534		0.675732	0.563641	0.670767	0.556534		0.680358	0.56574	0.657518	0.556534
K	ASP	443	0.493779	0.655806	0.574792	0.556534		0.639172	0.419749	0.64631	0.556534		0.649671	0.498871	0.644976	0.556534		0.664101	0.555993	0.660843	0.556534		0.676034	0.561508	0.653233	0.556534
K		444				0.556534					0.556534					0.556534					0.556534					0.556534
K		445				0.556534					0.556534					0.556534					0.556534					0.556534
K		446				0.556534					0.556534					0.556534					0.556534					0.556534
K		447				0.556534					0.556534					0.556534					0.556534					0.556534
K		448				0.556534					0.556534					0.556534					0.556534					0.556534
K	GLY	449	0.681231		0.681231	0.556534		0.612302		0.649218	0.556534		0.650843		0.660281	0.556534		0.655811		0.629999	0.556534		0.669826		0.649614	0.556534
K	LYS	450	0.661895	0.715418	0.69163	0.556534		0.672643	0.460326	0.681235	0.556534		0.635846	0.485693	0.626554	0.556534		0.65101	0.530655	0.638758	0.556534		0.663946	0.548673	0.637701	0.556534
K	PRO	451	0.674803	0.665561	0.670842	0.556534		0.668073	0.590887	0.625583	0.556534		0.664158	0.491067	0.642721	0.556534		0.639267	0.521892	0.628292	0.556534		0.658524	0.542549	0.631821	0.556534
K	GLU	452	0.667519	0.391682	0.514276	0.556534		0.659221	0.579972	0.613582	0.556534		0.659972	0.599488	0.628405	0.556534		0.667518	0.503491	0.633217	0.556534		0.656798	0.560333	0.64066	0.556534
K	PRO	453	0.63534	0.682674	0.655626	0.556534		0.654388	0.538821	0.593183	0.556534		0.6659	0.561804	0.611932	0.556534		0.66533	0.598443	0.630969	0.556534		0.654705	0.563782	0.640435	0.556534
K	VAL	454	0.660305	0.542105	0.609648	0.556534		0.662393	0.583925	0.624847	0.556534		0.664122	0.561624	0.610862	0.556534		0.663623	0.598428	0.630957	0.556534		0.676179	0.564182	0.651826	0.556534
K	LEU	455	0.691535	0.526997	0.609266	0.556534		0.672584	0.577921	0.628136	0.556534		0.660608	0.62635	0.646316	0.556534		0.670007	0.594974	0.632327	0.556534		0.678764	0.629528	0.654872	0.556534
K	SER	456	0.665912	0.664663	0.665495	0.556534		0.669132	0.635657	0.655435	0.556534		0.677437	0.618092	0.651278	0.556534		0.678932	0.633335	0.658872	0.556534		0.679626	0.616355	0.647936	0.556534
K	PHE	457	0.649951	0.715313	0.691545	0.556534		0.678449	0.673786	0.679158	0.556534		0.691375	0.641713	0.669365	0.556534		0.689549	0.638497	0.667317	0.556534		0.671998	0.612886	0.642328	0.556534
K	LEU	458	0.719486	0.641382	0.680434	0.556534		0.69981	0.672302	0.690689	0.556534		0.695001	0.680075	0.690461	0.556534		0.691131	0.642554	0.66813	0.556534		0.675535	0.645201	0.66103	0.556534
K	PRO	459	0.729994	0.660212	0.700087	0.556534		0.719714	0.673466	0.698421	0.556534		0.696094	0.661244	0.680429	0.556534		0.676755	0.656899	0.668114	0.556534		0.681257	0.647864	0.665441	0.556534
K	GLN	460	0.709662	0.718805	0.714741	0.556534		0.703678	0.649841	0.676723	0.556534		0.684284	0.643663	0.663951	0.556534		0.682543	0.668681	0.6759	0.556534		0.686764	0.652096	0.669543	0.556534
K	LYS	461	0.671378	0.570508	0.615339	0.556534		0.657313	0.638907	0.646411	0.556534		0.681673	0.664815	0.671864	0.556534		0.689446	0.668203	0.677699	0.556534		0.691486	0.604187	0.681744	0.556534
K	ASP	462	0.5909	0.627408	0.609154	0.556534		0.656236	0.648353	0.648164	0.556534		0.675328	0.675166	0.672675	0.556534		0.689646	0.660671	0.674033	0.556534		0.693391	0.606587	0.68385	0.556534
K	CYS	463	0.706429	0.747143	0.72	0.556534		0.6652	0.695505	0.677765	0.556534		0.677573	0.649136	0.660681	0.556534		0.691572	0.566355	0.680233	0.556534		0.690172	0.59837	0.677165	0.556534
K	THR	464	0.698272	0.711965	0.704141	0.556534		0.708528	0.682589	0.692971	0.556534		0.691993	0.535035	0.686309	0.556534		0.688315	0.562392	0.676507	0.556534		0.691557	0.608268	0.682807	0.556534
K	ASN	465	0.720884	0.588658	0.654771	0.556534		0.720879	0.433541	0.700798	0.556534		0.711185	0.547765	0.702211	0.556534		0.680196	0.570166	0.676888	0.556534		0.681716	0.615072	0.681865	0.556534
K	GLY	466	0.743481		0.743481	0.556534		0.717075		0.695637	0.556534		0.692809		0.681812	0.556534		0.700742		0.695936	0.556534		0.679412		0.679407	0.556534
K	VAL	467	0.68686	0.691059	0.68866	0.556534		0.681629	0.438662	0.683383	0.556534		0.700098	0.530983	0.689482	0.556534		0.688644	0.585989	0.691611	0.556534		0.665618	0.62376	0.67595	0.556534
K	SER	468	0.614547	0.624927	0.618007	0.556534		0.678708	0.688752	0.683053	0.556534		0.680271	0.56026	0.696474	0.556534		0.68665	0.583168	0.689263	0.556534		0.65811	0.619589	0.670111	0.556534
K	LEU	469	0.734718	0.750269	0.742493	0.556534		0.657004	0.703414	0.683409	0.556534		0.668437	0.698703	0.685317	0.556534		0.657902	0.598027	0.678198	0.556534		0.659113	0.596991	0.661352	0.556534
K	HIS	470	0.621747	0.735047	0.689727	0.556534		0.68026	0.725843	0.70664	0.556534		0.634994	0.699025	0.663049	0.556534		0.624306	0.681102	0.649833	0.556534		0.655546	0.592093	0.657208	0.556534
K	PRO	471	0.684316	0.692213	0.6877	0.556534		0.608569	0.706644	0.651582	0.556534		0.613748	0.690345	0.648432	0.556534		0.628678	0.653603	0.640545	0.556534		0.654167	0.589432	0.655188	0.556534
K	SER	472	0.519644	0.692671	0.57732	0.556534		0.570758	0.65547	0.603314	0.556534		0.610296	0.640006	0.624663	0.556534		0.635034	0.658339	0.646339	0.556534		0.653433	0.655038	0.654204	0.556534
K	LEU	473	0.508315	0.581527	0.544921	0.556534		0.581806	0.590923	0.581963	0.556534		0.617755	0.624612	0.61843	0.556534		0.630891	0.63107	0.630632	0.556534		0.657908	0.65595	0.657152	0.556534
K	PRO	474	0.71746	0.498569	0.623649	0.556534		0.628271	0.579392	0.609043	0.556534		0.622034	0.598046	0.6074	0.556534		0.647128	0.62916	0.636766	0.556534		0.668102	0.654259	0.664843	0.556534
K	LEU	475	0.65904	0.658079	0.658559	0.556534		0.694071	0.572011	0.638253	0.556534		0.665187	0.603847	0.638468	0.556534		0.654523	0.630427	0.641535	0.556534		0.665739	0.628974	0.654604	0.556534
K	LEU	476	0.705715	0.559386	0.63255	0.556534		0.700054	0.646379	0.67459	0.556534		0.710741	0.627759	0.673701	0.556534		0.6841	0.618092	0.659434	0.556534		0.67503	0.562151	0.657715	0.556534
K	ALA	477	0.735406	0.721672	0.732659	0.556534		0.725735	0.660715	0.695432	0.556534		0.712585	0.64931	0.689493	0.556534		0.71273	0.602465	0.671568	0.556534		0.680328	0.564093	0.66124	0.556534
K	THR	478	0.736085	0.701087	0.721086	0.556534		0.732724	0.676362	0.718785	0.556534		0.722522	0.612121	0.683753	0.556534		0.713657	0.531241	0.685897	0.556534		0.700041	0.564088	0.673171	0.556534
K	ALA	479	0.726682	0.606326	0.702611	0.556534		0.72383	0.593182	0.684519	0.556534		0.726169	0.500244	0.702033	0.556534		0.725593	0.539168	0.695598	0.556534		0.721302	0.567141	0.686154	0.556534
K	SER	480	0.708722	0.472133	0.629859	0.556534		0.719785	0.359487	0.685474	0.556534		0.727607	0.498624	0.700796	0.556534		0.729988	0.558202	0.706458	0.556534		0.708139	0.587551	0.690221	0.556534
K	GLY	481	0.723951		0.723951	0.556534		0.725089		0.693427	0.556534		0.727686		0.698292	0.556534		0.730957		0.700039	0.556534		0.70471		0.688645	0.556534
K	GLN	482	0.742593	0.713574	0.726472	0.556534		0.734341	0.468731	0.719663	0.556534		0.730787	0.498687	0.695315	0.556534		0.707612	0.54612	0.69251	0.556534		0.667992	0.57938	0.666558	0.556534
K	ARG	483	0.73648	0.692618	0.708568	0.556534		0.740421	0.673766	0.707588	0.556534		0.703577	0.548877	0.703021	0.556534		0.692561	0.554897	0.683741	0.556534		0.639793	0.569262	0.645822	0.556534
K	VAL	484	0.74219	0.615106	0.687725	0.556534		0.683779	0.676936	0.688227	0.556534		0.68305	0.68243	0.686475	0.556534		0.634432	0.553137	0.649417	0.556534		0.613546	0.55416	0.624352	0.556534
K	PHE	485	0.572669	0.723084	0.668388	0.556534		0.645393	0.668652	0.665779	0.556534		0.594896	0.631677	0.6191	0.556534		0.591755	0.640333	0.618077	0.556534		0.599781	0.539361	0.606788	0.556534
K	PRO	486	0.62132	0.667765	0.641225	0.556534		0.498603	0.616887	0.566402	0.556534		0.532643	0.615228	0.5783	0.556534		0.54958	0.614818	0.583568	0.556534		0.584452	0.52928	0.589594	0.556534
K	GLU	487	0.30182	0.459812	0.389594	0.556534		0.449451	0.579316	0.511795	0.556534		0.473678	0.5992	0.537737	0.556534		0.52655	0.579236	0.555116	0.556534		0.578306	0.574222	0.578539	0.556534
K	PRO	488	0.425214	0.61037	0.504567	0.556534		0.391468	0.535051	0.459691	0.556534		0.474197	0.543292	0.50594	0.556534		0.497679	0.542968	0.519831	0.556534		0.579478	0.571395	0.576954	0.556534
K	THR	489	0.447369	0.53497	0.484913	0.556534		0.482616	0.529627	0.499627	0.556534		0.457953	0.481986	0.465841	0.556534		0.509633	0.510294	0.510397	0.556534		0.572358	0.57237	0.574425	0.556534
K		490				0.556534					0.556534					0.556534					0.556534					0.556534
K		491				0.556534					0.556534					0.556534					0.556534					0.556534
K		492				0.556534					0.556534					0.556534					0.556534					0.556534
K		493				0.556534					0.556534					0.556534					0.556534					0.556534
K		494				0.556534					0.556534					0.556534					0.556534					0.556534
K		495				0.556534					0.556534					0.556534					0.556534					0.556534
K		496				0.556534					0.556534					0.556534					0.556534					0.556534
K		497				0.556534					0.556534					0.556534					0.556534					0.556534
K		498				0.556534					0.556534					0.556534					0.556534					0.556534
K		499				0.556534					0.556534					0.556534					0.556534					0.556534
K		500				0.556534					0.556534					0.556534					0.556534					0.556534
K		501				0.556534					0.556534					0.556534					0.556534					0.556534
K		502				0.556534					0.556534					0.556534					0.556534					0.556534
K		503				0.556534					0.556534					0.556534					0.556534					0.556534
K		504				0.556534					0.556534					0.556534					0.556534					0.556534
K		505				0.556534					0.556534					0.556534					0.556534					0.556534
K		506				0.556534					0.556534					0.556534					0.556534					0.556534
K		507				0.556534					0.556534					0.556534					0.556534					0.556534
K		508				0.556534					0.556534					0.556534					0.556534					0.556534
K		509				0.556534					0.556534					0.556534					0.556534					0.556534
K	LEU	510	0.575265	0.443541	0.509403	0.556534		0.52091	0.446582	0.478348	0.556534		0.528858	0.488896	0.508393	0.556534		0.528801	0.512396	0.520083	0.556534		0.575339	0.582065	0.579669	0.556534
K	GLU	511	0.540097	0.361235	0.44073	0.556534		0.590569	0.433047	0.517495	0.556534		0.594914	0.503317	0.549285	0.556534		0.579705	0.547186	0.561677	0.556534		0.591774	0.574498	0.582238	0.556534
K	CYS	512	0.656345	0.494366	0.602352	0.556534		0.650645	0.512692	0.584036	0.556534		0.63707	0.536992	0.588452	0.556534		0.629672	0.563098	0.596083	0.556534		0.602375	0.576137	0.587644	0.556534
K	ARG	513	0.755493	0.682475	0.709027	0.556534		0.689997	0.626729	0.664043	0.556534		0.677014	0.592635	0.635654	0.556534		0.673399	0.578079	0.626331	0.556534		0.64283	0.594833	0.614837	0.556534
K	LEU	514	0.658152	0.703346	0.680749	0.556534		0.729542	0.702524	0.711729	0.556534		0.719686	0.648356	0.686838	0.556534		0.696636	0.612687	0.653658	0.556534		0.669974	0.601137	0.633431	0.556534
K	GLN	515	0.774983	0.721753	0.74541	0.556534		0.728864	0.688313	0.707603	0.556534		0.736002	0.686642	0.706505	0.556534		0.726169	0.65615	0.689085	0.556534		0.683911	0.552503	0.643955	0.556534
K	LEU	516	0.753459	0.63984	0.69665	0.556534		0.755455	0.682464	0.71425	0.556534		0.734269	0.683242	0.702444	0.556534		0.735805	0.682627	0.704335	0.556534		0.670715	0.512181	0.636746	0.556534
K	TRP	517	0.737924	0.685798	0.700691	0.556534		0.74607	0.663704	0.695353	0.556534		0.747398	0.678514	0.708114	0.556534		0.713688	0.585131	0.688856	0.556534		0.686483	0.532791	0.657742	0.556534
K	TRP	518	0.746828	0.665474	0.688718	0.556534		0.736183	0.676992	0.699503	0.556534		0.712537	0.534163	0.679166	0.556534		0.681111	0.484653	0.65305	0.556534		0.689497	0.536634	0.663281	0.556534
K	CYS	519	0.723798	0.679705	0.7091	0.556534		0.690433	0.448393	0.666164	0.556534		0.647866	0.406195	0.625858	0.556534		0.672334	0.465538	0.642518	0.556534		0.682164	0.520429	0.658198	0.556534
K	GLY	520	0.600674		0.600674	0.556534		0.58486		0.579961	0.556534		0.642991		0.620056	0.556534		0.658813		0.633495	0.556534		0.685165		0.655379	0.556534
K	GLY	521	0.430109		0.430109	0.556534		0.581443		0.567488	0.556534		0.617032		0.602891	0.556534		0.642991		0.620056	0.556534		0.672334		0.642518	0.556534
K	ALA	522	0.713547	0.58795	0.671681	0.556534		0.571828	0.293975	0.550895	0.556534		0.581443	0.195983	0.567488	0.556534		0.617032	0.316914	0.602891	0.556534		0.658813	0.436488	0.633495	0.556534
Protein - Chain J								Average over 3 residues					Average over 5 residues					Average over 7 residues					Average over 11 residues
Chain	Res	Res #	Q_backBone	Q_sideChain	Q_residue	ExpectedQ@3.12		Q_backBone	Q_sideChain	Q_residue	ExpectedQ@3.12		Q_backBone	Q_sideChain	Q_residue	ExpectedQ@3.12		Q_backBone	Q_sideChain	Q_residue	ExpectedQ@3.12		Q_backBone	Q_sideChain	Q_residue	ExpectedQ@3.12
J	MET	1	0.71606	0.632788	0.674424	0.556534		0.729898	0.680085	0.703877	0.556534		0.732261	0.709047	0.719911	0.556534		0.74136	0.713871	0.726498	0.556534		0.754367	0.718847	0.732997	0.556534
J	PHE	2	0.743736	0.727382	0.733329	0.556534		0.732261	0.709047	0.719911	0.556534		0.74136	0.713871	0.726498	0.556534		0.752321	0.713517	0.729223	0.556534		0.754778	0.719501	0.734045	0.556534
J	LEU	3	0.736988	0.76697	0.751979	0.556534		0.749794	0.740898	0.743856	0.556534		0.752321	0.713517	0.729223	0.556534		0.754367	0.718847	0.732997	0.556534		0.734242	0.676091	0.702459	0.556534
J	GLN	4	0.768657	0.728343	0.74626	0.556534		0.76727	0.735804	0.74612	0.556534		0.762029	0.736059	0.744711	0.556534		0.754778	0.719501	0.734045	0.556534		0.714774	0.643472	0.675626	0.556534
J	TYR	5	0.796165	0.7121	0.740122	0.556534		0.776473	0.728647	0.746082	0.556534		0.764731	0.735267	0.746112	0.556534		0.736839	0.682277	0.706463	0.556534		0.703249	0.640102	0.668586	0.556534
J	TYR	6	0.764598	0.745498	0.751864	0.556534		0.772669	0.727007	0.744107	0.556534		0.73543	0.656318	0.691987	0.556534		0.710452	0.633011	0.667555	0.556534		0.706819	0.581911	0.675306	0.556534
J	LEU	7	0.757245	0.723423	0.740334	0.556534		0.70411	0.613715	0.657851	0.556534		0.693504	0.587153	0.634929	0.556534		0.690816	0.610554	0.646589	0.556534		0.705821	0.587708	0.677705	0.556534
J	ASN	8	0.590486	0.372225	0.481356	0.556534		0.635586	0.492722	0.560886	0.556534		0.654178	0.566687	0.607948	0.556534		0.687081	0.506505	0.646054	0.556534		0.704703	0.596746	0.683051	0.556534
J	GLU	9	0.559028	0.382517	0.460967	0.556534		0.583015	0.454838	0.515847	0.556534		0.64976	0.417587	0.606078	0.556534		0.674069	0.504284	0.640438	0.556534		0.705003	0.588412	0.679456	0.556534
J	GLN	10	0.599531	0.609771	0.60522	0.556534		0.633691	0.330763	0.6029	0.556534		0.639327	0.412213	0.598174	0.556534		0.669332	0.515899	0.64619	0.556534		0.704207	0.592971	0.681822	0.556534
J	GLY	11	0.742513		0.742513	0.556534		0.682374		0.682849	0.556534		0.667519		0.660328	0.556534		0.66691		0.642205	0.556534		0.694382		0.674951	0.556534
J	ASP	12	0.705079	0.696553	0.700816	0.556534		0.726345	0.507786	0.745152	0.556534		0.703771	0.561685	0.710622	0.556534		0.691112	0.567062	0.683767	0.556534		0.69457	0.586864	0.675871	0.556534
J	ARG	13	0.731444	0.826804	0.792128	0.556534		0.725604	0.732885	0.735127	0.556534		0.735845	0.595429	0.744037	0.556534		0.709549	0.602864	0.712849	0.556534		0.685184	0.588469	0.67242	0.556534
J	VAL	14	0.74029	0.675298	0.712436	0.556534		0.743878	0.760197	0.758952	0.556534		0.72496	0.722055	0.728442	0.556534		0.733426	0.623938	0.735243	0.556534		0.697587	0.622003	0.69546	0.556534
J	TYR	15	0.759901	0.778488	0.772292	0.556534		0.729426	0.69564	0.716421	0.556534		0.737278	0.734203	0.740675	0.556534		0.720781	0.729807	0.729509	0.556534		0.710724	0.647816	0.715367	0.556534
J	THR	16	0.688087	0.633134	0.664535	0.556534		0.738219	0.722971	0.732936	0.556534		0.721789	0.717058	0.722724	0.556534		0.723901	0.73617	0.734363	0.556534		0.706625	0.643338	0.711026	0.556534
J	LEU	17	0.76667	0.757292	0.761981	0.556534		0.702917	0.710501	0.70963	0.556534		0.719114	0.730218	0.727196	0.556534		0.719914	0.713264	0.718337	0.556534		0.694644	0.697179	0.698326	0.556534
J	LYS	18	0.653995	0.741078	0.702375	0.556534		0.715861	0.746489	0.73305	0.556534		0.707842	0.707812	0.708726	0.556534		0.693364	0.696866	0.6962	0.556534		0.695132	0.686373	0.693167	0.556534
J	LYS	19	0.726916	0.741096	0.734794	0.556534		0.694817	0.716212	0.705705	0.556534		0.681112	0.693288	0.687314	0.556534		0.672053	0.670261	0.671988	0.556534		0.695227	0.611209	0.687745	0.556534
J	PHE	20	0.70354	0.666463	0.679945	0.556534		0.661631	0.656024	0.657405	0.556534		0.649923	0.660281	0.65548	0.556534		0.675248	0.66234	0.669063	0.556534		0.68044	0.602782	0.675742	0.556534
J	ASP	21	0.554436	0.560513	0.557475	0.556534		0.622901	0.60641	0.61341	0.556534		0.661213	0.627601	0.643818	0.556534		0.670365	0.554155	0.66485	0.556534		0.679019	0.588396	0.66693	0.556534
J	PRO	22	0.610727	0.592253	0.602809	0.556534		0.625203	0.576816	0.60145	0.556534		0.662328	0.479382	0.643357	0.556534		0.659455	0.531516	0.647425	0.556534		0.680257	0.589187	0.667976	0.556534
J	MET	23	0.710447	0.577682	0.644064	0.556534		0.684555	0.389978	0.659788	0.556534		0.637146	0.462611	0.623447	0.556534		0.661934	0.51425	0.638934	0.556534		0.676066	0.586659	0.664482	0.556534
J	GLY	24	0.732491		0.732491	0.556534		0.673522		0.652317	0.556534		0.675112		0.647024	0.556534		0.661673		0.638378	0.556534		0.682735		0.667674	0.556534
J	GLN	25	0.577628	0.582609	0.580395	0.556534		0.684796	0.400948	0.662749	0.556534		0.693309	0.484472	0.661672	0.556534		0.685405	0.534872	0.662101	0.556534		0.685083	0.587063	0.668871	0.556534
J	GLN	26	0.744268	0.620234	0.67536	0.556534		0.674536	0.614893	0.643935	0.556534		0.695332	0.514834	0.677567	0.556534		0.702067	0.558513	0.681341	0.556534		0.687736	0.599387	0.677449	0.556534
J	THR	27	0.701712	0.641836	0.676051	0.556534		0.722181	0.663853	0.69165	0.556534		0.694306	0.666381	0.678566	0.556534		0.708109	0.580112	0.696184	0.556534		0.703304	0.613789	0.692478	0.556534
J	CYS	28	0.720562	0.729489	0.723538	0.556534		0.716545	0.709688	0.712358	0.556534		0.729329	0.695635	0.712081	0.556534		0.708141	0.694687	0.702158	0.556534		0.719495	0.624208	0.707899	0.556534
J	SER	29	0.72736	0.75774	0.737487	0.556534		0.733555	0.738702	0.736331	0.556534		0.727019	0.731994	0.731869	0.556534		0.729293	0.714161	0.7225	0.556534		0.716013	0.633405	0.71084	0.556534
J	ALA	30	0.752742	0.728877	0.747969	0.556534		0.737607	0.762881	0.753253	0.556534		0.731814	0.747412	0.741217	0.556534		0.735659	0.726538	0.736368	0.556534		0.723554	0.701449	0.714507	0.556534
J	HIS	31	0.732717	0.802027	0.774303	0.556534		0.737049	0.749944	0.748354	0.556534		0.745468	0.742888	0.750998	0.556534		0.731436	0.731826	0.73642	0.556534		0.731906	0.701799	0.720091	0.556534
J	PRO	32	0.725687	0.718929	0.722791	0.556534		0.749079	0.742608	0.756511	0.556534		0.734425	0.727111	0.738783	0.556534		0.74499	0.734539	0.743462	0.556534		0.733105	0.709026	0.725305	0.556534
J	ALA	33	0.788832	0.706869	0.77244	0.556534		0.728889	0.70155	0.723881	0.556534		0.746965	0.731032	0.743756	0.556534		0.736724	0.71007	0.729795	0.556534		0.735373	0.710163	0.726619	0.556534
J	ARG	34	0.672147	0.678852	0.676414	0.556534		0.758807	0.711401	0.740561	0.556534		0.734321	0.687917	0.717259	0.556534		0.737397	0.705907	0.727616	0.556534		0.739518	0.702917	0.725203	0.556534
J	PHE	35	0.815441	0.748482	0.772831	0.556534		0.719029	0.671263	0.697021	0.556534		0.740675	0.684078	0.719244	0.556534		0.736532	0.684809	0.715645	0.556534		0.742471	0.676971	0.712715	0.556534
J	SER	36	0.669499	0.586456	0.641818	0.556534		0.747466	0.678223	0.715789	0.556534		0.728241	0.673573	0.702857	0.556534		0.742313	0.674931	0.713527	0.556534		0.7455	0.67655	0.712432	0.556534
J	PRO	37	0.757457	0.699732	0.732718	0.556534		0.717873	0.646844	0.688346	0.556534		0.747042	0.667759	0.709167	0.556534		0.738171	0.641426	0.68891	0.556534		0.74276	0.672471	0.707565	0.556534
J	ASP	38	0.726661	0.654343	0.690502	0.556534		0.75009	0.667952	0.710395	0.556534		0.735922	0.61253	0.674625	0.556534		0.754446	0.64791	0.698686	0.556534		0.748517	0.671321	0.7088	0.556534
J	ASP	39	0.766151	0.64978	0.707966	0.556534		0.750885	0.592155	0.666196	0.556534		0.759236	0.640087	0.695231	0.556534		0.738322	0.649149	0.691248	0.556534		0.741318	0.676424	0.706001	0.556534
J	LYS	40	0.759843	0.47234	0.600119	0.556534		0.770687	0.615453	0.684311	0.556534		0.748259	0.651571	0.692841	0.556534		0.755396	0.666268	0.704756	0.556534		0.741302	0.685715	0.711907	0.556534
J	TYR	41	0.786066	0.724239	0.744848	0.556534		0.749495	0.651244	0.688578	0.556534		0.760731	0.66196	0.702015	0.556534		0.748565	0.675306	0.706033	0.556534		0.736243	0.686484	0.710593	0.556534
J	SER	42	0.702575	0.757154	0.720768	0.556534		0.75922	0.729227	0.733996	0.556534		0.749429	0.684603	0.708752	0.556534		0.740752	0.693407	0.713302	0.556534		0.739509	0.691279	0.713795	0.556534
J	ARG	43	0.789017	0.706289	0.736372	0.556534		0.733745	0.742146	0.732931	0.556534		0.731853	0.746346	0.737006	0.556534		0.739843	0.708717	0.720502	0.556534		0.717479	0.675846	0.694689	0.556534
J	HIS	44	0.709642	0.762995	0.741654	0.556534		0.723542	0.750113	0.739804	0.556534		0.726598	0.752887	0.739709	0.556534		0.73207	0.732553	0.731491	0.556534		0.720443	0.681816	0.698957	0.556534
J	ARG	45	0.671965	0.781054	0.741386	0.556534		0.713799	0.766998	0.747136	0.556534		0.727169	0.729296	0.730965	0.556534		0.693364	0.704801	0.699734	0.556534		0.705214	0.687694	0.694867	0.556534
J	ILE	46	0.75979	0.756945	0.758367	0.556534		0.712395	0.725732	0.725599	0.556534		0.672391	0.694033	0.6882	0.556534		0.701462	0.699495	0.702118	0.556534		0.700525	0.716543	0.709408	0.556534
J	THR	47	0.705431	0.639196	0.677044	0.556534		0.660115	0.642038	0.652654	0.556534		0.682315	0.685436	0.687361	0.556534		0.674265	0.700659	0.691633	0.556534		0.689996	0.72027	0.708121	0.556534
J	ILE	48	0.515125	0.529973	0.522549	0.556534		0.65994	0.629727	0.645683	0.556534		0.66765	0.672113	0.671678	0.556534		0.674068	0.70447	0.694264	0.556534		0.695052	0.705595	0.703318	0.556534
J	LYS	49	0.759263	0.720011	0.737456	0.556534		0.624343	0.654808	0.640993	0.556534		0.657344	0.678658	0.672018	0.556534		0.673823	0.702211	0.692736	0.556534		0.690684	0.708692	0.703712	0.556534
J	LYS	50	0.598641	0.714441	0.662974	0.556534		0.688722	0.741374	0.720166	0.556534		0.650308	0.703867	0.682749	0.556534		0.673594	0.67918	0.679818	0.556534		0.679069	0.708573	0.697361	0.556534
J	ARG	51	0.708262	0.789672	0.760068	0.556534		0.65905	0.75645	0.717913	0.556534		0.698921	0.717019	0.711826	0.556534		0.678671	0.693631	0.688912	0.556534		0.67916	0.703178	0.693356	0.556534
J	PHE	52	0.670249	0.765237	0.730696	0.556534		0.712233	0.71688	0.719566	0.556534		0.695261	0.721087	0.712476	0.556534		0.688207	0.726734	0.710231	0.556534		0.662124	0.692824	0.679202	0.556534
J	LYS	53	0.758189	0.595732	0.667936	0.556534		0.723135	0.700441	0.713112	0.556534		0.691909	0.730537	0.714238	0.556534		0.675879	0.726976	0.7045	0.556534		0.660388	0.698081	0.680586	0.556534
J	VAL	54	0.740967	0.740354	0.740704	0.556534		0.693678	0.699259	0.693475	0.556534		0.68485	0.716944	0.701691	0.556534		0.67213	0.716778	0.695886	0.556534		0.675557	0.712659	0.695502	0.556534
J	LEU	55	0.581878	0.761692	0.671785	0.556534		0.665271	0.74125	0.703275	0.556534		0.66528	0.692507	0.676088	0.556534		0.668998	0.703541	0.686201	0.556534		0.654383	0.692864	0.675373	0.556534
J	MET	56	0.672968	0.721703	0.697336	0.556534		0.609081	0.708816	0.657266	0.556534		0.650909	0.712764	0.680955	0.556534		0.670673	0.692841	0.679904	0.556534		0.654992	0.692974	0.676514	0.556534
J	THR	57	0.572395	0.643055	0.602678	0.556534		0.6439	0.687258	0.664094	0.556534		0.639111	0.70276	0.670137	0.556534		0.637554	0.679489	0.658204	0.556534		0.647182	0.687471	0.668155	0.556534
J	GLN	58	0.686336	0.697017	0.69227	0.556534		0.646903	0.676802	0.660522	0.556534		0.628006	0.650876	0.638987	0.556534		0.618178	0.675959	0.648893	0.556534		0.64032	0.671112	0.655429	0.556534
J	GLN	59	0.681976	0.690333	0.686619	0.556534		0.631556	0.629874	0.631641	0.556534		0.61448	0.649664	0.634626	0.556534		0.623959	0.671309	0.648369	0.556534		0.62576	0.671414	0.649125	0.556534
J	PRO	60	0.526354	0.502272	0.516033	0.556534		0.604555	0.636083	0.626062	0.556534		0.62447	0.666881	0.647714	0.556534		0.612789	0.651822	0.633137	0.556534		0.61424	0.66452	0.639968	0.556534
J	ARG	61	0.605336	0.715645	0.675532	0.556534		0.58468	0.649018	0.619894	0.556534		0.606158	0.644537	0.627402	0.556534		0.616451	0.645536	0.632554	0.556534		0.617835	0.653723	0.636432	0.556534
J	PRO	62	0.622349	0.729136	0.668115	0.556534		0.607486	0.676693	0.644787	0.556534		0.589368	0.62628	0.609798	0.556534		0.604803	0.636955	0.622601	0.556534		0.610944	0.645225	0.628819	0.556534
J	VAL	63	0.594774	0.585297	0.590712	0.556534		0.605051	0.637827	0.619141	0.556534		0.605122	0.657282	0.633239	0.556534		0.589368	0.62628	0.609798	0.556534		0.616451	0.645536	0.632554	0.556534
J	LEU	64	0.598028	0.599049	0.598596	0.556534		0.596401	0.592173	0.594654	0.556534		0.605051	0.637827	0.619141	0.556534		0.605122	0.657282	0.633239	0.556534		0.604803	0.636955	0.622601	0.556534
